# Supplementary material for: Virulome analysis of Escherichia coli ST117 from bovine sources identifies similarities and differences with strains isolated from other food animals
Source: PLoS One. 2024 Jan 4;19(1):e0296514. doi: 10.1371/journal.pone.0296514 (PMC10766182; doi:10.1371/journal.pone.0296514)
Supplement: S1 File — (XLSX) [file pone.0296514.s001.xlsx]

## Sheet: Sheet1
Genome ID	NCBI Accession
ARS-CC10367	SRR25824702
ARS-CC10368	SRR25824701
ARS-CC10400	SRR25824700
ARS-CC10425	SRR25825213
ARS-CC10503	SRR25825212
ARS-CC10795	SRR25825211
ARS-CC10799	SRR25825210
ARS-CC10825	SRR25825209
ARS-CC10828	SRR25825208
ARS-CC10861	SRR25825207
ARS-CC10863	SRR25825206
ARS-CC10886	SRR25824561
ARS-CC15783	SRR25825205
ARS-CC15846	SRR25825204
ARS-CC15847	SRR25825202
ARS-CC15854	SRR25824699
ARS-CC15855	SRR25824683
ARS-CC15911	SRR25825201
ARS-CC15912	SRR25825200
ARS-CC15943	SRR25824673
ARS-CC15949	SRR25824696
ARS-CC15955	SRR25825199
ARS-CC16126	SRR25824695
ARS-CC16127	SRR25824694
ARS-CC16132	SRR25824693
ARS-CC16162	SRR25824669
ARS-CC16163	SRR25824668
ARS-CC16164	SRR25825198
ARS-CC16178	SRR25824692
ARS-CC16246	SRR25825197
ARS-CC16278	SRR25825184
ARS-CC16495	SRR25825222
ARS-CC16504	SRR25825221
ARS-CC9044	SRR26043626
ARS-CC9068	SRR26043625
