# Supplementary material for: Virulome analysis of Escherichia coli ST117 from bovine sources identifies similarities and differences with strains isolated from other food animals
Source: PLoS One. 2024 Jan 4;19(1):e0296514. doi: 10.1371/journal.pone.0296514 (PMC10766182; doi:10.1371/journal.pone.0296514)
Supplement: S2 File — (XLSX) [file pone.0296514.s002.xlsx]

## Sheet: Sheet1
Isolate	Source		ST	Serotype
ARS-CC10367	Livestock	Bovine	ST117	-:H4
ARS-CC10368	Livestock	Bovine	ST117	-:H4
ARS-CC10400	Livestock	Bovine	ST117	-:H4
ARS-CC10425	Livestock	Bovine	ST117	-:H4
ARS-CC10503	Livestock	Bovine	ST117	-:H4
ARS-CC10795	Livestock	Bovine	ST117	-:H4
ARS-CC10799	Livestock	Bovine	ST117	-:H4
ARS-CC10825	Livestock	Bovine	ST117	-:H4
ARS-CC10828	Livestock	Bovine	ST117	-:H4
ARS-CC10861	Livestock	Bovine	ST117	-:H4
ARS-CC10863	Livestock	Bovine	ST117	-:H4
ARS-CC10886	Livestock	Bovine	ST117	-:H4
ARS-CC15783	Livestock	Bovine	ST117	-:H4
ARS-CC15846	Livestock	Bovine	ST117	-:H4
ARS-CC15847	Livestock	Bovine	ST117	-:H4
ARS-CC15854	Livestock	Bovine	ST117	O119:H4
ARS-CC15855	Livestock	Bovine	ST117	-:H4
ARS-CC15911	Livestock	Bovine	ST117	O119:H4
ARS-CC15912	Livestock	Bovine	ST117	-:H4
ARS-CC15943	Livestock	Bovine	ST117	O119:H4
ARS-CC15949	Livestock	Bovine	ST117	O119:H4
ARS-CC15955	Livestock	Bovine	ST117	O119:H4
ARS-CC16094	Livestock	Bovine	ST117	-:H4
ARS-CC16126	Livestock	Bovine	ST117	-:H4
ARS-CC16127	Livestock	Bovine	ST117	-:H4
ARS-CC16132	Livestock	Bovine	ST117	-:H4
ARS-CC16162	Livestock	Bovine	ST117	O119:H4
ARS-CC16163	Livestock	Bovine	ST117	O119:H4
ARS-CC16164	Livestock	Bovine	ST117	-:H4
ARS-CC16178	Livestock	Bovine	ST117	O119:H4
ARS-CC16246	Livestock	Bovine	ST117	O119:H4
ARS-CC16278	Livestock	Bovine	ST117	O33:H4
ARS-CC16495	Livestock	Bovine	ST117	-:H4
ARS-CC16504	Livestock	Bovine	ST117	-:H4
ARS-CC9044	Livestock	Bovine	ST117	O153:H4
ARS-CC9068	Livestock	Bovine	ST117	O119:H4
ESC_AA8826AA	Livestock	Swine	ST117	O65:H18
ESC_AB7763AA	Livestock	Swine	ST117	-:H4
ESC_AB9913AA	Poultry		ST117	O114:H4
ESC_AC0188AA	Livestock	Swine	ST117	O33:H4
ESC_AC0199AA	Livestock	Swine	ST117	O33:H4
ESC_AC0910AA	Livestock	Swine	ST12591	-:H4
ESC_AC1242AA	Poultry		ST117	O78:H4
ESC_AC1243AA	Poultry		ST117	O161:H4
ESC_AC2882AA	Poultry		ST117	O180:H4
ESC_AC2894AA	Poultry		ST117	O24:H4
ESC_AC2899AA	Poultry		ST117	-:H4
ESC_AC2935AA	Livestock	Swine	ST117	O8/O160:H4
ESC_AC3347AA	Poultry		ST117	O86:H25
ESC_AC3373AA	Poultry		ST117	-:H4
ESC_AC3429AA	Human		ST117	O143:H4
ESC_AC3476AA	Poultry		ST117	-:H4
ESC_AC3477AA	Poultry		ST117	O119:H4
ESC_AC3850AA	Poultry		ST117	O132:H8
ESC_AC3868AA	Poultry		ST117	O24:H4
ESC_AC4407AA	Poultry		ST117	O84:H4
ESC_AC4504AA	Poultry		ST117	O78:H4
ESC_AC4722AA	Poultry		ST117	O24:H4
ESC_AC4738AA	Livestock	Bovine	ST117	O119:H4
ESC_AC5498AA	Livestock	Bovine	ST117	O143:H4
ESC_AC5504AA	Poultry		ST117	O143:H4
ESC_AC5505AA	Poultry		ST117	O119:H4
ESC_AC5516AA	Poultry		ST117	O45:H4
ESC_AC5620AA	Livestock	Bovine	ST117	O119:H4
ESC_AC5637AA	Poultry		ST117	O78:H4
ESC_AC5679AA	Poultry		ST117	O78:H4
ESC_AC6038AA	Poultry		ST117	O78:H4
ESC_AC6227AA	Livestock	Swine	ST117	O119:H4
ESC_AC6472AA	Poultry		ST117	O161:H4
ESC_AC9270AA	Poultry		ST117	O143:H4
ESC_AC9272AA	Poultry		ST117	O161:H4
ESC_AC9275AA	Poultry		ST117	O161:H4
ESC_AC9293AA	Poultry		ST117	-:H4
ESC_AC9545AA	Poultry		ST117	O188:H4
ESC_AC9581AA	Poultry		ST117	O161:H4
ESC_AC9689AA	Poultry		ST117	O78:H4
ESC_BA0958AA	Livestock	Swine	ST117	O153:H18
ESC_BA2800AA	Livestock	Swine	ST117	O24:H4
ESC_BA5243AA	Human		ST117	O71:H4
ESC_BA7650AA	Human		ST117	O161:H4
ESC_BA8105AA	Human		ST117	O24:H4
ESC_BA8818AA	Human		ST117	O161:H4
ESC_BC1130AA	Poultry		ST117	-:H4
ESC_BC5503AA	Livestock	Swine	ST117	O9:H18
ESC_BC5562AA	Poultry		ST117	O24:H4
ESC_BC6250AA	Poultry		ST117	O143:H4
ESC_BC6559AA	Poultry		ST117	O143:H4
ESC_BC6655AA	Livestock	Swine	ST117	-:H18
ESC_BC6710AA	Livestock	Bovine	ST117	O53:H4
ESC_BC6741AA	Poultry		ST117	-:H4
ESC_BC6742AA	Poultry		ST117	-:H4
ESC_BC6762AA	Poultry		ST117	O24:H4
ESC_BC6806AA	Poultry		ST117	O24:H4
ESC_BC7168AA	Poultry		ST117	-:H4
ESC_BC7492AA	Poultry		ST117	-:H4
ESC_BC8220AA	Livestock	Swine	ST117	O33:H10
ESC_BC8275AA	Livestock	Swine	ST117	-:H4
ESC_BC8276AA	Livestock	Swine	ST117	O24:H4
ESC_BC8290AA	Livestock	Swine	ST117	O85:H18
ESC_BC8291AA	Livestock	Swine	ST117	O85:H18
ESC_BC8292AA	Livestock	Swine	ST117	O85:H18
ESC_BC8293AA	Livestock	Swine	ST117	O85:H18
ESC_BC8294AA	Livestock	Swine	ST117	O33:H18
ESC_BC8474AA	Livestock	Swine	ST117	O33:H18
ESC_BC8477AA	Livestock	Swine	ST117	-:H4
ESC_BC8478AA	Livestock	Swine	ST117	-:H4
ESC_BC8479AA	Livestock	Swine	ST117	-:H4
ESC_BC8493AA	Livestock	Swine	ST117	-:H4
ESC_BC8494AA	Livestock	Swine	ST117	-:H4
ESC_BC8495AA	Livestock	Swine	ST117	-:H4
ESC_BC8536AA	Livestock	Swine	ST117	O143:H4
ESC_BC8540AA	Livestock	Swine	ST117	-:H4
ESC_BC8605AA	Livestock	Swine	ST117	O24:H4
ESC_BC8613AA	Livestock	Swine	ST117	O143:H4
ESC_BC8619AA	Livestock	Swine	ST117	-:H4
ESC_BC8620AA	Livestock	Swine	ST117	O183:H18
ESC_BC8623AA	Livestock	Swine	ST117	O183:H18
ESC_BC8624AA	Livestock	Swine	ST117	O183:H18
ESC_BC9022AA	Poultry		ST117	-:H4
ESC_BC9036AA	Poultry		ST117	O78:H4
ESC_BC9041AA	Poultry		ST117	O24:H4
ESC_BC9063AA	Poultry		ST117	-:H4
ESC_BC9100AA	Livestock	Bovine	ST117	O33:H4
ESC_BC9150AA	Poultry		ST117	-:H4
ESC_BC9233AA	Poultry		ST117	-:H4
ESC_BC9798AA	Poultry		ST117	O33:H4
ESC_CA2008AA	Human		ST117	O119:H4
ESC_CA4427AA	Human		ST117	O119:H4
ESC_CA5453AA	Livestock	Swine	ST117	O33:H18
ESC_CA6574AA	Human		ST117	O161:H4
ESC_CB2302AA	Human		ST117	O132:H4
ESC_CB2314AA	Human		ST117	O143:H4
ESC_CB2356AA	Human		ST117	O33:H4
ESC_CB7695AA	Livestock	Swine	ST117	O78:H4
ESC_CB7817AA	Poultry		ST117	O24:H4
ESC_CB7818AA	Poultry		ST117	O143:H4
ESC_CB8744AA	Poultry		ST117	-:H4
ESC_CB9181AA	Livestock	Swine	ST117	O143:H4
ESC_CC0661AA	Livestock	Bovine	ST117	-:H4
ESC_CC0677AA	Poultry		ST117	-:H4
ESC_CC0739AA	Poultry		ST117	-:H4
ESC_CC0743AA	Poultry		ST117	-:H4
ESC_CC0744AA	Poultry		ST117	O45:H4
ESC_CC0748AA	Poultry		ST117	O109:H4
ESC_CC0754AA	Poultry		ST117	O109:H4
ESC_CC0760AA	Poultry		ST117	-:H4
ESC_CC0770AA	Poultry		ST117	O109:H4
ESC_CC0785AA	Poultry		ST117	O119:H4
ESC_CC0801AA	Poultry		ST117	-:H4
ESC_CC0806AA	Poultry		ST117	-:H4
ESC_CC0813AA	Poultry		ST117	O119:H4
ESC_CC0817AA	Poultry		ST117	O71:H4
ESC_CC0823AA	Poultry		ST117	O119:H4
ESC_CC0828AA	Poultry		ST117	-:H4
ESC_CC0830AA	Poultry		ST117	O78:H4
ESC_CC0831AA	Poultry		ST117	O114:H4
ESC_CC0845AA	Poultry		ST117	O157:H4
ESC_CC0853AA	Poultry		ST117	O45:H4
ESC_CC0873AA	Poultry		ST117	-:H4
ESC_CC0904AA	Poultry		ST117	O114:H4
ESC_CC0907AA	Poultry		ST117	O119:H4
ESC_CC0940AA	Poultry		ST117	-:H4
ESC_CC0946AA	Poultry		ST117	-:H4
ESC_CC0953AA	Poultry		ST117	O35:H4
ESC_CC0966AA	Poultry		ST117	-:H4
ESC_CC0990AA	Poultry		ST117	O114:H4
ESC_CC1000AA	Poultry		ST117	-:H4
ESC_CC1002AA	Poultry		ST117	O109:H4
ESC_CC1004AA	Poultry		ST117	-:H4
ESC_CC1013AA	Poultry		ST117	O35:H4
ESC_CC1022AA	Poultry		ST117	-:H4
ESC_CC1024AA	Poultry		ST117	-:H4
ESC_CC1027AA	Poultry		ST117	-:H4
ESC_CC1045AA	Poultry		ST117	-:H4
ESC_CC1063AA	Poultry		ST117	-:H4
ESC_CC1080AA	Poultry		ST117	-:H4
ESC_CC1134AA	Human		ST12877	O161:H4
ESC_CC1235AA	Poultry		ST117	-:H4
ESC_CC1239AA	Poultry		ST117	-:H4
ESC_CC1241AA	Poultry		ST117	-:H4
ESC_CC1242AA	Poultry		ST117	-:H4
ESC_CC1243AA	Poultry		ST117	-:H4
ESC_CC1314AA	Poultry		ST117	O78:H4
ESC_CC1315AA	Poultry		ST117	O45:H4
ESC_CC1323AA	Poultry		ST117	-:H4
ESC_CC1324AA	Poultry		ST117	-:H4
ESC_CC1325AA	Poultry		ST117	-:H4
ESC_CC1335AA	Poultry		ST117	O11:H4
ESC_CC1344AA	Poultry		ST117	O78:H4
ESC_CC1349AA	Poultry		ST117	O24:H4
ESC_CC1376AA	Human		ST117	-:H4
ESC_CC1417AA	Poultry		ST117	-:H4
ESC_CC1430AA	Poultry		ST117	O35:H4
ESC_CC1883AA	Livestock	Bovine	ST117	-:H4
ESC_CC1895AA	Livestock	Bovine	ST117	O153:H4
ESC_CC1911AA	Livestock	Bovine	ST117	O33:H4
ESC_CC2049AA	Poultry		ST117	-:H4
ESC_CC2051AA	Poultry		ST117	O24:H4
ESC_CC2058AA	Poultry		ST117	O84:H4
ESC_CC2067AA	Poultry		ST117	O36:H4
ESC_CC2081AA	Poultry		ST117	O11:H4
ESC_CC2093AA	Poultry		ST117	O180:H4
ESC_CC2099AA	Poultry		ST117	-:H4
ESC_CC2109AA	Poultry		ST117	O11:H4
ESC_CC2120AA	Poultry		ST117	O109:H4
ESC_CC2122AA	Poultry		ST117	O45:H4
ESC_CC2123AA	Poultry		ST117	O78:H4
ESC_CC2124AA	Poultry		ST117	-:H4
ESC_CC2135AA	Poultry		ST117	O161:H4
ESC_CC2143AA	Poultry		ST117	O143:H4
ESC_CC2153AA	Poultry		ST117	-:H4
ESC_CC2270AA	Livestock	Swine	ST117	-:H4
ESC_CC2344AA	Poultry		ST117	-:H4
ESC_CC2350AA	Poultry		ST117	-:H4
ESC_CC2352AA	Poultry		ST117	-:H4
ESC_CC2391AA	Poultry		ST117	O125ab:H4
ESC_CC2562AA	Livestock	Swine	ST117	O119:H4
ESC_CC2592AA	Poultry		ST117	O8:H4
ESC_CC2625AA	Human		ST117	O51:H4
ESC_CC2731AA	Poultry		ST117	O8:H4
ESC_CC2733AA	Poultry		ST117	O78:H4
ESC_CC3499AA	Poultry		ST117	O119:H4
ESC_CC3508AA	Livestock	Swine	ST117	O24:H4
ESC_CC3698AA	Human		ST117	O143:H4
ESC_CC3902AA	Human		ST117	O157:H4
ESC_CC4294AA	Human		ST117	O24:H4
ESC_CC4448AA	Poultry		ST117	O78:H4
ESC_CC4450AA	Poultry		ST117	O45:H4
ESC_CC4603AA	Poultry		ST117	O78:H4
ESC_CC4616AA	Poultry		ST117	O143:H4
ESC_CC4618AA	Poultry		ST117	O119:H4
ESC_CC4619AA	Poultry		ST117	-:H4
ESC_CC4702AA	Poultry		ST117	-:H4
ESC_CC4724AA	Poultry		ST117	O132:H4
ESC_CC4871AA	Livestock	Bovine	ST117	O143:H4
ESC_CC4887AA	Poultry		ST117	O161:H4
ESC_CC4894AA	Poultry		ST117	-:H4
ESC_CC4897AA	Poultry		ST117	O33:H4
ESC_CC4911AA	Livestock	Bovine	ST117	O78:H4
ESC_CC4912AA	Poultry		ST117	O78:H4
ESC_CC5533AA	Poultry		ST117	O161:H4
ESC_CC5537AA	Poultry		ST117	O161:H4
ESC_CC5540AA	Poultry		ST117	O161:H4
ESC_CC5548AA	Poultry		ST117	O132:H37
ESC_CC5549AA	Poultry		ST117	O161:H4
ESC_CC5551AA	Poultry		ST117	O161:H4
ESC_CC5603AA	Poultry		ST117	O45:H18
ESC_CC5650AA	Poultry		ST117	O161:H4
ESC_CC5651AA	Poultry		ST117	O161:H4
ESC_CC5652AA	Poultry		ST117	O132:H37
ESC_CC5655AA	Poultry		ST117	O161:H4
ESC_CC5656AA	Poultry		ST117	O53:H4
ESC_CC5662AA	Poultry		ST117	O161:H4
ESC_CC5733AA	Poultry		ST117	O45:H18
ESC_CC5740AA	Poultry		ST117	O45:H18
ESC_CC5741AA	Poultry		ST117	O45:H18
ESC_CC5757AA	Poultry		ST117	O161:H4
ESC_CC5808AA	Poultry		ST117	O45:H18
ESC_CC5809AA	Poultry		ST117	O45:H18
ESC_CC5835AA	Poultry		ST117	O140:H4
ESC_CC5844AA	Poultry		ST117	O45:H4
ESC_CC5845AA	Poultry		ST117	O157:H4
ESC_CC5847AA	Poultry		ST117	O161:H4
ESC_CC5851AA	Poultry		ST117	O161:H4
ESC_CC5858AA	Poultry		ST117	O53:H4
ESC_CC5867AA	Poultry		ST117	O115:H4
ESC_CC5868AA	Poultry		ST117	O71:H4
ESC_CC5870AA	Poultry		ST117	O161:H4
ESC_CC5873AA	Poultry		ST117	O115:H4
ESC_CC5874AA	Poultry		ST117	O109:H21
ESC_CC5877AA	Poultry		ST117	O45:H4
ESC_CC5886AA	Poultry		ST117	O172:H4
ESC_CC5887AA	Poultry		ST117	O157:H4
ESC_CC5896AA	Poultry		ST117	O115:H4
ESC_CC5897AA	Poultry		ST117	O115:H4
ESC_CC5898AA	Poultry		ST117	O115:H4
ESC_CC5902AA	Poultry		ST117	O115:H4
ESC_CC5912AA	Poultry		ST117	O115:H4
ESC_CC5914AA	Poultry		ST117	O114:H4
ESC_CC5935AA	Poultry		ST117	O114:H4
ESC_CC5944AA	Poultry		ST117	O109:H21
ESC_CC5945AA	Poultry		ST117	O161:H4
ESC_CC5947AA	Poultry		ST117	O128ac:H4
ESC_CC5957AA	Poultry		ST117	O115:H4
ESC_CC5958AA	Poultry		ST117	O115:H4
ESC_CC5959AA	Poultry		ST117	O24:H18
ESC_CC5962AA	Poultry		ST117	O78:H4
ESC_CC5966AA	Poultry		ST117	O24:H26
ESC_CC5967AA	Poultry		ST117	O24:H26
ESC_CC5972AA	Poultry		ST117	O78:H4
ESC_CC5976AA	Poultry		ST117	O161:H4
ESC_CC5982AA	Poultry		ST117	O71:H4
ESC_CC5984AA	Poultry		ST117	O161:H4
ESC_CC5987AA	Poultry		ST117	O161:H4
ESC_CC5988AA	Poultry		ST117	O161:H4
ESC_CC5990AA	Poultry		ST117	O53:H4
ESC_CC6003AA	Poultry		ST117	O8:H4
ESC_CC6004AA	Poultry		ST117	O71:H4
ESC_CC6005AA	Poultry		ST117	O115:H4
ESC_CC6006AA	Poultry		ST117	O45:H4
ESC_CC6011AA	Poultry		ST117	O157:H4
ESC_CC6016AA	Poultry		ST117	-:H4
ESC_CC6018AA	Poultry		ST117	O71:H4
ESC_CC6024AA	Poultry		ST117	O71:H4
ESC_CC6028AA	Poultry		ST117	O8:H4
ESC_CC6043AA	Poultry		ST117	O24:H26
ESC_CC6044AA	Poultry		ST117	O24:H26
ESC_CC6050AA	Poultry		ST117	O161:H4
ESC_CC6054AA	Poultry		ST117	O161:H4
ESC_CC6059AA	Poultry		ST117	O161:H4
ESC_CC6063AA	Poultry		ST117	O161:H4
ESC_CC6085AA	Poultry		ST117	O71:H4
ESC_CC6091AA	Poultry		ST117	O128ac:H4
ESC_CC6092AA	Poultry		ST117	O143:H4
ESC_CC6098AA	Poultry		ST117	O161:H4
ESC_CC6104AA	Poultry		ST117	O71:H4
ESC_CC6106AA	Poultry		ST117	O45:H4
ESC_CC6115AA	Poultry		ST117	O71:H4
ESC_CC6119AA	Poultry		ST117	O24:H4
ESC_CC6120AA	Poultry		ST117	O53:H4
ESC_CC6122AA	Poultry		ST117	O11:H4
ESC_CC6124AA	Poultry		ST117	O78:H4
ESC_CC6146AA	Poultry		ST117	O53:H4
ESC_CC6149AA	Poultry		ST117	O71:H4
ESC_CC6152AA	Poultry		ST117	O71:H4
ESC_CC6264AA	Poultry		ST117	O143:H4
ESC_CC6273AA	Poultry		ST117	O161:H4
ESC_CC6325AA	Poultry		ST117	O71:H4
ESC_CC6338AA	Poultry		ST117	O161:H4
ESC_CC6447AA	Poultry		ST117	O115:H4
ESC_CC6566AA	Poultry		ST117	O125ab:H4
ESC_CC6568AA	Poultry		ST117	-:H4
ESC_CC6580AA	Poultry		ST117	-:H4
ESC_CC6643AA	Poultry		ST117	O161:H4
ESC_CC6649AA	Poultry		ST117	O161:H4
ESC_CC6651AA	Poultry		ST117	O114:H4
ESC_CC6654AA	Poultry		ST117	O24:H26
ESC_CC6660AA	Poultry		ST117	O161:H4
ESC_CC6668AA	Poultry		ST117	O161:H4
ESC_CC6677AA	Poultry		ST117	O71:H4
ESC_CC6678AA	Poultry		ST117	O100/O154:H4
ESC_CC6681AA	Poultry		ST117	O161:H4
ESC_CC6696AA	Poultry		ST117	O71:H4
ESC_CC6699AA	Poultry		ST117	O78:H4
ESC_CC6732AA	Poultry		ST117	O132:H37
ESC_CC6733AA	Poultry		ST117	O161:H4
ESC_CC6734AA	Poultry		ST117	O24:H26
ESC_CC6742AA	Poultry		ST117	O115:H4
ESC_CC6842AA	Poultry		ST117	O109:H4
ESC_CC6965AA	Livestock	Swine	ST117	-:H4
ESC_CC7037AA	Poultry		ST117	O119:H4
ESC_CC7432AA	Poultry		ST117	O78:H4
ESC_CC7450AA	Poultry		ST117	O9:H4
ESC_CC7469AA	Poultry		ST117	O9:H4
ESC_CC7477AA	Poultry		ST117	O9:H4
ESC_CC7542AA	Poultry		ST117	O78:H4
ESC_CC7551AA	Poultry		ST117	O9:H4
ESC_CC7596AA	Poultry		ST117	-:H4
ESC_CC7598AA	Poultry		ST117	-:H4
ESC_CC7600AA	Poultry		ST117	-:H4
ESC_CC7778AA	Poultry		ST117	O33:H4
ESC_CC7779AA	Poultry		ST117	O84:H4
ESC_CC7792AA	Poultry		ST117	O24:H4
ESC_CC7963AA	Poultry		ST117	O84:H4
ESC_CC8058AA	Poultry		ST117	O24:H4
ESC_CC8093AA	Poultry		ST117	O161:H4
ESC_CC8168AA	Poultry		ST117	O78:H4
ESC_CC8171AA	Poultry		ST117	O24:H4
ESC_CC8198AA	Poultry		ST117	-:H4
ESC_CC8206AA	Livestock	Swine	ST117	-:H4
ESC_CC8282AA	Poultry		ST117	O161:H4
ESC_CC8383AA	Poultry		ST117	O24:H4
ESC_CC8551AA	Poultry		ST117	O65:H4
ESC_CC8560AA	Poultry		ST117	O78:H4
ESC_CC8572AA	Poultry		ST117	-:H4
ESC_CC8576AA	Poultry		ST117	-:H4
ESC_CC8577AA	Poultry		ST117	-:H4
ESC_CC8578AA	Poultry		ST117	-:H4
ESC_CC8580AA	Poultry		ST117	O143:H4
ESC_CC8581AA	Poultry		ST117	-:H4
ESC_CC8591AA	Livestock	Swine	ST117	-:H10
ESC_CC8703AA	Poultry		ST117	O157:H4
ESC_CC8763AA	Human		ST117	O125ab:H4
ESC_CC9037AA	Poultry		ST117	O24:H4
ESC_CC9071AA	Poultry		ST117	O24:H4
ESC_CC9139AA	Poultry		ST117	O24:H4
ESC_CC9502AA	Poultry		ST117	O53:H4
ESC_CC9560AA	Poultry		ST117	O45:H18
ESC_CC9633AA	Livestock	Swine	ST5899	-:H10
ESC_CC9639AA	Poultry		ST117	O24:H4
ESC_CC9640AA	Poultry		ST117	O24:H4
ESC_CC9641AA	Poultry		ST117	O24:H4
ESC_CC9642AA	Poultry		ST117	O24:H4
ESC_CC9643AA	Poultry		ST117	O24:H4
ESC_CC9843AA	Livestock	Swine	ST117	-:H18
ESC_CC9848AA	Livestock	Swine	ST117	-:H18
ESC_DB0615AA	Poultry		ST117	O53:H4
ESC_DB1939AA	Poultry		ST117	O161:H4
ESC_DC0163AA	Poultry		ST117	O161:H4
ESC_DC0165AA	Poultry		ST117	O161:H4
ESC_DC0166AA	Poultry		ST117	O161:H4
ESC_DC0196AA	Poultry		ST117	O161:H4
ESC_DC0199AA	Poultry		ST117	O161:H4
ESC_DC0200AA	Poultry		ST117	O161:H4
ESC_DC0232AA	Poultry		ST117	-:H4
ESC_DC1528AA	Poultry		ST117	-:H4
ESC_DC1532AA	Livestock	Swine	ST117	-:H27
ESC_DC1596AA	Livestock	Swine	ST117	-:H4
ESC_DC1597AA	Poultry		ST117	-:H4
ESC_DC1614AA	Poultry		ST117	O84:H4
ESC_DC1784AA	Livestock	Swine	ST117	-:H10
ESC_DC2188AA	Poultry		ST117	-:H4
ESC_DC2195AA	Poultry		ST117	O45:H18
ESC_DC2494AA	Poultry		ST117	O161:H4
ESC_DC2501AA	Poultry		ST117	O24:H4
ESC_DC2576AA	Poultry		ST117	O33:H4
ESC_DC2577AA	Poultry		ST117	O180:H4
ESC_DC2584AA	Poultry		ST117	O33:H4
ESC_DC2596AA	Poultry		ST117	O143:H4
ESC_DC2722AA	Poultry		ST117	O65:H48
ESC_DC2783AA	Poultry		ST117	O143:H4
ESC_DC2788AA	Poultry		ST117	O11:H4
ESC_DC3881AA	Poultry		ST117	O114:H4
ESC_DC3966AA	Poultry		ST117	O24:H4
ESC_DC5286AA	Poultry		ST117	O161:H4
ESC_DC5290AA	Poultry		ST117	O24:H4
ESC_DC5337AA	Poultry		ST117	O161:H4
ESC_DC5372AA	Poultry		ST117	-:H4
ESC_DC5373AA	Poultry		ST117	-:H4
ESC_DC5375AA	Poultry		ST117	-:H4
ESC_DC5380AA	Poultry		ST117	-:H4
ESC_DC5389AA	Poultry		ST117	-:H4
ESC_DC5541AA	Poultry		ST117	O78:H4
ESC_DC5544AA	Poultry		ST117	O76:H4
ESC_DC5545AA	Poultry		ST117	-:H4
ESC_DC5637AA	Human		ST117	O119:H4
ESC_DC6097AA	Human		ST117	O33:H4
ESC_DC7024AA	Human		ST117	O33:H4
ESC_DC7091AA	Human		ST117	O131:H4
ESC_DC7116AA	Human		ST6286	O24:H4
ESC_DC7592AA	Human		ST117	O24:H4
ESC_DC7859AA	Poultry		ST117	O33:H4
ESC_DC7927AA	Human		ST117	O161:H4
ESC_DC8225AA	Human		ST117	O114:H4
ESC_DC8336AA	Human		ST117	O24:H4
ESC_DC8521AA	Poultry		ST117	O24:H4
ESC_DC8719AA	Poultry		ST117	O24:H4
ESC_DC8720AA	Poultry		ST117	O125ab:H4
ESC_DC8735AA	Poultry		ST117	O119:H4
ESC_DC9075AA	Poultry		ST117	O114:H4
ESC_DC9307AA	Poultry		ST117	O84:H4
ESC_DC9308AA	Poultry		ST117	O78:H4
ESC_DC9309AA	Poultry		ST117	O79:H4
ESC_DC9317AA	Poultry		ST117	O24:H4
ESC_DC9452AA	Poultry		ST117	O114:H4
ESC_DC9465AA	Poultry		ST117	-:H4
ESC_DC9469AA	Poultry		ST117	O125ab:H4
ESC_DC9532AA	Poultry		ST117	O71:H4
ESC_DC9615AA	Human		ST117	O24:H4
ESC_DC9688AA	Poultry		ST117	-:H4
ESC_DC9833AA	Poultry		ST117	O125ab:H4
ESC_DC9844AA	Poultry		ST117	O114:H4
ESC_DC9846AA	Poultry		ST117	O24:H4
ESC_DC9847AA	Poultry		ST117	O78:H4
ESC_DC9975AA	Poultry		ST117	-:H4
ESC_EC0710AA	Human		ST117	O161:H4
ESC_EC0791AA	Human		ST117	O85:H18
ESC_EC0852AA	Human		ST117	O33:H4
ESC_EC0854AA	Human		ST117	O161:H4
ESC_EC1843AA	Human		ST117	-:H4
ESC_EC3273AA	Human		ST117	O45:H18
ESC_EC3281AA	Human		ST117	O53:H16
ESC_EC3300AA	Poultry		ST117	O140:H4
ESC_EC3309AA	Poultry		ST117	O53:H4
ESC_EC5349AA	Poultry		ST117	O132:H43
ESC_EC5384AA	Poultry		ST117	-:H4
ESC_EC5388AA	Poultry		ST117	O29:H4
ESC_EC5519AA	Livestock	Swine	ST117	-:H4
ESC_EC5520AA	Poultry		ST117	O78:H4
ESC_EC5533AA	Poultry		ST117	-:H4
ESC_EC5549AA	Livestock	Bovine	ST117	O33:H4
ESC_EC5551AA	Livestock	Bovine	ST117	-:H4
ESC_EC5559AA	Livestock	Bovine	ST117	-:H4
ESC_EC5562AA	Livestock	Bovine	ST117	-:H4
ESC_EC5593AA	Livestock	Bovine	ST117	O24:H4
ESC_EC5620AA	Poultry		ST117	-:H4
ESC_EC5755AA	Human		ST117	O33:H4
ESC_EC5994AA	Livestock	Bovine	ST117	O33:H4
ESC_EC6049AA	Livestock	Bovine	ST117	O33:H4
ESC_EC6089AA	Livestock	Bovine	ST117	O143:H4
ESC_EC6102AA	Livestock	Bovine	ST117	O33:H4
ESC_EC6111AA	Livestock	Bovine	ST117	O119:H4
ESC_EC6117AA	Livestock	Bovine	ST117	O33:H4
ESC_EC6120AA	Livestock	Bovine	ST117	O51:H4
ESC_EC6138AA	Livestock	Bovine	ST117	O119:H4
ESC_EC6217AA	Poultry		ST117	O78:H4
ESC_EC6219AA	Poultry		ST117	O24:H4
ESC_EC6221AA	Poultry		ST117	O24:H4
ESC_EC6227AA	Poultry		ST117	O180:H4
ESC_EC6252AA	Poultry		ST117	O143:H4
ESC_EC6259AA	Poultry		ST117	O78:H4
ESC_EC6261AA	Poultry		ST117	O78:H4
ESC_EC6264AA	Poultry		ST117	O53:H4
ESC_EC6278AA	Poultry		ST117	O71:H4
ESC_EC6280AA	Poultry		ST117	O78:H4
ESC_EC6284AA	Poultry		ST117	O2/O50:H4
ESC_EC6285AA	Poultry		ST117	O71:H4
ESC_EC6289AA	Poultry		ST117	O131:H4
ESC_EC6291AA	Poultry		ST117	O84:H4
ESC_EC6292AA	Poultry		ST117	O53:H4
ESC_EC6294AA	Poultry		ST117	O109:H4
ESC_EC6299AA	Poultry		ST117	O71:H4
ESC_EC6305AA	Poultry		ST117	O24:H4
ESC_EC6306AA	Poultry		ST117	O24:H4
ESC_EC6307AA	Poultry		ST117	-:H4
ESC_EC6309AA	Poultry		ST117	O132:H4
ESC_EC6310AA	Poultry		ST117	O161:H4
ESC_EC8421AA	Human		ST5940	O78:H4
ESC_EC9090AA	Livestock	Ovine	ST117	O183:H18
ESC_EC9429AA	Human		ST117	O71:H9
ESC_EC9587AA	Human		ST117	O71:H9
ESC_EC9778AA	Human		ST117	-:H4
ESC_EC9786AA	Human		ST117	O180:H4
ESC_EC9854AA	Human		ST117	-:H4
ESC_EC9874AA	Human		ST117	-:H4
ESC_EC9909AA	Human		ST117	O119:H4
ESC_EC9968AA	Human		ST117	O119:H4
ESC_EC9969AA	Human		ST117	O119:H4
ESC_EC9970AA	Human		ST117	O119:H4
ESC_EC9973AA	Human		ST117	O119:H4
ESC_FA7379AA	Human		ST117	O161:H4
ESC_FA7930AA	Livestock	Swine	ST5899	O85:H10
ESC_FA8038AA	Livestock	Swine	ST117	O119:H4
ESC_FA8061AA	Livestock	Swine	ST117	O9:H18
ESC_FA8072AA	Livestock	Bovine	ST117	O9:H18
ESC_FB0733AA	Poultry		ST117	O78:H4
ESC_FB1073AA	Poultry		ST117	O149:H10
ESC_FB1236AA	Poultry		ST117	O78:H4
ESC_FB1590AA	Human		ST117	O161:H4
ESC_FB1903AA	Human		ST117	O24:H4
ESC_FB3492AA	Human		ST10147	O54:-
ESC_FB3650AA	Human		ST117	O161:H4
ESC_FB3766AA	Human		ST117	O167:H4
ESC_FB3830AA	Human		ST117	O119:H4
ESC_FB6391AA	Human		ST10192	O24:H4
ESC_FB6806AA	Human		ST117	O24:H4
ESC_FB7549AA	Poultry		ST117	-:H4
ESC_FB7888AA	Human		ST117	O119:H4
ESC_FB7959AA	Human		ST4674	O119:H4
ESC_FB8074AA	Human		ST117	O159:H4
ESC_FB8104AA	Human		ST10273	O24:H4
ESC_FB9500AA	Human		ST117	-:H4
ESC_FB9740AA	Human		ST117	O109:H4
ESC_FB9858AA	Livestock	Swine	ST117	O65:H18
ESC_FC0333AA	Human		ST117	O53:H4
ESC_FC0393AA	Human		ST117	O71:H9
ESC_FC0443AA	Human		ST117	O161:H4
ESC_FC0449AA	Human		ST117	O143:H4
ESC_FC0454AA	Human		ST117	O71:H4
ESC_FC0601AA	Human		ST117	-:H4
ESC_FC0627AA	Human		ST117	O53:H4
ESC_FC0724AA	Human		ST117	O45:H4
ESC_FC0773AA	Human		ST117	-:H4
ESC_FC0853AA	Human		ST117	O119:H4
ESC_FC0934AA	Human		ST13561	O8:H4
ESC_FC0940AA	Human		ST117	O8:H4
ESC_FC0997AA	Human		ST117	-:H4
ESC_FC1019AA	Human		ST117	-:H4
ESC_FC2877AA	Livestock	Swine	ST117	O143:H4
ESC_FC3510AA	Human		ST117	O183:H18
ESC_FC4342AA	Poultry		ST117	O119:H4
ESC_FC4383AA	Poultry		ST117	O8:H4
ESC_FC5113AA	Human		ST117	O183:H18
ESC_FC5886AA	Livestock	Swine	ST117	O24:H4
ESC_FC6264AA	Human		ST13681	O71:H9
ESC_FC6290AA	Human		ST117	-:H4
ESC_FC6342AA	Human		ST117	-:H4
ESC_FC6933AA	Human		ST117	O24:H4
ESC_FC7969AA	Human		ST117	O161:H4
ESC_FC8031AA	Human		ST117	O24:H4
ESC_FC8147AA	Human		ST117	O84:H4
ESC_FC9287AA	Human		ST117	O24:H4
ESC_FC9380AA	Human		ST117	O45:H51
ESC_GA2754AA	Livestock	Bovine	ST117	O119:H4
ESC_GA2758AA	Livestock	Bovine	ST117	O119:H4
ESC_GA3704AA	Human		ST117	O24:H4
ESC_GA4688AA	Human		ST117	O119:H4
ESC_GA6631AA	Human		ST117	O111:H4
ESC_GA7283AA	Poultry		ST5940	O159:H4
ESC_GA7284AA	Poultry		ST5940	O159:H4
ESC_GA8834AA	Human		ST5940	O78:H4
ESC_GA8853AA	Human		ST117	O24:H4
ESC_GB0218AA	Human		ST117	O114:H4
ESC_GB1025AA	Poultry		ST117	O114:H4
ESC_GB2017AA	Human		ST117	O24:H4
ESC_GB2034AA	Human		ST117	O51:H4
ESC_GB3553AA	Human		ST117	O111:H4
ESC_GB3622AA	Human		ST117	O24:H4
ESC_GB3732AA	Human		ST117	O24:H4
ESC_GB3752AA	Human		ST117	O114:H4
ESC_GB3768AA	Human		ST117	O143:H4
ESC_GB3895AA	Livestock	Swine	ST117	-:H4
ESC_GB5459AA	Human		ST117	O11:H4
ESC_GB6436AA	Human		ST117	-:H4
ESC_GB6472AA	Human		ST117	O50:H4
ESC_GB6495AA	Human		ST117	O8:H4
ESC_GB6881AA	Human		ST117	O161:H4
ESC_GB9376AA	Human		ST117	O109:H4
ESC_GC0644AA	Human		ST117	O183:H18
ESC_GC1010AA	Human		ST117	O24:H4
ESC_GC2484AA	Human		ST4674	O178:H4
ESC_GC2504AA	Human		ST117	O143:H4
ESC_GC2547AA	Human		ST3778	-:H4
ESC_GC2549AA	Human		ST117	-:H4
ESC_GC2563AA	Human		ST117	-:H18
ESC_GC2633AA	Human		ST117	O113:H4
ESC_GC2642AA	Human		ST117	O143:H4
ESC_GC2675AA	Human		ST117	-:H4
ESC_GC2774AA	Human		ST117	-:H4
ESC_GC2796AA	Human		ST13148	O84:H4
ESC_GC2797AA	Human		ST13148	O84:H4
ESC_GC6735AA	Livestock	Swine	ST117	O119:H4
ESC_GC6795AA	Human		ST117	O71:H9
ESC_GC7468AA	Human		ST117	O183:H18
ESC_GC7753AA	Livestock	Swine	ST117	O24:H4
ESC_GC7979AA	Human		ST117	O33:H4
ESC_GC8028AA	Human		ST117	O78:H4
ESC_GC8391AA	Human		ST117	O8:H40
ESC_GC9256AA	Human		ST117	O24:H4
ESC_GC9548AA	Livestock	Bovine	ST117	O119:H4
ESC_GC9555AA	Livestock	Bovine	ST117	O119:H4
ESC_HA5040AA	Human		ST117	O153:H4
ESC_HA5126AA	Human		ST117	O33:H4
ESC_HA5980AA	Livestock	Bovine	ST117	O33:H4
ESC_HA7819AA	Poultry		ST5940	-:H10
ESC_HA7956AA	Livestock	mustelid	ST117	O119:H4
ESC_HA8198AA	Poultry		ST5940	-:H21
ESC_HA8392AA	Livestock	Bovine	ST117	O33:H4
ESC_HA8421AA	Poultry		ST5940	-:H4
ESC_HA8557AA	Livestock	Bovine	ST117	-:H4
ESC_HA8568AA	Poultry		ST5940	O84:H4
ESC_HA9047AA	Poultry		ST5940	O171:H10
ESC_HA9048AA	Poultry		ST5940	O171:H10
ESC_HA9052AA	Poultry		ST5940	O35:H10
ESC_HA9244AA	Livestock	Swine	ST117	O33:H4
ESC_HB7279AA	Human		ST117	O24:H4
ESC_HB7747AA	Livestock	Bovine	ST117	O114:H4
ESC_HB8528AA	Poultry		ST117	O119:H4
ESC_HB8620AA	Poultry		ST117	O3:H4
ESC_HB8660AA	Livestock	Bovine	ST117	O24:H4
ESC_HB9085AA	Livestock	Bovine	ST117	-:H4
ESC_HB9107AA	Livestock	Bovine	ST10618	-:H4
ESC_HB9342AA	Livestock	Bovine	ST10642	O24:H4
ESC_HC0180AA	Human		ST117	O161:H4
ESC_HC0683AA	Livestock	Swine	ST117	O85:H8
ESC_HC1106AA	Human		ST117	O24:H4
ESC_HC1427AA	Human		ST14083	O24:H4
ESC_HC1574AA	Human		ST117	O45:H4
ESC_HC1770AA	Human		ST844	O24:H4
ESC_HC3703AA	Human		ST117	-:H4
ESC_HC4104AA	Human		ST117	O143:H4
ESC_HC4488AA	Livestock	Swine	ST14178	O183:H18
ESC_HC4658AA	Livestock	Swine	ST117	-:H18
ESC_HC5923AA	Livestock	Swine	ST117	-:H18
ESC_HC5928AA	Livestock	Swine	ST117	-:H4
ESC_HC6642AA	Human		ST117	-:H4
ESC_HC7688AA	Livestock	Bovine	ST117	O114:H4
ESC_HC7776AA	Livestock	Swine	ST117	O33:H18
ESC_HC8558AA	Livestock	Swine	ST117	O85:H18
ESC_HC9010AA	Livestock	Swine	ST117	O167:H4
ESC_HC9970AA	Livestock	Swine	ST14294	-:H4
ESC_IA0622AA	Livestock	Bovine	ST117	O119:H4
ESC_IA0624AA	Livestock	Bovine	ST117	O119:H4
ESC_IA0792AA	Human		ST117	O111:H4
ESC_IA0793AA	Human		ST117	O111:H4
ESC_IA1078AA	Livestock	Swine	ST117	O65:H18
ESC_IA1883AA	Livestock	Bovine	ST117	O119:H4
ESC_IA2288AA	Livestock	Bovine	ST117	O119:H4
ESC_IA2289AA	Livestock	Bovine	ST117	O119:H4
ESC_IA8885AA	Human		ST117	O24:H4
ESC_IA8929AA	Human		ST117	O33:H4
ESC_IA8984AA	Human		ST117	-:H4
ESC_IA9135AA	Human		ST117	O159:H4
ESC_IA9291AA	Human		ST117	O78:H4
ESC_IA9462AA	Human		ST117	O171:H4
ESC_IA9614AA	Human		ST117	O24:H4
ESC_IA9639AA	Human		ST117	O8:H4
ESC_IA9663AA	Human		ST4045	O143:H4
ESC_IA9778AA	Human		ST117	O71:H4
ESC_IA9861AA	Human		ST117	O159:H4
ESC_IA9889AA	Human		ST117	O33:H4
ESC_IB0102AA	Livestock	Swine	ST117	-:H4
ESC_IB6306AA	Poultry		ST117	O71:H4
ESC_IB7381AA	Poultry		ST117	-:H4
ESC_IB8246AA	Human		ST117	O114:H4
ESC_IB8298AA	Poultry		ST117	O24:H4
ESC_IB8299AA	Poultry		ST117	O119:H4
ESC_IB8301AA	Poultry		ST117	O161:H4
ESC_IB9291AA	Poultry		ST117	O11:H4
ESC_IB9455AA	Poultry		ST117	O109:H4
ESC_IB9546AA	Poultry		ST117	O65:H48
ESC_IC0873AA	Livestock	Swine	ST117	O183:H18
ESC_IC4128AA	Livestock	Swine	ST117	-:H19
ESC_IC4131AA	Livestock	Swine	ST117	O24:H4
ESC_IC4155AA	Livestock	Swine	ST117	O143:H4
ESC_IC4397AA	Livestock	Bovine	ST117	O153:H4
ESC_IC4401AA	Livestock	Bovine	ST117	O153:H4
ESC_IC4441AA	Livestock	Bovine	ST117	O137:H4
ESC_IC4443AA	Livestock	Bovine	ST117	O153:H4
ESC_JA0449AA	Human		ST117	O33:H4
ESC_JA0464AA	Human		ST117	O143:H4
ESC_JA0487AA	Human		ST117	O24:H4
ESC_JA0565AA	Human		ST117	O24:H4
ESC_JA0760AA	Human		ST117	O33:H4
ESC_JA7416AA	Poultry		ST5796	O53:H4
ESC_JA7422AA	Poultry		ST5940	O78:H4
ESC_JA7437AA	Poultry		ST5940	O78:H4
ESC_JA7553AA	Poultry		ST5940	O78:H4
ESC_JB3314AA	Livestock	Swine	ST117	O143:H4
ESC_JB3604AA	Poultry		ST117	O53:H4
ESC_JB3607AA	Poultry		ST117	O11:H4
ESC_JB3612AA	Poultry		ST117	O109:H4
ESC_JB3916AA	Poultry		ST117	-:H4
ESC_JB4008AA	Poultry		ST117	O113:H4
ESC_JB5952AA	Livestock	Bovine	ST117	O153:H4
ESC_JB6739AA	Poultry		ST117	O180:H4
ESC_JB7443AA	Human		ST117	O161:H4
ESC_JB7610AA	Human		ST117	O161:H4
ESC_JB9517AA	Poultry		ST117	O24:H4
ESC_JB9519AA	Poultry		ST117	O24:H4
ESC_JB9520AA	Poultry		ST117	O81:H4
ESC_JB9521AA	Poultry		ST117	O81:H4
ESC_KA5332AA	Human		ST117	O24:H4
ESC_KB0211AA	Poultry		ST117	O24:H4
ESC_KB0214AA	Poultry		ST117	O24:H4
ESC_KB1318AA	Livestock	Swine	ST117	-:H4
ESC_KB3282AA	Poultry		ST117	-:H4
ESC_KB3285AA	Poultry		ST117	O78:H4
ESC_KB3287AA	Poultry		ST117	O78:H4
ESC_KB3290AA	Poultry		ST117	-:H4
ESC_KB3291AA	Poultry		ST117	-:H4
ESC_KB3301AA	Poultry		ST117	-:H4
ESC_KB3310AA	Poultry		ST117	-:H4
ESC_KB3311AA	Poultry		ST117	O53:H4
ESC_KB3312AA	Poultry		ST117	-:H4
ESC_KB3317AA	Poultry		ST117	-:H4
ESC_KB3324AA	Poultry		ST117	-:H4
ESC_KB3337AA	Poultry		ST117	-:H4
ESC_KB3350AA	Poultry		ST117	O53:H4
ESC_KB3353AA	Poultry		ST117	-:H4
ESC_KB3358AA	Poultry		ST117	O8:H4
ESC_KB3359AA	Poultry		ST117	O78:H4
ESC_KB3371AA	Poultry		ST117	-:H4
ESC_KB3374AA	Poultry		ST117	-:H4
ESC_KB3375AA	Poultry		ST117	-:H4
ESC_KB3377AA	Poultry		ST117	-:H4
ESC_KB3378AA	Poultry		ST117	-:H4
ESC_KB3380AA	Poultry		ST117	-:H4
ESC_KB3381AA	Poultry		ST117	-:H4
ESC_KB3382AA	Poultry		ST117	-:H4
ESC_KB3383AA	Poultry		ST117	-:H4
ESC_KB3384AA	Poultry		ST117	-:H4
ESC_KB3385AA	Poultry		ST117	-:H4
ESC_KB3386AA	Poultry		ST117	-:H4
ESC_KB3387AA	Poultry		ST117	-:H4
ESC_KB3389AA	Poultry		ST117	-:H4
ESC_KB3390AA	Poultry		ST117	-:H4
ESC_KB3393AA	Poultry		ST117	-:H4
ESC_KB3396AA	Poultry		ST117	-:H4
ESC_KB3397AA	Poultry		ST117	O53:H4
ESC_KB3398AA	Poultry		ST117	-:H4
ESC_KB3399AA	Poultry		ST117	-:H4
ESC_KB3400AA	Poultry		ST117	O53:H4
ESC_KB3403AA	Poultry		ST117	O78:H4
ESC_KB3404AA	Poultry		ST117	O78:H4
ESC_KB3406AA	Poultry		ST117	O78:H4
ESC_KB3407AA	Poultry		ST117	O78:H4
ESC_KB3410AA	Poultry		ST117	O78:H4
ESC_KB3411AA	Poultry		ST117	-:H4
ESC_KB3412AA	Poultry		ST117	O78:H4
ESC_KB3414AA	Poultry		ST117	O78:H4
ESC_KB3415AA	Poultry		ST117	-:H4
ESC_KB3416AA	Poultry		ST117	-:H4
ESC_KB3420AA	Poultry		ST117	-:H4
ESC_KB3422AA	Poultry		ST117	-:H4
ESC_KB3425AA	Poultry		ST117	-:H4
ESC_KB3426AA	Poultry		ST117	O78:H4
ESC_KB3496AA	Poultry		ST117	-:H4
ESC_KB3947AA	Poultry		ST117	O2/O50:H4
ESC_KB5001AA	Poultry		ST117	O119:H4
ESC_KB5004AA	Poultry		ST117	O125ab:H4
ESC_KB5005AA	Poultry		ST117	O125ab:H4
ESC_KB5006AA	Poultry		ST117	O161:H4
ESC_KB5007AA	Poultry		ST117	O161:H4
ESC_KB5008AA	Poultry		ST117	O143:H4
ESC_KB5021AA	Poultry		ST117	O180:H4
ESC_KB5025AA	Poultry		ST117	O78:H4
ESC_KB5036AA	Poultry		ST117	O109:H4
ESC_KB5066AA	Poultry		ST117	O184:H4
ESC_KB5070AA	Poultry		ST117	O53:H4
ESC_KB5103AA	Poultry		ST117	O157:H4
ESC_KB5105AA	Poultry		ST117	-:H4
ESC_KB5112AA	Poultry		ST117	O45:H4
ESC_KB5113AA	Poultry		ST117	O36:H4
ESC_KB5125AA	Poultry		ST117	O109:H4
ESC_KB5129AA	Poultry		ST117	O109:H4
ESC_KB5143AA	Poultry		ST117	O53:H4
ESC_KB5144AA	Poultry		ST117	-:H4
ESC_KB5145AA	Poultry		ST117	O109:H4
ESC_KB5146AA	Poultry		ST117	O78:H4
ESC_KB5152AA	Poultry		ST117	O78:H4
ESC_KB5178AA	Poultry		ST117	O125ab:H4
ESC_KB5221AA	Poultry		ST117	O36:H4
ESC_KB5223AA	Poultry		ST117	O45:H4
ESC_KB5229AA	Poultry		ST117	O184:H4
ESC_KB5233AA	Poultry		ST117	O53:H4
ESC_KB8365AA	Poultry		ST117	O24:H4
ESC_KB8524AA	Human		ST11019	-:H4
ESC_KB8546AA	Human		ST117	O24:H4
ESC_KB8617AA	Poultry		ST117	O11:H4
ESC_KB8619AA	Poultry		ST117	O11:H4
ESC_KB8625AA	Poultry		ST117	O143:H4
ESC_KB8636AA	Poultry		ST117	-:H4
ESC_KB8902AA	Poultry		ST117	O161:H4
ESC_KB9265AA	Poultry		ST117	O33:H4
ESC_KB9691AA	Poultry		ST117	O111:H4
ESC_KB9692AA	Poultry		ST117	O111:H4
ESC_KB9699AA	Poultry		ST117	O78:H4
ESC_KB9702AA	Poultry		ST117	O78:H4
ESC_KB9713AA	Poultry		ST117	O149:H10
ESC_KB9727AA	Poultry		ST117	O53:H4
ESC_KB9728AA	Poultry		ST117	O24:H4
ESC_KB9731AA	Poultry		ST117	O78:H4
ESC_KB9733AA	Poultry		ST117	O24:H4
ESC_KB9763AA	Poultry		ST117	O167:H4
ESC_KB9766AA	Poultry		ST117	O167:H4
ESC_LA5686AA	Poultry		ST5796	-:H4
ESC_LA5687AA	Poultry		ST5796	-:H4
ESC_LA5688AA	Poultry		ST5796	-:H4
ESC_LA6546AA	Human		ST117	-:H4
ESC_LB0500AA	Poultry		ST117	O161:H4
ESC_LB0560AA	Poultry		ST117	O102:H4
ESC_LB0565AA	Poultry		ST117	O161:H4
ESC_LB0566AA	Poultry		ST117	O35:H4
ESC_LB0642AA	Poultry		ST117	O143:H4
ESC_LB1012AA	Human		ST117	O33:H4
ESC_LB1928AA	Human		ST117	O24:H4
ESC_LB2378AA	Human		ST11067	O24:H4
ESC_LB2540AA	Livestock	Swine	ST117	O33:H4
ESC_LB3221AA	Livestock	Swine	ST117	O10:H4
ESC_LB3930AA	Human		ST117	O84:H4
ESC_LB3934AA	Human		ST117	O24:H4
ESC_LB3940AA	Human		ST117	O114:H4
ESC_LB3943AA	Human		ST117	O24:H4
ESC_LB4859AA	Poultry		ST117	-:H4
ESC_LB4868AA	Livestock	Bovine	ST117	-:H4
ESC_LB5581AA	Livestock	Swine	ST117	-:H10
ESC_LB5623AA	Livestock	Bovine	ST117	-:H4
ESC_LB5725AA	Poultry		ST117	O132:H8
ESC_LB5768AA	Poultry		ST117	-:H4
ESC_LB5952AA	Poultry		ST117	O125ab:H4
ESC_LB6041AA	Human		ST117	O24:H4
ESC_LB7034AA	Livestock	Bovine	ST117	-:H4
ESC_LB7038AA	Livestock	Swine	ST117	O24:H4
ESC_LB7108AA	Human		ST117	O33:H4
ESC_LB7202AA	Livestock	Swine	ST117	O24:H4
ESC_LB8064AA	Poultry		ST117	O114:H4
ESC_LB8079AA	Livestock	Swine	ST117	-:H4
ESC_LB8101AA	Poultry		ST117	-:H4
ESC_LB8170AA	Poultry		ST117	O24:H4
ESC_LB8845AA	Human		ST117	O161:H4
ESC_LB9603AA	Poultry		ST117	O11:H4
ESC_MA1855AA	Poultry		ST4674	O78:H4
ESC_MA2397AA	Poultry		ST5796	O78:H4
ESC_MA7193AA	Poultry		ST4662	O24:H4
ESC_MB2199AA	Livestock	Swine	ST117	O119:H4
ESC_MB6549AA	Poultry		ST117	O78:H4
ESC_MB6551AA	Poultry		ST117	-:H4
ESC_MB7476AA	Poultry		ST117	O24:H4
ESC_NA8869AA	Human		ST117	-:H4
ESC_NA8870AA	Human		ST117	O119:H4
ESC_NA8900AA	Human		ST117	-:H4
ESC_NA8902AA	Human		ST117	-:H4
ESC_NA8906AA	Human		ST117	O114:H4
ESC_NB0443AA	Human		ST117	O45:H4
ESC_NB0445AA	Human		ST117	O45:H4
ESC_NB1881AA	Poultry		ST117	-:H4
ESC_NB1915AA	Poultry		ST117	-:H4
ESC_NB3483AA	Poultry		ST117	O71:H4
ESC_NB3562AA	Livestock	Bovine	ST117	-:H4
ESC_NB3568AA	Poultry		ST117	-:H4
ESC_NB3575AA	Poultry		ST117	O11:H4
ESC_NB3582AA	Livestock	Swine	ST117	O8:H4
ESC_NB3623AA	Poultry		ST117	O78:H4
ESC_NB3665AA	Poultry		ST117	O109:H4
ESC_NB3682AA	Poultry		ST117	O78:H4
ESC_NB3775AA	Human		ST5899	O85:H10
ESC_NB4071AA	Poultry		ST117	O109:H4
ESC_NB4542AA	Poultry		ST117	O53:H4
ESC_NB4553AA	Poultry		ST117	O161:H4
ESC_NB4557AA	Poultry		ST117	O78:H4
ESC_NB4561AA	Poultry		ST117	O78:H4
ESC_NB4570AA	Poultry		ST117	O24:H4
ESC_NB4572AA	Poultry		ST117	O24:H4
ESC_NB4575AA	Poultry		ST117	O24:H4
ESC_NB4581AA	Poultry		ST117	O114:H4
ESC_NB4602AA	Poultry		ST117	O161:H4
ESC_NB4613AA	Poultry		ST117	O78:H4
ESC_NB4618AA	Poultry		ST117	O53:H4
ESC_NB4619AA	Poultry		ST117	O53:H4
ESC_NB4625AA	Poultry		ST117	O161:H4
ESC_NB4640AA	Poultry		ST117	O78:H4
ESC_NB4644AA	Poultry		ST117	O24:H4
ESC_NB4645AA	Poultry		ST117	O33:H4
ESC_NB4664AA	Poultry		ST117	O53:H4
ESC_NB4672AA	Poultry		ST117	O143:H4
ESC_NB4742AA	Poultry		ST117	O78:H4
ESC_NB4745AA	Poultry		ST117	O78:H4
ESC_NB4750AA	Poultry		ST117	O24:H4
ESC_NB4758AA	Poultry		ST117	O24:H26
ESC_NB4759AA	Poultry		ST117	O24:H4
ESC_NB4773AA	Poultry		ST117	O35:H4
ESC_NB4778AA	Poultry		ST117	O53:H4
ESC_NB4785AA	Poultry		ST117	O24:H4
ESC_NB4799AA	Poultry		ST117	O24:H4
ESC_NB4806AA	Poultry		ST117	O24:H4
ESC_NB4810AA	Poultry		ST117	O24:H26
ESC_NB4814AA	Poultry		ST117	O78:H4
ESC_NB4815AA	Poultry		ST117	O45:H18
ESC_NB4816AA	Poultry		ST117	O24:H4
ESC_NB4847AA	Poultry		ST117	O24:H4
ESC_NB4872AA	Poultry		ST117	O78:H4
ESC_NB4882AA	Poultry		ST117	O24:H26
ESC_NB4885AA	Poultry		ST117	O78:H4
ESC_NB4888AA	Poultry		ST117	O11:H4
ESC_NB4891AA	Poultry		ST117	O24:H4
ESC_NB4897AA	Poultry		ST117	O24:H26
ESC_NB4899AA	Poultry		ST117	O24:H4
ESC_NB4902AA	Poultry		ST117	-:H4
ESC_NB4907AA	Poultry		ST117	O24:H4
ESC_NB4918AA	Poultry		ST117	O78:H4
ESC_NB4923AA	Poultry		ST117	O78:H4
ESC_NB4924AA	Poultry		ST117	O143:H4
ESC_NB4929AA	Poultry		ST117	O24:H4
ESC_NB4931AA	Poultry		ST117	O161:H4
ESC_NB4957AA	Poultry		ST117	O161:H4
ESC_NB4960AA	Poultry		ST117	O78:H4
ESC_NB4962AA	Poultry		ST117	O78:H4
ESC_NB4965AA	Poultry		ST117	O143:H4
ESC_NB4966AA	Poultry		ST117	O24:H4
ESC_NB4968AA	Poultry		ST117	O109:H4
ESC_NB4972AA	Poultry		ST117	O24:H26
ESC_NB5008AA	Poultry		ST117	O113:H4
ESC_NB5013AA	Poultry		ST117	O114:H4
ESC_NB5031AA	Poultry		ST117	O161:H4
ESC_NB5034AA	Poultry		ST117	O161:H4
ESC_NB5116AA	Poultry		ST117	O33:H4
ESC_NB5140AA	Poultry		ST117	O24:H18
ESC_NB5165AA	Poultry		ST117	O161:H4
ESC_NB5166AA	Poultry		ST117	O161:H4
ESC_NB5169AA	Poultry		ST117	O24:H4
ESC_NB5184AA	Poultry		ST117	-:H4
ESC_NB5204AA	Poultry		ST117	O78:H4
ESC_NB5212AA	Poultry		ST117	O161:H4
ESC_NB5213AA	Poultry		ST117	O161:H4
ESC_NB5214AA	Poultry		ST117	-:H4
ESC_NB5217AA	Poultry		ST117	-:H4
ESC_NB5277AA	Human		ST117	O161:H4
ESC_NB5376AA	Human		ST117	O161:H4
ESC_NB5445AA	Poultry		ST117	-:H9
ESC_NB5745AA	Human		ST117	O33:H4
ESC_NB5778AA	Human		ST117	O143:H4
ESC_NB5851AA	Human		ST117	O143:H4
ESC_NB5905AA	Poultry		ST117	-:H4
ESC_NB5906AA	Poultry		ST117	O157:H43
ESC_NB5907AA	Poultry		ST117	O157:H43
ESC_NB5908AA	Poultry		ST117	-:H4
ESC_NB5910AA	Poultry		ST117	-:H4
ESC_NB6029AA	Human		ST117	O24:H4
ESC_NB6081AA	Human		ST117	O126:H4
ESC_NB7716AA	Human		ST117	O143:H4
ESC_NB7763AA	Human		ST117	O143:H4
ESC_NB8809AA	Poultry		ST117	O78:H4
ESC_NB9813AA	Poultry		ST117	-:H4
ESC_NB9888AA	Poultry		ST117	-:H4
ESC_NB9904AA	Poultry		ST117	-:H4
ESC_OA1195AA	Livestock	Swine	ST117	O24:H4
ESC_OA1199AA	Livestock	Swine	ST7482	O143:H4
ESC_OA1221AA	Livestock	Swine	ST117	O161:H4
ESC_OA1286AA	Livestock	Swine	ST117	O143:H4
ESC_OA1294AA	Livestock	Bovine	ST117	O24:H4
ESC_OA1312AA	Livestock	Swine	ST117	O183:H18
ESC_OA1313AA	Livestock	Swine	ST117	O143:H4
ESC_OA1317AA	Livestock	Swine	ST117	O143:H4
ESC_OB1346AA	Poultry		ST117	O24:H4
ESC_OB1351AA	Livestock	Bovine	ST117	-:H4
ESC_OB1375AA	Livestock	Bovine	ST11520	-:H4
ESC_OB1468AA	Poultry		ST117	O143:H4
ESC_OB1470AA	Poultry		ST117	O114:H4
ESC_OB1489AA	Poultry		ST117	O24:H4
ESC_OB6085AA	Poultry		ST117	O24:H4
ESC_OB8073AA	Livestock	mustelid	ST117	O24:H4
ESC_OB8124AA	Livestock	mustelid	ST117	-:H4
ESC_OB8899AA	Poultry		ST117	O24:H4
ESC_OB8900AA	Poultry		ST117	O45:H4
ESC_OB8905AA	Poultry		ST117	-:H4
ESC_OB8906AA	Poultry		ST117	O33:H4
ESC_OB8918AA	Poultry		ST117	O114:H4
ESC_OB8922AA	Poultry		ST117	O33:H4
ESC_OB8938AA	Poultry		ST117	O79:H4
ESC_OB8992AA	Poultry		ST117	O33:H4
ESC_OB8994AA	Poultry		ST117	O79:H4
ESC_OB8996AA	Poultry		ST117	-:H4
ESC_OB9000AA	Poultry		ST117	-:H4
ESC_OB9025AA	Poultry		ST117	O33:H4
ESC_OB9145AA	Poultry		ST117	O113:H4
ESC_OB9146AA	Poultry		ST117	-:H4
ESC_OB9150AA	Poultry		ST117	-:H4
ESC_PA0899AA	Human		ST117	-:H4
ESC_PA1569AA	Poultry		ST4045	O132:H4
ESC_PA1599AA	Poultry		ST4045	O8:H4
ESC_PA1717AA	Human		ST117	O86:H4
ESC_PA1951AA	Poultry		ST4045	O33:H4
ESC_PA5685AA	Human		ST844	O24:H4
ESC_PA9459AA	Poultry		ST4045	-:H4
ESC_PB1002AA	Poultry		ST117	O113:H4
ESC_PB1033AA	Poultry		ST117	O113:H4
ESC_PB1035AA	Poultry		ST117	O113:H4
ESC_PB1037AA	Poultry		ST117	O113:H4
ESC_PB2324AA	Livestock	Bovine	ST117	O153:H4
ESC_PB2376AA	Poultry		ST117	O109:H4
ESC_PB2393AA	Poultry		ST117	O109:H4
ESC_PB2406AA	Poultry		ST117	O128ac:H4
ESC_PB2428AA	Poultry		ST117	O143:H4
ESC_PB2429AA	Livestock	Bovine	ST11597	-:H4
ESC_PB2459AA	Livestock	Bovine	ST117	O153:H4
ESC_PB3342AA	Livestock	Bovine	ST117	-:H4
ESC_QA3673AA	Human		ST117	-:H4
ESC_QA3786AA	Livestock	Swine	ST117	O24:H4
ESC_QA4879AA	Poultry		ST4045	-:H4
ESC_QA5466AA	Human		ST117	O180:H4
ESC_QB1417AA	Poultry		ST117	O24:H4
ESC_QB3139AA	Human		ST117	O45:H4
ESC_QB3667AA	Poultry		ST117	O109:H4
ESC_RA0418AA	Human		ST117	O33:H4
ESC_RA0465AA	Human		ST117	O119:H4
ESC_RA0491AA	Human		ST117	O24:H4
ESC_RA0494AA	Human		ST117	O33:H4
ESC_RA0511AA	Human		ST117	O24:H4
ESC_RA1679AA	Livestock	Swine	ST117	-:H4
ESC_RA2354AA	Livestock	Swine	ST117	O9:H18
ESC_RA2426AA	Livestock	Swine	ST117	O33:H18
ESC_RA2427AA	Poultry		ST4045	O23:H25
ESC_RA3663AA	Livestock	Swine	ST117	O179/O8:H27
ESC_RA4045AA	Poultry		ST4045	O78:H4
ESC_RA4220AA	Poultry		ST3974	O78:H4
ESC_RA4225AA	Poultry		ST3952	O78:H4
ESC_RA4229AA	Poultry		ST3778	O143:H4
ESC_RA4246AA	Poultry		ST3778	O78:H4
ESC_RA4247AA	Poultry		ST3778	O24:H4
ESC_RA4253AA	Poultry		ST3778	-:H4
ESC_RA4572AA	Livestock	Swine	ST8089	O24:H4
ESC_RA4719AA	Human		ST117	O131:H4
ESC_RA4877AA	Poultry		ST3258	O24:H4
ESC_RA4941AA	Livestock	Bovine	ST117	O2/O50:H4
ESC_RA5045AA	Poultry		ST2999	O113:H4
ESC_RA5053AA	Human		ST117	O33:H4
ESC_RA5054AA	Poultry		ST3258	O24:H4
ESC_RA5057AA	Poultry		ST3258	-:H4
ESC_RA5067AA	Poultry		ST3258	O128ac:H4
ESC_RA5068AA	Poultry		ST3258	O128ac:H4
ESC_RA5077AA	Poultry		ST3258	-:H4
ESC_RA5078AA	Poultry		ST3258	O128ac:H4
ESC_RA5080AA	Poultry		ST3258	-:H4
ESC_RA5094AA	Livestock	Swine	ST3778	O128ac:H4
ESC_RA5098AA	Poultry		ST3258	-:H4
ESC_RA5133AA	Poultry		ST3258	-:H4
ESC_RA7017AA	Human		ST117	O24:H4
ESC_RA7041AA	Human		ST117	O51:H4
ESC_RA7217AA	Poultry		ST2977	O33:H4
ESC_RA7544AA	Livestock	Swine	ST117	O119:H4
ESC_RA7680AA	Livestock	Swine	ST117	O24:H4
ESC_RA7708AA	Poultry		ST2975	O143:H4
ESC_RA7709AA	Poultry		ST2974	O78:H4
ESC_RA8241AA	Human		ST117	-:H4
ESC_RA8802AA	Livestock	Swine	ST117	-:H4
ESC_RA9185AA	Livestock	Swine	ST117	O33:H10
ESC_RA9718AA	Livestock	Bovine	ST117	O128ac:H4
ESC_RB1986AA	Poultry		ST117	O78:H4
ESC_RB1987AA	Poultry		ST117	O78:H4
ESC_RB1991AA	Poultry		ST117	O84:H4
ESC_RB1992AA	Poultry		ST117	O84:H4
ESC_RB1993AA	Poultry		ST117	O84:H4
ESC_RB1994AA	Poultry		ST117	O84:H4
ESC_RB1995AA	Poultry		ST117	O36:H4
ESC_RB2000AA	Poultry		ST117	O36:H4
ESC_RB2010AA	Poultry		ST117	O111:H4
ESC_RB2011AA	Poultry		ST117	O111:H4
ESC_RB2012AA	Poultry		ST117	O78:H4
ESC_RB2013AA	Poultry		ST117	O78:H4
ESC_RB2024AA	Poultry		ST117	O78:H4
ESC_RB2026AA	Poultry		ST117	O78:H4
ESC_RB2027AA	Poultry		ST117	O111:H4
ESC_RB2028AA	Poultry		ST117	O111:H4
ESC_RB2029AA	Poultry		ST117	O111:H4
ESC_RB2034AA	Poultry		ST117	O78:H4
ESC_RB2035AA	Poultry		ST117	O78:H4
ESC_RB2036AA	Poultry		ST117	O111:H4
ESC_RB2037AA	Poultry		ST117	O111:H4
ESC_RB2048AA	Poultry		ST117	O161:H4
ESC_RB2055AA	Poultry		ST117	O78:H4
ESC_RB2212AA	Poultry		ST117	O78:H4
ESC_RB2213AA	Poultry		ST117	O111:H4
ESC_RB2214AA	Poultry		ST117	O111:H4
ESC_RB2219AA	Poultry		ST117	O78:H4
ESC_RB2221AA	Poultry		ST117	O84:H4
ESC_RB2222AA	Poultry		ST117	O84:H4
ESC_RB2223AA	Poultry		ST117	O84:H4
ESC_RB2225AA	Poultry		ST117	O24:H4
ESC_RB2234AA	Poultry		ST117	O78:H4
ESC_SA0488AA	Livestock	Bovine	ST117	O51:H4
ESC_SA1179AA	Poultry		ST2085	-:H4
ESC_SA1180AA	Poultry		ST2477	O33:H4
ESC_SA2939AA	Human		ST117	-:H4
ESC_SA4496AA	Poultry		ST2085	O143:H4
ESC_SA5756AA	Human		ST117	-:H4
ESC_SA6615AA	Poultry		ST2085	O24:H4
ESC_SA7589AA	Poultry		ST2085	O33:H4
ESC_SA8222AA	Poultry		ST117	O78:H4
ESC_SA8224AA	Poultry		ST117	O78:H4
ESC_SA8240AA	Poultry		ST117	O111:H4
ESC_SA8241AA	Poultry		ST117	O111:H4
ESC_SA8255AA	Poultry		ST117	O111:H4
ESC_SA8256AA	Poultry		ST117	O78:H4
ESC_SA8262AA	Poultry		ST117	O78:H4
ESC_SA8263AA	Poultry		ST117	O111:H4
ESC_SA8269AA	Poultry		ST117	O36:H4
ESC_SA8270AA	Poultry		ST117	O8:H4
ESC_SA8283AA	Poultry		ST117	O78:H4
ESC_SA8284AA	Poultry		ST117	O111:H4
ESC_SA8285AA	Poultry		ST117	O36:H4
ESC_SA8286AA	Poultry		ST117	O78:H4
ESC_SA8288AA	Poultry		ST117	O111:H4
ESC_SA8294AA	Poultry		ST915	O45:H18
ESC_SA8298AA	Poultry		ST2085	O78:H4
ESC_SA8304AA	Poultry		ST2085	O78:H4
ESC_SA8305AA	Poultry		ST2085	O78:H4
ESC_SA8308AA	Poultry		ST2085	O111:H4
ESC_SA8309AA	Poultry		ST2085	O53:H4
ESC_SA8313AA	Poultry		ST2085	O143:H4
ESC_SB5989AA	Poultry		ST117	-:H4
ESC_TA1389AA	Poultry		ST117	O78:H4
ESC_TA1406AA	Poultry		ST117	-:H4
ESC_TA1407AA	Poultry		ST117	-:H4
ESC_TA1408AA	Poultry		ST117	-:H4
ESC_TA1409AA	Poultry		ST117	-:H4
ESC_TA1410AA	Poultry		ST117	-:H4
ESC_TA1411AA	Poultry		ST117	O78:H4
ESC_TA1412AA	Poultry		ST117	-:H4
ESC_TA1413AA	Poultry		ST117	-:H4
ESC_TA1414AA	Poultry		ST117	-:H4
ESC_TA1415AA	Poultry		ST117	-:H4
ESC_TA1416AA	Poultry		ST117	-:H4
ESC_TA1417AA	Poultry		ST117	-:H4
ESC_TA1418AA	Poultry		ST117	-:H4
ESC_TA1419AA	Poultry		ST117	-:H4
ESC_TA1420AA	Poultry		ST117	-:H4
ESC_TA1422AA	Poultry		ST117	O78:H4
ESC_TA1423AA	Poultry		ST117	O78:H4
ESC_TA1424AA	Poultry		ST117	-:H4
ESC_TA1425AA	Poultry		ST117	O78:H4
ESC_TA1426AA	Poultry		ST117	-:H4
ESC_TA2011AA	Human		ST117	O115:H4
ESC_TA2078AA	Poultry		ST117	O109:H4
ESC_TA4493AA	Livestock	Swine	ST117	O85:H18
ESC_TA6924AA	Poultry		ST117	O132:H4
ESC_TA7205AA	Human		ST117	-:H4
ESC_TA8311AA	Human		ST117	O24:H4
ESC_TA8733AA	Human		ST117	O24:H4
ESC_TA8745AA	Poultry		ST117	O131:H4
ESC_TA9709AA	Poultry		ST117	-:H4
ESC_TA9912AA	Poultry		ST117	-:H4
ESC_TA9984AA	Poultry		ST117	O45:H4
ESC_TB6057AA	Poultry		ST117	-:H4
ESC_TB6060AA	Poultry		ST117	-:H4
ESC_TB8828AA	Poultry		ST117	-:H4
ESC_UA1330AA	Poultry		ST117	-:H4
ESC_UA1680AA	Livestock	Swine	ST117	O24:H4
ESC_UA2114AA	Livestock	Swine	ST8614	O33:H10
ESC_UA2974AA	Livestock	Swine	ST117	-:H4
ESC_UA3535AA	Human		ST117	O24:H4
ESC_UA5377AA	Livestock	Swine	ST117	-:H4
ESC_UA5671AA	Livestock	Swine	ST117	O114:H4
ESC_UA9788AA	Poultry		ST117	O159:H4
ESC_UA9789AA	Poultry		ST117	O24:H4
ESC_UA9792AA	Poultry		ST117	O82:H4
ESC_UA9795AA	Poultry		ST117	O143:H4
ESC_UA9914AA	Poultry		ST117	O33:H4
ESC_UB1502AA	Human		ST117	O161:H4
ESC_UB1713AA	Human		ST117	O114:H4
ESC_UB1740AA	Human		ST117	O9:H18
ESC_UB1859AA	Human		ST117	O132:H28
ESC_UB2149AA	Human		ST117	O24:H4
ESC_UB2822AA	Human		ST117	O24:H4
ESC_UB2848AA	Human		ST117	O24:H4
ESC_UB2876AA	Poultry		ST117	-:H4
ESC_UB3644AA	Poultry		ST117	O24:H4
ESC_UB3793AA	Livestock	Swine	ST117	O85:H18
ESC_UB3852AA	Livestock	Swine	ST117	-:H4
ESC_UB3863AA	Livestock	Swine	ST117	O143:H4
ESC_UB3868AA	Livestock	Swine	ST117	O24:H4
ESC_UB3878AA	Livestock	Bovine	ST117	O161:H4
ESC_UB3923AA	Livestock	Swine	ST117	O183:H18
ESC_UB3930AA	Livestock	Swine	ST117	-:H4
ESC_UB3944AA	Livestock	Swine	ST117	O143:H4
ESC_UB3946AA	Livestock	Swine	ST117	O24:H4
ESC_UB3987AA	Livestock	Swine	ST5899	O85:H10
ESC_UB4092AA	Livestock	Swine	ST117	O9:H4
ESC_UB4093AA	Livestock	Swine	ST117	O9:H4
ESC_UB4112AA	Livestock	Swine	ST117	O183:H18
ESC_UB4149AA	Livestock	Swine	ST117	-:H4
ESC_UB4873AA	Livestock	Bovine	ST117	-:H4
ESC_UB4878AA	Livestock	Bovine	ST117	-:H4
ESC_UB6558AA	Poultry		ST117	O143:H4
ESC_UB6561AA	Livestock	Bovine	ST117	O84:H4
ESC_UB7264AA	Livestock	Ovine	ST117	O183:H18
ESC_UB7524AA	Livestock	Bovine	ST117	O114:H4
ESC_UB7572AA	Livestock	Swine	ST117	-:H18
ESC_UB7782AA	Human		ST117	O24:H4
ESC_UB7783AA	Human		ST117	O114:H4
ESC_UB7804AA	Poultry		ST117	O119:H4
ESC_UB7948AA	Livestock	Bovine	ST117	-:H4
ESC_UB8062AA	Poultry		ST117	-:H4
ESC_UB8076AA	Livestock	Bovine	ST117	-:H4
ESC_UB8080AA	Poultry		ST117	O41:H4
ESC_UB8081AA	Poultry		ST117	O78:H4
ESC_UB8082AA	Poultry		ST117	O114:H4
ESC_UB8376AA	Poultry		ST117	O157:H43
ESC_UB8425AA	Livestock	Swine	ST117	-:H18
ESC_UB8432AA	Poultry		ST117	O114:H4
ESC_UB9384AA	Poultry		ST117	O36:H4
ESC_UB9392AA	Poultry		ST117	-:H4
ESC_UB9517AA	Poultry		ST117	-:H4
ESC_UB9939AA	Poultry		ST117	O78:H4
ESC_VA1266AA	Poultry		ST117	O114:H4
ESC_VA1985AA	Poultry		ST117	O50/O2:H4
ESC_VA2249AA	Human		ST117	O24:H4
ESC_VA2309AA	Livestock	Swine	ST117	O24:H4
ESC_VA2350AA	Poultry		ST117	O78:H4
ESC_VA2419AA	Human		ST117	-:H4
ESC_VA4580AA	Livestock	Swine	ST117	-:H4
ESC_VA5437AA	Poultry		ST117	-:H4
ESC_VA5706AA	Livestock	Bovine	ST117	O161:H4
ESC_VA5707AA	Livestock	Bovine	ST117	O161:H4
ESC_VA5940AA	Poultry		ST117	-:H4
ESC_VA5945AA	Poultry		ST117	O115:H4
ESC_VA9648AA	Poultry		ST117	-:H4
ESC_VA9716AA	Poultry		ST117	O8:H40
ESC_VA9718AA	Poultry		ST117	-:H4
ESC_VA9721AA	Poultry		ST117	-:H4
ESC_VB0070AA	Poultry		ST117	O15:H4
ESC_VB0071AA	Poultry		ST117	O15:H4
ESC_VB0271AA	Poultry		ST117	-:H4
ESC_VB0283AA	Poultry		ST117	O114:H4
ESC_VB0284AA	Poultry		ST117	O78:H4
ESC_VB0287AA	Poultry		ST117	O78:H4
ESC_VB0291AA	Poultry		ST117	O78:H4
ESC_VB0302AA	Poultry		ST117	O115:H4
ESC_VB0303AA	Poultry		ST117	O115:H4
ESC_VB0306AA	Poultry		ST117	O53:H4
ESC_VB0307AA	Poultry		ST117	O53:H4
ESC_VB0324AA	Poultry		ST117	O11:H4
ESC_VB0339AA	Poultry		ST117	-:H4
ESC_VB0346AA	Poultry		ST117	O160:H4
ESC_VB1334AA	Poultry		ST117	O114:H4
ESC_VB1336AA	Poultry		ST117	O78:H4
ESC_VB1341AA	Poultry		ST117	O8:H4
ESC_VB1373AA	Poultry		ST117	O8:H4
ESC_VB1396AA	Poultry		ST117	O8:H4
ESC_VB1402AA	Poultry		ST117	O53:H4
ESC_VB1645AA	Poultry		ST117	-:H4
ESC_VB1648AA	Poultry		ST117	O161:H4
ESC_VB1679AA	Livestock	Swine	ST117	O24:H4
ESC_VB1756AA	Poultry		ST117	-:H4
ESC_VB2156AA	Poultry		ST117	O125ab:H4
ESC_VB2983AA	Poultry		ST117	O45:H4
ESC_VB2985AA	Poultry		ST117	O71:H4
ESC_VB2997AA	Poultry		ST117	O143:H4
ESC_VB3030AA	Poultry		ST117	O114:H4
ESC_VB3068AA	Poultry		ST117	O78:H4
ESC_VB3071AA	Poultry		ST117	-:H4
ESC_VB3125AA	Poultry		ST117	O45:H4
ESC_VB3164AA	Poultry		ST117	O143:H4
ESC_VB3165AA	Poultry		ST117	O143:H4
ESC_VB3218AA	Poultry		ST117	O84:H4
ESC_VB3219AA	Poultry		ST117	O84:H4
ESC_VB3645AA	Poultry		ST117	O161:H4
ESC_VB4792AA	Human		ST117	O161:H4
ESC_VB5444AA	Poultry		ST117	-:H4
ESC_VB5463AA	Poultry		ST117	-:H4
ESC_VB6140AA	Poultry		ST117	O161:H4
ESC_VB6164AA	Poultry		ST117	O53:H4
ESC_VB7057AA	Poultry		ST117	-:H4
ESC_VB7060AA	Poultry		ST117	-:H4
ESC_VB7086AA	Livestock	Swine	ST117	O33:H10
ESC_VB7096AA	Livestock	Swine	ST117	-:H4
ESC_VB7381AA	Poultry		ST117	O157:H43
ESC_VB8026AA	Poultry		ST117	-:H4
ESC_VB8028AA	Poultry		ST117	-:H4
ESC_VB8060AA	Livestock	Swine	ST117	-:H4
ESC_VB8533AA	Poultry		ST117	O33:H4
ESC_VB9631AA	Poultry		ST117	-:H4
ESC_VB9830AA	Poultry		ST117	O143:H4
ESC_VB9840AA	Poultry		ST117	O143:H4
ESC_WA2590AA	Human		ST117	O161:H4
ESC_WA2633AA	Poultry		ST117	-:H4
ESC_WA2636AA	Poultry		ST117	O78:H4
ESC_WA2643AA	Poultry		ST117	O78:H4
ESC_WA2644AA	Poultry		ST117	O53:H4
ESC_WA2646AA	Poultry		ST117	O78:H4
ESC_WA2647AA	Poultry		ST117	O78:H4
ESC_WA2648AA	Poultry		ST117	O78:H4
ESC_WA2649AA	Poultry		ST117	O78:H4
ESC_WA2650AA	Poultry		ST117	O78:H4
ESC_WA2651AA	Poultry		ST117	O53:H4
ESC_WA2652AA	Poultry		ST117	O78:H4
ESC_WA2655AA	Poultry		ST117	O53:H4
ESC_WA2661AA	Poultry		ST117	O78:H4
ESC_WA2663AA	Poultry		ST117	O78:H4
ESC_WA2665AA	Poultry		ST117	O78:H4
ESC_WA2666AA	Poultry		ST117	-:H4
ESC_WA2667AA	Poultry		ST117	O78:H4
ESC_WA2674AA	Poultry		ST117	O78:H4
ESC_WA2675AA	Poultry		ST117	O53:H4
ESC_WA2679AA	Poultry		ST117	O53:H4
ESC_WA2685AA	Livestock	Bovine	ST117	O53:H4
ESC_WA2686AA	Poultry		ST117	-:H4
ESC_WA2691AA	Livestock	Bovine	ST117	O78:H4
ESC_WA2694AA	Poultry		ST117	-:H4
ESC_WA2695AA	Poultry		ST117	O78:H4
ESC_WA2699AA	Poultry		ST117	O78:H4
ESC_WA3041AA	Human		ST117	-:H4
ESC_WA4378AA	Human		ST117	O161:H4
ESC_WA4385AA	Human		ST117	O161:H4
ESC_WA4596AA	Human		ST117	O143:H4
ESC_WA9867AA	Livestock	Swine	ST117	O33:H10
ESC_WA9870AA	Poultry		ST117	O125ab:H4
ESC_WA9874AA	Poultry		ST117	-:H4
ESC_WB0047AA	Poultry		ST117	O161:H4
ESC_WB0103AA	Livestock	Bovine	ST117	O119:H4
ESC_WB0107AA	Livestock	Bovine	ST117	O33:H4
ESC_WB0125AA	Livestock	Bovine	ST117	O119:H4
ESC_WB0286AA	Poultry		ST117	-:H4
ESC_WB2167AA	Poultry		ST117	O184:H4
ESC_WB2177AA	Poultry		ST117	-:H4
ESC_WB2373AA	Poultry		ST117	O53:H4
ESC_WB2444AA	Poultry		ST117	O35:H10
ESC_WB2451AA	Poultry		ST117	O157:H4
ESC_WB2452AA	Poultry		ST117	O157:H4
ESC_WB2455AA	Poultry		ST117	O78:H4
ESC_WB2457AA	Poultry		ST117	O35:H10
ESC_WB2462AA	Poultry		ST117	-:H4
ESC_WB2467AA	Poultry		ST117	-:H4
ESC_WB2519AA	Poultry		ST117	O78:H4
ESC_WB2520AA	Poultry		ST117	O78:H4
ESC_WB2522AA	Poultry		ST117	O78:H4
ESC_WB3360AA	Livestock	Bovine	ST117	O33:H4
ESC_WB3396AA	Livestock	Swine	ST117	-:H18
ESC_WB3417AA	Poultry		ST117	-:H4
ESC_WB3420AA	Poultry		ST117	-:H4
ESC_WB3422AA	Poultry		ST117	-:H4
ESC_WB3559AA	Poultry		ST117	O8:H4
ESC_WB3596AA	Livestock	Swine	ST117	O85:H18
ESC_WB3648AA	Livestock	Swine	ST117	O63:H18
ESC_WB3649AA	Livestock	Swine	ST117	O143:H4
ESC_WB3668AA	Livestock	Swine	ST117	O63:H18
ESC_WB3680AA	Poultry		ST117	O114:H4
ESC_WB3706AA	Poultry		ST117	O84:H4
ESC_WB3711AA	Poultry		ST117	O84:H4
ESC_WB3712AA	Poultry		ST117	O84:H4
ESC_WB3774AA	Poultry		ST117	O24:H4
ESC_WB3961AA	Livestock	Swine	ST117	O9:H18
ESC_WB3962AA	Livestock	Swine	ST117	-:H4
ESC_WB3992AA	Livestock	Swine	ST117	O183:H18
ESC_WB4146AA	Human		ST117	O161:H4
ESC_WB4487AA	Poultry		ST117	-:H4
ESC_WB4493AA	Poultry		ST117	-:H4
ESC_WB4494AA	Poultry		ST117	-:H4
ESC_WB4500AA	Poultry		ST117	O24:H4
ESC_WB4585AA	Poultry		ST117	O24:H4
ESC_WB4586AA	Poultry		ST117	O78:H4
ESC_WB4590AA	Poultry		ST117	O78:H4
ESC_WB4592AA	Poultry		ST117	O24:H4
ESC_WB4930AA	Poultry		ST117	O84:H4
ESC_WB4992AA	Poultry		ST117	-:H4
ESC_WB5120AA	Human		ST117	O161:H4
ESC_WB5123AA	Human		ST117	O161:H4
ESC_WB5540AA	Poultry		ST117	O149:H4
ESC_WB6406AA	Poultry		ST117	O161:H4
ESC_WB6801AA	Human		ST117	-:H4
ESC_WB6802AA	Human		ST117	O24:H4
ESC_WB6869AA	Poultry		ST117	O71:H4
ESC_WB6905AA	Poultry		ST117	O157:H43
ESC_WB6906AA	Poultry		ST117	O78:H4
ESC_WB6918AA	Poultry		ST117	O149:H4
ESC_WB6946AA	Poultry		ST117	O33:H4
ESC_WB6953AA	Poultry		ST117	O149:H4
ESC_WB6955AA	Poultry		ST117	O33:H4
ESC_WB6961AA	Poultry		ST117	O24:H4
ESC_WB7251AA	Livestock	Bovine	ST117	O33:H4
ESC_WB7252AA	Livestock	Bovine	ST117	O143:H4
ESC_WB7262AA	Livestock	Bovine	ST117	O33:H4
ESC_WB7285AA	Livestock	Bovine	ST117	O143:H4
ESC_WB8279AA	Poultry		ST117	O159:H4
ESC_WB8358AA	Poultry		ST117	O78:H4
ESC_WB8878AA	Poultry		ST117	O8:H4
ESC_WB9003AA	Poultry		ST117	O24:H4
ESC_WB9374AA	Poultry		ST117	O114:H4
ESC_WB9440AA	Poultry		ST117	-:H4
ESC_WB9448AA	Poultry		ST117	-:H4
ESC_WB9566AA	Poultry		ST117	-:H4
ESC_WB9678AA	Poultry		ST117	-:H4
ESC_WB9683AA	Poultry		ST117	O125ab:H4
ESC_WB9688AA	Poultry		ST117	O100:H4
ESC_XA0827AA	Livestock	Swine	ST117	O24:H4
ESC_XA0829AA	Poultry		ST117	O157:H43
ESC_XA0834AA	Livestock	Swine	ST117	O167:H4
ESC_XA3497AA	Livestock	Swine	ST117	-:H4
ESC_XA4234AA	Livestock	Swine	ST117	O33:H10
ESC_XA6409AA	Poultry		ST117	O161:H4
ESC_XA6424AA	Human		ST2085	O111:H4
ESC_XA6453AA	Human		ST117	-:H4
ESC_XA7784AA	Poultry		ST117	O143:H4
ESC_XB2579AA	Poultry		ST117	-:H4
ESC_XB2631AA	Poultry		ST117	-:H4
ESC_XB4573AA	Human		ST844	O24:H4
ESC_XB5364AA	Human		ST117	O143:H4
ESC_XB5528AA	Livestock	Bovine	ST117	O119:H4
ESC_XB7415AA	Poultry		ST117	-:H4
ESC_XB9080AA	Poultry		ST117	O125ab:H4
ESC_XB9083AA	Poultry		ST117	O131:H4
ESC_XB9159AA	Livestock	Swine	ST117	-:H4
ESC_XB9324AA	Poultry		ST117	O125ab:H4
ESC_YA1280AA	Human		ST117	O24:H4
ESC_YA1363AA	Human		ST117	O24:H4
ESC_YA1453AA	Human		ST117	O45:H4
ESC_YA1462AA	Human		ST117	O128ac:H4
ESC_YA1531AA	Human		ST117	O24:H4
ESC_YA3485AA	Human		ST117	O119:H4
ESC_YA3613AA	Human		ST117	-:H4
ESC_YA3648AA	Human		ST117	O24:H4
ESC_YA3710AA	Human		ST117	O119:H4
ESC_YB0981AA	Poultry		ST117	O53:H4
ESC_YB1674AA	Human		ST117	O24:H4
ESC_YB2262AA	Human		ST117	O24:H4
ESC_YB5881AA	Poultry		ST117	O161:H4
ESC_YB5883AA	Poultry		ST117	O24:H4
ESC_YB5902AA	Poultry		ST117	O161:H4
ESC_YB7893AA	Poultry		ST117	-:H4
ESC_YB7970AA	Poultry		ST117	O78:H4
ESC_YB7992AA	Poultry		ST117	O143:H4
ESC_YB8050AA	Poultry		ST117	O78:H4
ESC_YB9010AA	Livestock	Swine	ST117	O143:H4
ESC_YB9464AA	Poultry		ST117	-:H4
ESC_YB9487AA	Poultry		ST117	-:H4
ESC_YB9490AA	Poultry		ST117	O78:H4
ESC_YB9491AA	Poultry		ST117	-:H4
ESC_YB9493AA	Poultry		ST117	-:H4
ESC_YB9495AA	Poultry		ST117	-:H4
ESC_YB9498AA	Poultry		ST117	-:H4
ESC_YB9503AA	Poultry		ST117	-:H4
ESC_YB9514AA	Poultry		ST117	O78:H4
ESC_YB9515AA	Poultry		ST117	O78:H4
ESC_YB9516AA	Poultry		ST117	O78:H4
ESC_YB9519AA	Poultry		ST117	O114:H4
ESC_YB9530AA	Poultry		ST117	O24:H26
ESC_YB9531AA	Poultry		ST117	O24:H26
ESC_YB9534AA	Poultry		ST117	O8:H4
ESC_YB9535AA	Poultry		ST117	O8:H4
ESC_YB9536AA	Poultry		ST117	O161:H4
ESC_YB9539AA	Poultry		ST117	O24:H26
ESC_YB9541AA	Poultry		ST117	O24:H26
ESC_YB9548AA	Poultry		ST117	O24:H4
ESC_YB9553AA	Poultry		ST117	O24:H4
ESC_YB9564AA	Poultry		ST117	O78:H4
ESC_YB9565AA	Poultry		ST117	O78:H4
ESC_ZA1539AA	Poultry		ST117	-:H4
ESC_ZA1753AA	Livestock	Swine	ST117	O33:H10
ESC_ZA2477AA	Poultry		ST117	O8/O160:H4
ESC_ZA2488AA	Poultry		ST117	-:H4
ESC_ZA2495AA	Poultry		ST117	O161:H4
ESC_ZA2498AA	Poultry		ST117	O8/O160:H4
ESC_ZA2747AA	Poultry		ST117	O45:H4
ESC_ZA6391AA	Livestock	Bovine	ST117	O51:H4
ESC_ZA6411AA	Livestock	Bovine	ST117	O33:H4
ESC_ZA9260AA	Livestock	Bovine	ST117	O33:H4
ESC_ZA9672AA	Poultry		ST117	-:H4
ESC_ZA9712AA	Livestock	Swine	ST117	-:H4
ESC_ZB2534AA	Poultry		ST117	-:H4
ESC_ZB5941AA	Poultry		ST117	O24:H4
ESC_ZB5952AA	Poultry		ST117	O24:H4
ESC_ZB6134AA	Poultry		ST117	-:H4
ESC_ZB6203AA	Poultry		ST117	O157:H4
ESC_ZB6281AA	Poultry		ST117	O24:H4
ESC_ZB6326AA	Poultry		ST117	O119:H4
ESC_ZB6329AA	Poultry		ST117	O119:H4
ESC_ZB6333AA	Poultry		ST117	O11:H4
ESC_ZB6335AA	Poultry		ST117	O114:H4
ESC_ZB6343AA	Poultry		ST117	O143:H4
ESC_ZB6353AA	Poultry		ST117	-:H4
ESC_ZB7481AA	Human		ST117	O24:H4
ESC_ZB7493AA	Human		ST2216	O24:H18
ESC_ZB7494AA	Human		ST117	O143:H4
ESC_ZB7499AA	Human		ST117	O161:H4
ESC_ZB7500AA	Human		ST117	O161:H4
ESC_ZB7621AA	Livestock	Swine	ST117	-:H4
ESC_ZB7681AA	Human		ST117	O143:H4
ESC_ZB7722AA	Human		ST117	O143:H4
ESC_ZB7906AA	Livestock	Swine	ST117	O143:H4
ESC_ZB7934AA	Livestock	Swine	ST117	O33:H4
ESC_ZB8043AA	Poultry		ST117	-:H4
ESC_ZB8065AA	Poultry		ST117	O109:H4
ESC_ZB8103AA	Poultry		ST117	-:H4
ESC_ZB8521AA	Poultry		ST117	O114:H4
ESC_ZB8626AA	Poultry		ST117	-:H4
ESC_ZB8627AA	Poultry		ST117	O71:H4
ESC_ZB8750AA	Poultry		ST117	O50/O2:H4
ESC_ZB8879AA	Poultry		ST117	O78:H4
ESC_ZB8881AA	Poultry		ST117	O36:H4
ESC_ZB8886AA	Poultry		ST117	O157:H4
ESC_ZB9220AA	Livestock	Swine	ST117	O24:H4
ESC_ZB9594AA	Livestock	Swine	ST117	O33:H4
ESC_ZB9912AA	Poultry		ST117	O78:H4
ESC_ZB9929AA	Poultry		ST117	O11:H4
ESC_ZB9938AA	Poultry		ST117	O161:H4
ESC_ZB9943AA	Livestock	Bovine	ST117	O119:H4
