# Supplementary material for: Virulome analysis of Escherichia coli ST117 from bovine sources identifies similarities and differences with strains isolated from other food animals
Source: PLoS One. 2024 Jan 4;19(1):e0296514. doi: 10.1371/journal.pone.0296514 (PMC10766182; doi:10.1371/journal.pone.0296514)
Supplement: S5 File — (XLSX) [file pone.0296514.s005.xlsx]

## Sheet: supplementary file 4
File			ST	Virulence Profile (VP) ID	VP Frequency	Cluster	Virulence Profile (VP)
ARS-CC10367	Livestock	Bovine	ST117	251	1	5	aec7,afaA-VIII,afaB-VIII,afaC-VIII,afaD-VIII,afaE-VIII,afaF-VII,artj,aslA,b2972,c3385,c3386,c3400,cadA,cah,ccdb,cdiB,ce1a,cheA,cheB,cheR,cheW,cheY,cheZ,chuA,chuS,chuT,chuU,chuV,chuW,chuX,chuY,clpB,clpC,clpE,clpF,clpG,clpH,clpL,csgA,csgB,csgC,csgD,csgE,csgF,csgG,eaeH,ecpA,ecpB,ecpC,ecpD,ecpE,ecpR,ehaA,ehaB,entA,entB,entC,entD,entE,entF,entS,espL1,espP,faeD,faeJ,fepA,fepB,fepC,fepD,fepE,fepG,fes,fi…
ARS-CC10368	Livestock	Bovine	ST117	252	1	5	aec7,afaA-VIII,afaB-VIII,afaC-VIII,afaD-VIII,afaE-VIII,afaF-VII,artj,aslA,b2972,c3385,c3386,c3400,cadA,cah,ccdb,cdiB,ce1a,cheA,cheB,cheR,cheW,cheY,cheZ,chuA,chuS,chuT,chuU,chuV,chuW,chuX,chuY,clpB,clpC,clpE,clpF,clpG,clpH,clpL,csgA,csgB,csgC,csgD,csgE,csgF,csgG,eaeH,ecpA,ecpB,ecpC,ecpD,ecpE,ecpR,ehaA,ehaB,entA,entB,entC,entD,entE,entF,entS,espL1,espP,faeD,faeJ,fepA,fepB,fepC,fepD,fepE,fepG,fes,fi…
ARS-CC10400	Livestock	Bovine	ST117	253	1	5	aec7,afaA-VIII,afaB-VIII,afaC-VIII,afaD-VIII,afaE-VIII,afaF-VII,artj,aslA,b2972,c3385,c3386,c3400,cadA,cah,ccdb,cdiB,ce1a,cheA,cheB,cheR,cheW,cheY,cheZ,chuA,chuS,chuT,chuU,chuV,chuW,chuX,chuY,clpB,clpC,clpE,clpF,clpG,clpH,clpL,csgA,csgB,csgC,csgD,csgE,csgF,csgG,eaeH,ecpA,ecpB,ecpC,ecpD,ecpE,ecpR,ehaA,ehaB,entA,entB,entC,entD,entE,entF,entS,espL1,espP,faeD,faeJ,fepA,fepB,fepC,fepD,fepE,fepG,fes,fi…
ARS-CC10425	Livestock	Bovine	ST117	254	1	5	aec7,afaA-VIII,afaB-VIII,afaC-VIII,afaD-VIII,afaE-VIII,artj,aslA,astA,b2972,c3385,c3386,c3400,cadA,cdiB,ce1a,cheA,cheB,cheR,cheW,cheY,cheZ,chuA,chuS,chuT,chuU,chuV,chuW,chuX,chuY,csgA,csgB,csgC,csgD,csgE,csgF,csgG,eaeH,ecpA,ecpB,ecpC,ecpD,ecpE,ecpR,ehaA,ehaB,entA,entB,entC,entD,entE,entF,entS,espL1,fepA,fepB,fepC,fepD,fepE,fepG,fes,fimA,fimB,fimC,fimD,fimE,fimF,fimG,fimH,fimI,flgA,flgB,flgC,flgD,…
ARS-CC10503	Livestock	Bovine	ST117	255	1	1	aec7,afaA-VIII,afaB-VIII,afaC-VIII,afaD-VIII,afaE-VIII,afaF-VII,agn43,artj,aslA,b2972,c3385,c3386,c3400,cadA,ccdb,cdiB,ce1a,cheA,cheB,cheR,cheW,cheY,cheZ,chuA,chuS,chuT,chuU,chuV,chuW,chuX,chuY,clpB,clpC,clpE,clpF,clpG,clpH,clpL,csgA,csgB,csgC,csgD,csgE,csgF,csgG,eaeH,ecpA,ecpB,ecpC,ecpD,ecpE,ecpR,ehaA,ehaB,entA,entB,entC,entD,entE,entF,entS,espP,faeD,faeJ,fepA,fepB,fepC,fepD,fepE,fepG,fes,fimA,f…
ARS-CC10795	Livestock	Bovine	ST117	256	1	5	aec7,afaA-VIII,afaB-VIII,afaC-VIII,afaD-VIII,afaE-VIII,afaF-VII,artj,aslA,b2972,c3385,c3386,c3400,cadA,cah,ccdb,cdiB,ce1a,cheA,cheB,cheR,cheW,cheY,cheZ,chuA,chuS,chuT,chuU,chuV,chuW,chuX,chuY,clpB,clpC,clpE,clpF,clpG,clpH,clpL,csgA,csgB,csgC,csgD,csgE,csgF,csgG,eaeH,ecpA,ecpB,ecpC,ecpD,ecpE,ecpR,ehaA,ehaB,entA,entB,entC,entD,entE,entF,entS,espP,faeD,faeJ,fepA,fepB,fepC,fepD,fepE,fepG,fes,fimA,fim…
ARS-CC10799	Livestock	Bovine	ST117	257	1	5	aec7,afaA-VIII,afaB-VIII,afaC-VIII,afaD-VIII,afaE-VIII,afaF-VII,agn43,artj,aslA,b2972,c3385,c3386,c3400,cadA,cdiB,ce1a,cheA,cheB,cheR,cheW,cheY,cheZ,chuA,chuS,chuT,chuU,chuV,chuW,chuX,chuY,clpB,clpC,clpE,clpF,clpG,clpH,clpL,csgA,csgB,csgC,csgD,csgE,csgF,csgG,eaeH,ecpA,ecpB,ecpC,ecpD,ecpE,ecpR,ehaA,ehaB,entA,entB,entC,entD,entE,entF,entS,espP,faeD,faeJ,fepA,fepB,fepC,fepD,fepE,fepG,fes,fimA,fimB,f…
ARS-CC10825	Livestock	Bovine	ST117	258	2	5	aec7,afaA-VIII,afaB-VIII,afaC-VIII,afaD-VIII,afaE-VIII,afaF-VII,artj,aslA,b2972,c3385,c3386,c3400,cadA,cah,ccdb,cdiB,ce1a,cheA,cheB,cheR,cheW,cheY,cheZ,chuA,chuS,chuT,chuU,chuV,chuW,chuX,chuY,clpB,clpC,clpE,clpF,clpG,clpH,clpL,csgA,csgB,csgC,csgD,csgE,csgF,csgG,eaeH,ecpA,ecpB,ecpC,ecpD,ecpE,ecpR,ehaA,ehaB,entA,entB,entC,entD,entE,entF,entS,espL1,espP,faeD,faeJ,fepA,fepB,fepC,fepD,fepE,fepG,fes,fi…
ARS-CC10828	Livestock	Bovine	ST117	259	2	5	aatA,aec7,afaA-VIII,afaB-VIII,afaC-VIII,afaD-VIII,afaE-VIII,afaF-VII,artj,aslA,b2972,c3385,c3386,c3400,cadA,cah,ccdb,cdiB,ce1a,cheA,cheB,cheR,cheW,cheY,cheZ,chuA,chuS,chuT,chuU,chuV,chuW,chuX,chuY,clpB,clpC,clpE,clpF,clpG,clpH,clpL,csgA,csgB,csgC,csgD,csgE,csgF,csgG,eaeH,ecpA,ecpB,ecpC,ecpD,ecpE,ecpR,ehaA,ehaB,entA,entB,entC,entD,entE,entF,entS,espL1,espP,faeD,faeJ,fepA,fepB,fepC,fepD,fepE,fepG,f…
ARS-CC10861	Livestock	Bovine	ST117	260	1	5	aec7,afaA-VIII,afaB-VIII,afaC-VIII,afaD-VIII,afaE-VIII,afaF-VII,artj,aslA,b2972,c3385,c3386,c3400,cadA,cah,ccdb,cdiB,ce1a,cheA,cheB,cheR,cheW,cheY,cheZ,chuA,chuS,chuT,chuU,chuV,chuW,chuX,chuY,clpB,clpC,clpE,clpF,clpG,clpH,clpL,csgA,csgB,csgC,csgD,csgE,csgF,csgG,eaeH,ecpA,ecpB,ecpC,ecpD,ecpE,ecpR,ehaA,ehaB,entA,entB,entC,entD,entE,entF,entS,espL1,espP,faeD,faeJ,fepA,fepB,fepC,fepD,fepE,fepG,fes,fi…
ARS-CC10863	Livestock	Bovine	ST117	261	1	5	aec7,afaA-VIII,afaB-VIII,afaC-VIII,afaD-VIII,afaE-VIII,afaF-VII,agn43,artj,aslA,b2972,c3385,c3386,c3400,cadA,cdiB,ce1a,cheA,cheB,cheR,cheW,cheY,cheZ,chuA,chuS,chuT,chuU,chuV,chuW,chuX,chuY,clpB,clpC,clpE,clpF,clpG,clpH,clpL,csgA,csgB,csgC,csgD,csgE,csgF,csgG,eaeH,ecpA,ecpB,ecpC,ecpD,ecpE,ecpR,ehaA,ehaB,entA,entB,entC,entD,entE,entF,entS,espP,faeD,faeJ,fepA,fepB,fepC,fepD,fepE,fepG,fes,fimA,fimB,f…
ARS-CC10886	Livestock	Bovine	ST117	262	2	5	aec7,afaA-VIII,afaB-VIII,afaC-VIII,afaD-VIII,afaE-VIII,afaF-VII,artj,aslA,b2972,c3385,c3386,c3400,cadA,cah,ccdb,cdiB,ce1a,cheA,cheB,cheR,cheW,cheY,cheZ,chuA,chuS,chuT,chuU,chuV,chuW,chuX,chuY,clpB,clpC,clpE,clpF,clpG,clpH,clpL,csgA,csgB,csgC,csgD,csgE,csgF,csgG,eaeH,ecpA,ecpB,ecpC,ecpD,ecpE,ecpR,ehaA,ehaB,entA,entB,entC,entD,entE,entF,entS,espL1,espP,faeD,faeJ,fepA,fepB,fepC,fepD,fepE,fepG,fes,fi…
ARS-CC15783	Livestock	Bovine	ST117	263	1	1	aec7,afaA-VIII,afaB-VIII,afaC-VIII,afaD-VIII,afaE-VIII,afaF-VII,agn43,artj,aslA,b2972,c3385,c3386,c3400,cadA,ccdb,cdiB,ce1a,cheA,cheB,cheR,cheW,cheY,cheZ,chuA,chuS,chuT,chuU,chuV,chuW,chuX,chuY,cib,clpB,clpC,clpE,clpF,clpG,clpH,clpL,csgA,csgB,csgC,csgD,csgE,csgF,csgG,eaeH,ecpA,ecpB,ecpC,ecpD,ecpE,ecpR,ehaA,ehaB,entA,entB,entC,entD,entE,entF,entS,espL1,espP,faeD,faeJ,fepA,fepB,fepC,fepD,fepE,fepG,…
ARS-CC15846	Livestock	Bovine	ST117	264	1	5	aatA,aec7,afaA-VIII,afaB-VIII,afaC-VIII,afaD-VIII,afaE-VIII,afaF-VII,artj,aslA,b2972,c3385,c3386,c3400,cadA,cah,ccdb,cdiB,ce1a,cheA,cheB,cheR,cheW,cheY,cheZ,chuA,chuS,chuT,chuU,chuV,chuW,chuX,chuY,clpB,clpC,clpE,clpF,clpG,clpH,clpL,csgA,csgB,csgC,csgD,csgE,csgF,csgG,eaeH,ecpA,ecpB,ecpC,ecpD,ecpE,ecpR,ehaA,ehaB,entA,entB,entC,entD,entE,entF,entS,espL1,espP,faeD,faeJ,fepA,fepB,fepC,fepD,fepE,fepG,f…
ARS-CC15847	Livestock	Bovine	ST117	259	2	5	aatA,aec7,afaA-VIII,afaB-VIII,afaC-VIII,afaD-VIII,afaE-VIII,afaF-VII,artj,aslA,b2972,c3385,c3386,c3400,cadA,cah,ccdb,cdiB,ce1a,cheA,cheB,cheR,cheW,cheY,cheZ,chuA,chuS,chuT,chuU,chuV,chuW,chuX,chuY,clpB,clpC,clpE,clpF,clpG,clpH,clpL,csgA,csgB,csgC,csgD,csgE,csgF,csgG,eaeH,ecpA,ecpB,ecpC,ecpD,ecpE,ecpR,ehaA,ehaB,entA,entB,entC,entD,entE,entF,entS,espL1,espP,faeD,faeJ,fepA,fepB,fepC,fepD,fepE,fepG,f…
ARS-CC15854	Livestock	Bovine	ST117	265	2	1	aatA,aec7,afaA-VIII,afaB-VIII,afaC-VIII,afaD-VIII,afaE-VIII,afaF-VII,agn43,artj,aslA,b2972,c3385,c3386,c3400,cadA,ccdb,cdiB,ce1a,cheA,cheB,cheR,cheW,cheY,cheZ,chuA,chuS,chuT,chuU,chuV,chuW,chuX,chuY,cib,clpB,clpC,clpE,clpF,clpG,clpH,clpL,csgA,csgB,csgC,csgD,csgE,csgF,csgG,eaeH,ecpA,ecpB,ecpC,ecpD,ecpE,ecpR,ehaA,ehaB,entA,entB,entC,entD,entE,entF,entS,epeA,espL1,espP,faeD,faeJ,fepA,fepB,fepC,fepD,…
ARS-CC15855	Livestock	Bovine	ST117	266	1	1	aec7,afaA-VIII,afaB-VIII,afaD-VIII,afaF-VII,artj,aslA,b2972,c3385,c3386,c3400,cadA,cah,cdiB,ce1a,cheA,cheB,cheR,cheW,cheY,cheZ,chuA,chuS,chuT,chuU,chuV,chuW,chuX,chuY,clpB,clpC,clpE,clpF,clpG,clpH,clpL,csgA,csgB,csgC,csgD,csgE,csgF,csgG,eaeH,ecpR,ehaA,ehaB,entA,entB,entC,entD,entE,entF,entS,espL1,espP,faeD,faeJ,fepA,fepB,fepC,fepD,fepE,fepG,fes,fimA,fimB,fimC,fimD,fimE,fimF,fimG,fimH,fimI,flgA,fl…
ARS-CC15911	Livestock	Bovine	ST117	267	1	1	aec7,afaA-VIII,afaB-VIII,afaC-VIII,afaD-VIII,afaE-VIII,afaF-VII,agn43,artj,aslA,b2972,c3385,c3386,c3400,cadA,ccdb,cdiB,ce1a,cheA,cheB,cheR,cheW,cheY,cheZ,chuA,chuS,chuT,chuU,chuV,chuW,chuX,chuY,clpB,clpC,clpE,clpF,clpG,clpH,clpL,csgA,csgB,csgC,csgD,csgE,csgF,csgG,eaeH,ecpA,ecpB,ecpC,ecpD,ecpE,ecpR,ehaA,ehaB,entA,entB,entC,entD,entE,entF,entS,espL1,espP,faeD,faeJ,fepA,fepB,fepC,fepD,fepE,fepG,fes,…
ARS-CC15912	Livestock	Bovine	ST117	268	1	5	aec7,afaA-VIII,afaB-VIII,afaC-VIII,afaD-VIII,afaE-VIII,artj,aslA,astA,b2972,c3385,c3386,c3400,cadA,cdiB,ce1a,cheA,cheB,cheR,cheW,cheY,cheZ,chuA,chuS,chuT,chuU,chuV,chuW,chuX,chuY,csgA,csgB,csgC,csgD,csgE,csgF,csgG,eaeH,ecpA,ecpB,ecpC,ecpD,ecpE,ecpR,ehaA,ehaB,entA,entB,entC,entD,entE,entF,entS,espL1,fepA,fepB,fepC,fepD,fepE,fepG,fes,fimA,fimB,fimC,fimD,fimE,fimF,fimG,fimH,fimI,flgA,flgB,flgC,flgD,…
ARS-CC15943	Livestock	Bovine	ST117	269	1	1	aatA,aec7,afaA-VIII,afaB-VIII,afaD-VIII,afaF-VII,artj,aslA,b2972,c3385,c3386,c3400,cadA,cah,cdiB,ce1a,cheA,cheB,cheR,cheW,cheY,cheZ,chuA,chuS,chuT,chuU,chuV,chuW,chuX,chuY,clpB,clpC,clpE,clpF,clpG,clpH,clpL,csgA,csgB,csgC,csgD,csgE,csgF,csgG,eaeH,ecpR,ehaA,ehaB,entA,entB,entC,entD,entE,entF,entS,espL1,espP,faeD,faeJ,fepA,fepB,fepC,fepD,fepE,fepG,fes,fimA,fimB,fimC,fimD,fimE,fimF,fimG,fimH,fimI,fl…
ARS-CC15949	Livestock	Bovine	ST117	270	3	1	aatA,aec7,afaA-VIII,afaB-VIII,afaC-VIII,afaD-VIII,afaE-VIII,afaF-VII,agn43,artj,aslA,b2972,c3385,c3386,c3400,cadA,ccdb,cdiB,ce1a,cheA,cheB,cheR,cheW,cheY,cheZ,chuA,chuS,chuT,chuU,chuV,chuW,chuX,chuY,clpB,clpC,clpE,clpF,clpG,clpH,clpL,csgA,csgB,csgC,csgD,csgE,csgF,csgG,eaeH,ecpA,ecpB,ecpC,ecpD,ecpE,ecpR,ehaA,ehaB,entA,entB,entC,entD,entE,entF,entS,espL1,espP,faeD,faeJ,fepA,fepB,fepC,fepD,fepE,fepG…
ARS-CC15955	Livestock	Bovine	ST117	270	3	1	aatA,aec7,afaA-VIII,afaB-VIII,afaC-VIII,afaD-VIII,afaE-VIII,afaF-VII,agn43,artj,aslA,b2972,c3385,c3386,c3400,cadA,ccdb,cdiB,ce1a,cheA,cheB,cheR,cheW,cheY,cheZ,chuA,chuS,chuT,chuU,chuV,chuW,chuX,chuY,clpB,clpC,clpE,clpF,clpG,clpH,clpL,csgA,csgB,csgC,csgD,csgE,csgF,csgG,eaeH,ecpA,ecpB,ecpC,ecpD,ecpE,ecpR,ehaA,ehaB,entA,entB,entC,entD,entE,entF,entS,espL1,espP,faeD,faeJ,fepA,fepB,fepC,fepD,fepE,fepG…
ARS-CC16094	Livestock	Bovine	ST117	347	1	1	aec7,afaA-VIII,afaB-VIII,afaC-VIII,afaD-VIII,afaE-VIII,afaF-VII,artj,aslA,b2972,c3385,c3386,c3400,c3610,cadA,ccdb,cdiA,cdiB,cdt.IIIA,cdt.IIIB,cdt.IIIC,cheA,cheB,cheR,cheW,cheY,cheZ,chuA,chuS,chuT,chuU,chuV,chuW,chuX,chuY,cib,csgA,csgB,csgC,csgD,csgE,csgF,csgG,eaeH,ecpA,ecpB,ecpC,ecpD,ecpE,ecpR,ehaA,ehaB,entA,entB,entC,entD,entE,entF,entS,epeA,espL1,espP,fepA,fepB,fepC,fepD,fepE,fepG,fes,fimA,fimB…
ARS-CC16126	Livestock	Bovine	ST117	271	1	5	afaA-VIII,afaB-VIII,afaC-VIII,afaD-VIII,afaE-VIII,afaF-VII,artj,aslA,b2972,c3385,c3386,c3400,cadA,cah,ccdb,cdiB,ce1a,cheA,cheB,cheR,cheW,cheY,cheZ,chuA,chuS,chuT,chuU,chuV,chuW,chuX,chuY,clpB,clpC,clpE,clpF,clpG,clpH,clpL,csgA,csgB,csgC,csgD,csgE,csgF,csgG,eaeH,ecpA,ecpB,ecpC,ecpD,ecpE,ecpR,ehaA,ehaB,entA,entB,entC,entD,entE,entF,entS,espL1,espP,faeD,faeJ,fepA,fepB,fepC,fepD,fepE,fepG,fes,fimA,fi…
ARS-CC16127	Livestock	Bovine	ST117	258	2	5	aec7,afaA-VIII,afaB-VIII,afaC-VIII,afaD-VIII,afaE-VIII,afaF-VII,artj,aslA,b2972,c3385,c3386,c3400,cadA,cah,ccdb,cdiB,ce1a,cheA,cheB,cheR,cheW,cheY,cheZ,chuA,chuS,chuT,chuU,chuV,chuW,chuX,chuY,clpB,clpC,clpE,clpF,clpG,clpH,clpL,csgA,csgB,csgC,csgD,csgE,csgF,csgG,eaeH,ecpA,ecpB,ecpC,ecpD,ecpE,ecpR,ehaA,ehaB,entA,entB,entC,entD,entE,entF,entS,espL1,espP,faeD,faeJ,fepA,fepB,fepC,fepD,fepE,fepG,fes,fi…
ARS-CC16132	Livestock	Bovine	ST117	262	2	5	aec7,afaA-VIII,afaB-VIII,afaC-VIII,afaD-VIII,afaE-VIII,afaF-VII,artj,aslA,b2972,c3385,c3386,c3400,cadA,cah,ccdb,cdiB,ce1a,cheA,cheB,cheR,cheW,cheY,cheZ,chuA,chuS,chuT,chuU,chuV,chuW,chuX,chuY,clpB,clpC,clpE,clpF,clpG,clpH,clpL,csgA,csgB,csgC,csgD,csgE,csgF,csgG,eaeH,ecpA,ecpB,ecpC,ecpD,ecpE,ecpR,ehaA,ehaB,entA,entB,entC,entD,entE,entF,entS,espL1,espP,faeD,faeJ,fepA,fepB,fepC,fepD,fepE,fepG,fes,fi…
ARS-CC16162	Livestock	Bovine	ST117	272	1	1	aatA,aec7,afaA-VIII,afaB-VIII,afaD-VIII,afaF-VII,artj,aslA,b2972,c3385,c3386,c3400,cadA,cah,cdiB,ce1a,cheA,cheB,cheR,cheW,cheY,cheZ,chuA,chuS,chuT,chuU,chuV,chuW,chuX,chuY,clpB,clpC,clpE,clpF,clpG,clpH,clpL,csgA,csgB,csgC,csgD,csgE,csgF,csgG,eaeH,ecpR,ehaA,ehaB,entA,entB,entC,entD,entE,entF,entS,espL1,espP,faeD,faeJ,fepA,fepB,fepC,fepD,fepE,fepG,fes,fimA,fimB,fimC,fimD,fimE,fimF,fimG,fimH,fimI,fl…
ARS-CC16163	Livestock	Bovine	ST117	273	1	1	aatA,aec7,afaA-VIII,afaB-VIII,afaD-VIII,afaF-VII,artj,aslA,b2972,c3385,c3386,c3400,cadA,cah,cdiB,ce1a,cheA,cheB,cheR,cheW,cheY,cheZ,chuA,chuS,chuT,chuU,chuV,chuW,chuX,chuY,clpB,clpC,clpE,clpF,clpG,clpH,clpL,csgA,csgB,csgC,csgD,csgE,csgF,csgG,eaeH,ecpR,ehaA,ehaB,entA,entB,entC,entD,entE,entF,entS,espL1,espP,faeD,faeJ,fepA,fepB,fepC,fepD,fepE,fepG,fes,fimA,fimB,fimC,fimD,fimE,fimF,fimG,fimH,fimI,fl…
ARS-CC16164	Livestock	Bovine	ST117	274	1	1	aatA,aec7,afaA-VIII,afaB-VIII,afaC-VIII,afaD-VIII,afaE-VIII,afaF-VII,agn43,artj,aslA,b2972,c3385,c3386,c3400,cadA,ccdb,cdiB,ce1a,cheA,cheB,cheR,cheW,cheY,cheZ,chuA,chuS,chuT,chuU,chuV,chuW,chuX,chuY,cib,clpB,clpC,clpE,clpF,clpG,clpH,clpL,csgA,csgB,csgC,csgD,csgE,csgF,csgG,eaeH,ecpA,ecpB,ecpC,ecpD,ecpE,ecpR,ehaA,ehaB,entA,entB,entC,entD,entE,entF,entS,espL1,espP,faeD,faeJ,fepA,fepB,fepC,fepD,fepE,…
ARS-CC16178	Livestock	Bovine	ST117	275	1	1	aec7,afaA-VIII,afaB-VIII,afaC-VIII,afaD-VIII,afaE-VIII,afaF-VII,agn43,artj,aslA,b2972,c3385,c3386,c3400,cadA,ccdb,cdiB,ce1a,cheA,cheB,cheR,cheW,cheY,cheZ,chuA,chuS,chuT,chuU,chuV,chuW,chuX,chuY,cib,clpB,clpC,clpE,clpF,clpG,clpH,clpL,csgA,csgB,csgC,csgD,csgE,csgF,csgG,eaeH,ecpA,ecpB,ecpC,ecpD,ecpE,ecpR,ehaA,ehaB,entA,entB,entC,entD,entE,entF,entS,espL1,espP,faeD,faeJ,fepA,fepB,fepC,fepD,fepE,fepG,…
ARS-CC16246	Livestock	Bovine	ST117	265	2	1	aatA,aec7,afaA-VIII,afaB-VIII,afaC-VIII,afaD-VIII,afaE-VIII,afaF-VII,agn43,artj,aslA,b2972,c3385,c3386,c3400,cadA,ccdb,cdiB,ce1a,cheA,cheB,cheR,cheW,cheY,cheZ,chuA,chuS,chuT,chuU,chuV,chuW,chuX,chuY,cib,clpB,clpC,clpE,clpF,clpG,clpH,clpL,csgA,csgB,csgC,csgD,csgE,csgF,csgG,eaeH,ecpA,ecpB,ecpC,ecpD,ecpE,ecpR,ehaA,ehaB,entA,entB,entC,entD,entE,entF,entS,epeA,espL1,espP,faeD,faeJ,fepA,fepB,fepC,fepD,…
ARS-CC16278	Livestock	Bovine	ST117	276	1	5	aatA,aec7,artj,aslA,astA,b2972,c3385,c3386,c3400,cadA,cah,cdiB,ce1a,cheA,cheB,cheR,cheW,cheY,cheZ,chuA,chuS,chuT,chuU,chuV,chuW,chuX,chuY,cia,csgA,csgB,csgC,csgD,csgE,csgF,csgG,eaeH,ecpA,ecpB,ecpC,ecpD,ecpE,ecpR,ehaA,ehaB,entA,entB,entC,entD,entE,entF,entS,espL1,fepA,fepB,fepC,fepD,fepE,fepG,fes,fimA,fimB,fimC,fimD,fimE,fimF,fimG,fimH,fimI,flgA,flgB,flgC,flgD,flgE,flgF,flgG,flgH,flgI,flgJ,flgK,fl…
ARS-CC16495	Livestock	Bovine	ST117	277	1	5	aec7,artj,aslA,astA,b2972,c3385,c3386,c3400,cadA,cah,cdiB,ce1a,cheA,cheB,cheR,cheW,cheY,cheZ,chuA,chuS,chuT,chuU,chuV,chuW,chuX,chuY,cib,csgA,csgB,csgC,csgD,csgE,csgF,csgG,eaeH,ecpA,ecpB,ecpC,ecpD,ecpE,ecpR,ehaA,ehaB,entA,entB,entC,entD,entE,entF,entS,espL1,fepA,fepB,fepC,fepD,fepE,fepG,fes,fimA,fimB,fimC,fimD,fimE,fimF,fimG,fimH,fimI,flgA,flgB,flgC,flgD,flgE,flgF,flgG,flgH,flgI,flgJ,flgK,flgL,fl…
ARS-CC16504	Livestock	Bovine	ST117	278	1	5	aec7,artj,aslA,astA,b2972,c3385,c3386,c3400,cadA,cah,cdiB,ce1a,cheA,cheB,cheR,cheW,cheY,cheZ,chuA,chuS,chuT,chuU,chuV,chuW,chuX,chuY,cia,csgA,csgB,csgC,csgD,csgE,csgF,csgG,eaeH,ecpA,ecpB,ecpC,ecpD,ecpE,ecpR,ehaA,ehaB,entA,entB,entC,entD,entE,entF,entS,espL1,fepA,fepB,fepC,fepD,fepE,fepG,fes,fimA,fimB,fimC,fimD,fimE,fimF,fimG,fimH,fimI,flgA,flgB,flgC,flgD,flgE,flgF,flgG,flgH,flgI,flgJ,flgK,flgL,fl…
ARS-CC9044	Livestock	Bovine	ST117	279	1	5	aatA,aec7,agn43,artj,aslA,b2972,c3385,c3386,c3400,cadA,ccdb,cdiB,ce1a,cheA,cheB,cheR,cheW,cheY,cheZ,chuA,chuS,chuT,chuU,chuV,chuW,chuX,chuY,clpB,clpC,clpE,clpF,clpG,clpH,clpL,csgA,csgB,csgC,csgD,csgE,csgF,csgG,eaeH,ecpA,ecpB,ecpC,ecpD,ecpE,ecpR,ehaA,ehaB,entA,entB,entC,entD,entE,entF,entS,espL1,espP,faeD,faeJ,fepA,fepB,fepC,fepD,fepE,fepG,fes,fimA,fimB,fimC,fimD,fimE,fimF,fimG,fimH,fimI,flgA,flgB…
ARS-CC9068	Livestock	Bovine	ST117	270	3	1	aatA,aec7,afaA-VIII,afaB-VIII,afaC-VIII,afaD-VIII,afaE-VIII,afaF-VII,agn43,artj,aslA,b2972,c3385,c3386,c3400,cadA,ccdb,cdiB,ce1a,cheA,cheB,cheR,cheW,cheY,cheZ,chuA,chuS,chuT,chuU,chuV,chuW,chuX,chuY,clpB,clpC,clpE,clpF,clpG,clpH,clpL,csgA,csgB,csgC,csgD,csgE,csgF,csgG,eaeH,ecpA,ecpB,ecpC,ecpD,ecpE,ecpR,ehaA,ehaB,entA,entB,entC,entD,entE,entF,entS,espL1,espP,faeD,faeJ,fepA,fepB,fepC,fepD,fepE,fepG…
ESC_AA8826AA	Livestock	Swine	ST117	356	1	4	aaiW,aec7,agn43,artj,aslA,b2972,c3385,c3386,c3400,c3610,cadA,cdiA,cdiB,cheA,cheB,cheR,cheW,cheY,cheZ,chuA,chuS,chuT,chuU,chuV,chuW,chuX,chuY,csgA,csgB,csgC,csgD,csgE,csgF,csgG,eaeH,ecpA,ecpB,ecpC,ecpD,ecpE,ecpR,ehaB,entA,entB,entC,entD,entE,entF,entS,espL1,fepA,fepB,fepC,fepD,fepE,fepG,fes,fimA,fimB,fimC,fimD,fimE,fimF,fimG,fimH,fimI,flgA,flgB,flgC,flgD,flgE,flgF,flgG,flgH,flgI,flgJ,flgK,flgL,flg…
ESC_AB7763AA	Livestock	Swine	ST117	357	1	2	aatA,aec7,artj,aslA,astA,b2972,c3385,c3386,c3400,cadA,cah,ccdb,cdiB,ce1a,cheA,cheB,cheR,cheW,cheY,cheZ,chuA,chuS,chuT,chuU,chuV,chuW,chuX,chuY,cib,cma,csgA,csgB,csgC,csgD,csgE,csgF,csgG,cvac,eaeH,ecpA,ecpB,ecpC,ecpD,ecpE,ecpR,ehaA,ehaB,entA,entB,entC,entD,entE,entF,entS,espL1,fepA,fepB,fepC,fepD,fepE,fepG,fes,fimA,fimB,fimC,fimD,fimE,fimF,fimG,fimH,fimI,flgA,flgB,flgC,flgD,flgE,flgF,flgG,flgH,flg…
ESC_AB9913AA	Poultry		ST117	489	5	2	aatA,aec7,artj,aslA,b2972,c3385,c3386,c3400,cadA,cdiB,cheA,cheB,cheR,cheW,cheY,cheZ,chuA,chuS,chuT,chuU,chuV,chuW,chuX,chuY,csa,csgA,csgB,csgC,csgD,csgE,csgF,csgG,cvac,eaeH,ecpA,ecpB,ecpC,ecpD,ecpE,ecpR,ehaA,ehaB,entA,entB,entC,entD,entE,entF,entS,espL1,fepA,fepB,fepC,fepD,fepE,fepG,fes,fimA,fimB,fimC,fimD,fimE,fimF,fimG,fimH,fimI,flgA,flgB,flgC,flgD,flgE,flgF,flgG,flgH,flgI,flgJ,flgK,flgL,flgN,f…
ESC_AC0188AA	Livestock	Swine	ST117	358	2	5	aec7,artj,aslA,astA,b2972,c3385,c3386,c3400,cadA,cah,cba,ccdb,cdiB,ce1a,cheA,cheB,cheR,cheW,cheY,cheZ,chuA,chuS,chuT,chuU,chuV,chuW,chuX,chuY,cma,csgA,csgB,csgC,csgD,csgE,csgF,csgG,eaeH,ecpA,ecpB,ecpC,ecpD,ecpE,ecpR,ehaA,ehaB,entA,entB,entC,entD,entE,entF,entS,espL1,fepA,fepB,fepC,fepD,fepE,fepG,fes,fimA,fimB,fimC,fimD,fimE,fimF,fimG,fimH,fimI,flgA,flgB,flgC,flgD,flgE,flgF,flgG,flgH,flgI,flgJ,flg…
ESC_AC0199AA	Livestock	Swine	ST117	358	2	5	aec7,artj,aslA,astA,b2972,c3385,c3386,c3400,cadA,cah,cba,ccdb,cdiB,ce1a,cheA,cheB,cheR,cheW,cheY,cheZ,chuA,chuS,chuT,chuU,chuV,chuW,chuX,chuY,cma,csgA,csgB,csgC,csgD,csgE,csgF,csgG,eaeH,ecpA,ecpB,ecpC,ecpD,ecpE,ecpR,ehaA,ehaB,entA,entB,entC,entD,entE,entF,entS,espL1,fepA,fepB,fepC,fepD,fepE,fepG,fes,fimA,fimB,fimC,fimD,fimE,fimF,fimG,fimH,fimI,flgA,flgB,flgC,flgD,flgE,flgF,flgG,flgH,flgI,flgJ,flg…
ESC_AC0910AA	Livestock	Swine	ST12591	486	1	2	aec7,afrS,artj,aslA,b2972,c3385,c3386,c3400,cadA,cdiB,ce1a,cheA,cheB,cheR,cheW,cheY,cheZ,chuA,chuS,chuT,chuU,chuV,chuW,chuX,chuY,csgA,csgB,csgC,csgD,csgE,csgF,csgG,eaeH,ecpA,ecpB,ecpC,ecpD,ecpE,ecpR,ehaA,ehaB,entA,entB,entC,entD,entE,entF,entS,espL1,fepA,fepB,fepC,fepD,fepE,fepG,fes,fimA,fimB,fimC,fimD,fimE,fimF,fimG,fimH,fimI,flgA,flgB,flgC,flgD,flgE,flgF,flgG,flgH,flgI,flgJ,flgK,flgL,flgN,flhA,…
ESC_AC1242AA	Poultry		ST117	490	1	2	aatA,aec7,artj,aslA,astA,b2972,c3385,c3386,c3400,c3610,cadA,ccdb,ce1a,cheA,cheB,cheR,cheW,cheY,cheZ,chuA,chuS,chuT,chuU,chuV,chuW,chuX,chuY,cma,csgA,csgB,csgC,csgD,csgE,csgF,csgG,eaeH,ecpA,ecpB,ecpC,ecpD,ecpE,ecpR,ehaB,entA,entB,entC,entD,entE,entF,entS,espL1,fepA,fepB,fepC,fepD,fepE,fepG,fes,fimA,fimB,fimC,fimD,fimE,fimF,fimG,fimH,fimI,flgA,flgB,flgC,flgD,flgE,flgF,flgG,flgH,flgI,flgJ,flgK,flgL,…
ESC_AC1243AA	Poultry		ST117	491	1	2	aec7,agn43,artj,aslA,b2972,c3385,c3386,c3400,cadA,ccdb,cdiB,cheA,cheB,cheR,cheW,cheY,cheZ,chuA,chuS,chuT,chuU,chuV,chuW,chuX,chuY,csa,csgA,csgB,csgC,csgD,csgE,csgF,csgG,eaeH,ecpA,ecpB,ecpC,ecpD,ecpE,ecpR,ehaA,ehaB,entA,entB,entC,entD,entE,entF,entS,espL1,fepA,fepB,fepC,fepD,fepE,fepG,fes,fimA,fimB,fimC,fimD,fimE,fimF,fimG,fimH,fimI,flgA,flgB,flgC,flgD,flgE,flgF,flgG,flgH,flgI,flgJ,flgK,flgL,flgN,…
ESC_AC2882AA	Poultry		ST117	492	1	2	aatA,aec7,artj,aslA,astA,b2972,c3385,c3386,c3400,c3610,cadA,cah,cba,ccdb,cheA,cheB,cheR,cheW,cheY,cheZ,chuA,chuS,chuT,chuU,chuV,chuW,chuX,chuY,csgA,csgB,csgC,csgD,csgE,csgF,csgG,eaeH,ecpA,ecpB,ecpC,ecpD,ecpE,ecpR,ehaA,ehaB,entA,entB,entC,entD,entE,entF,entS,espL1,fepA,fepB,fepC,fepD,fepE,fepG,fes,fimA,fimB,fimC,fimD,fimE,fimF,fimG,fimH,fimI,flgA,flgB,flgC,flgD,flgE,flgF,flgG,flgH,flgI,flgJ,flgK,f…
ESC_AC2894AA	ST117	Poultry	ST117	193	3	2	aatA,aec7,artj,aslA,avian-hlyE,b2972,c3385,c3386,c3400,cadA,cdiB,cheA,cheB,cheR,cheW,cheY,cheZ,chuA,chuS,chuT,chuU,chuV,chuW,chuX,chuY,cma,csgA,csgB,csgC,csgD,csgE,csgF,csgG,eaeH,ecpA,ecpB,ecpC,ecpD,ecpE,ecpR,ehaA,ehaB,entA,entB,entC,entD,entE,entF,entS,espL1,fepA,fepB,fepC,fepD,fepE,fepG,fes,fimA,fimB,fimC,fimD,fimE,fimF,fimG,fimH,fimI,flgA,flgB,flgC,flgD,flgE,flgF,flgG,flgH,flgI,flgJ,flgK,flgL,…
ESC_AC2899AA	Poultry		ST117	1209	1	2	aatA,aec7,artj,aslA,b2972,c3385,c3386,c3400,cadA,cah,cdiB,cheA,cheB,cheR,cheW,cheY,cheZ,chuA,chuS,chuT,chuU,chuV,chuW,chuX,chuY,csa,csgA,csgB,csgC,csgD,csgE,csgF,csgG,eaeH,ecpA,ecpB,ecpC,ecpD,ecpE,ecpR,ehaA,ehaB,entA,entB,entC,entD,entE,entF,entS,espL1,fepA,fepB,fepC,fepD,fepE,fepG,fes,fimA,fimB,fimC,fimD,fimE,fimF,fimG,fimH,fimI,flgA,flgB,flgC,flgD,flgE,flgF,flgG,flgH,flgI,flgJ,flgK,flgL,flgN,fl…
ESC_AC2935AA	Livestock	Swine	ST117	359	1	2	aec7,artj,aslA,avian-hlyE,b2972,c3385,c3386,c3400,cadA,cheA,cheB,cheR,cheW,cheY,cheZ,chuA,chuS,chuT,chuU,chuV,chuW,chuX,chuY,cib,csa,csgA,csgB,csgC,csgD,csgE,csgF,csgG,eaeH,ecpA,ecpB,ecpC,ecpD,ecpE,ecpR,ehaB,entA,entB,entC,entD,entE,entF,entS,espL1,fepA,fepB,fepC,fepD,fepE,fepG,fes,fimA,fimB,fimC,fimD,fimE,fimF,fimG,fimH,fimI,flgA,flgB,flgC,flgD,flgE,flgF,flgG,flgH,flgI,flgJ,flgK,flgL,flgN,flhA,f…
ESC_AC3347AA	Poultry		ST117	1210	1	4	aatA,aec7,artj,aslA,astA,b2972,c3385,c3386,c3400,c3610,cadA,ccdb,cdiA,cdiB,cheA,cheB,cheR,cheW,cheY,cheZ,chuA,chuS,chuT,chuU,chuV,chuW,chuX,chuY,csgA,csgB,csgC,csgD,csgE,csgF,csgG,cvac,eaeH,ecpA,ecpB,ecpC,ecpD,ecpE,ecpR,ehaA,ehaB,entA,entB,entC,entD,entE,entF,entS,espL1,fepA,fepB,fepC,fepD,fepE,fepG,fes,fimA,fimB,fimC,fimD,fimE,fimF,fimG,fimH,fimI,flgA,flgB,flgC,flgD,flgE,flgF,flgG,flgH,flgI,flgJ…
ESC_AC3373AA	Poultry		ST117	493	1	2	aatA,aec7,artj,aslA,b2972,c3385,c3386,c3400,cadA,cah,cdiB,cheA,cheB,cheR,cheW,cheY,cheZ,chuA,chuS,chuT,chuU,chuV,chuW,chuX,chuY,cma,csgA,csgB,csgC,csgD,csgE,csgF,csgG,eaeH,ecpA,ecpB,ecpC,ecpD,ecpE,ecpR,ehaA,ehaB,entA,entB,entC,entD,entE,entF,entS,espL1,fepA,fepB,fepC,fepD,fepE,fepG,fes,fimA,fimB,fimC,fimD,fimE,fimF,fimG,fimH,fimI,flgA,flgB,flgC,flgD,flgE,flgF,flgG,flgH,flgI,flgJ,flgK,flgL,flgN,fl…
ESC_AC3429AA	Human		ST117	17	1	5	aec7,agn43,artj,aslA,b2972,c3385,c3386,c3400,cadA,cah,cdiB,ce1a,cheA,cheB,cheR,cheW,cheY,cheZ,chuA,chuS,chuT,chuU,chuV,chuW,chuX,chuY,cma,csgA,csgB,csgC,csgD,csgE,csgF,csgG,eaeH,ecpA,ecpB,ecpC,ecpD,ecpE,ecpR,ehaA,ehaB,entA,entB,entC,entD,entE,entF,entS,espL1,fepA,fepB,fepC,fepD,fepE,fepG,fes,fimD,fimF,fimG,fimH,flgA,flgB,flgC,flgD,flgE,flgF,flgG,flgH,flgI,flgJ,flgK,flgL,flgN,flhA,flhB,flhC,flhD,f…
ESC_AC3476AA	Poultry		ST117	494	2	2	aatA,aec7,artj,aslA,astA,b2972,c3385,c3386,c3400,c3610,cadA,cba,ccdb,cdiA,cdiB,cheA,cheB,cheR,cheW,cheY,cheZ,chuA,chuS,chuT,chuU,chuV,chuW,chuX,chuY,cma,csgA,csgB,csgC,csgD,csgE,csgF,csgG,eaeH,ecpA,ecpB,ecpC,ecpD,ecpE,ecpR,ehaA,ehaB,entA,entB,entC,entD,entE,entF,entS,espL1,fepA,fepB,fepC,fepD,fepE,fepG,fes,fimA,fimB,fimC,fimD,fimE,fimF,fimG,fimH,fimI,flgA,flgB,flgC,flgD,flgE,flgF,flgG,flgH,flgI,f…
ESC_AC3477AA	Poultry		ST117	494	2	2	aatA,aec7,artj,aslA,astA,b2972,c3385,c3386,c3400,c3610,cadA,cba,ccdb,cdiA,cdiB,cheA,cheB,cheR,cheW,cheY,cheZ,chuA,chuS,chuT,chuU,chuV,chuW,chuX,chuY,cma,csgA,csgB,csgC,csgD,csgE,csgF,csgG,eaeH,ecpA,ecpB,ecpC,ecpD,ecpE,ecpR,ehaA,ehaB,entA,entB,entC,entD,entE,entF,entS,espL1,fepA,fepB,fepC,fepD,fepE,fepG,fes,fimA,fimB,fimC,fimD,fimE,fimF,fimG,fimH,fimI,flgA,flgB,flgC,flgD,flgE,flgF,flgG,flgH,flgI,f…
ESC_AC3850AA	Poultry		ST117	495	1	4	aatA,aec7,artj,aslA,b2972,c3385,c3386,c3400,c3610,cadA,ccdb,cdiA,cdiB,cheA,cheB,cheR,cheW,cheY,cheZ,chuA,chuS,chuT,chuU,chuV,chuW,chuX,chuY,csgA,csgB,csgC,csgD,csgE,csgF,csgG,cvac,eaeH,ecpA,ecpB,ecpC,ecpD,ecpE,ecpR,ehaA,ehaB,entA,entB,entC,entD,entE,entF,entS,espL1,fepA,fepB,fepC,fepD,fepE,fepG,fes,fimA,fimB,fimC,fimD,fimE,fimF,fimG,fimH,fimI,flgA,flgB,flgC,flgD,flgE,flgF,flgG,flgH,flgI,flgJ,flgK…
ESC_AC3868AA	Poultry		ST117	496	1	2	aatA,aec7,artj,aslA,b2972,c3385,c3386,c3400,cadA,ccdb,cdiB,cheA,cheB,cheR,cheW,cheY,cheZ,chuA,chuS,chuT,chuU,chuV,chuW,chuX,chuY,cib,cma,csgA,csgB,csgC,csgD,csgE,csgF,csgG,cvac,eaeH,ecpA,ecpB,ecpC,ecpD,ecpE,ecpR,ehaA,ehaB,entA,entB,entC,entD,entE,entF,entS,espL1,fepA,fepB,fepC,fepD,fepE,fepG,fes,fimA,fimB,fimC,fimD,fimE,fimF,fimG,fimH,fimI,flgA,flgB,flgC,flgD,flgE,flgF,flgG,flgH,flgI,flgJ,flgK,fl…
ESC_AC4407AA	Poultry		ST117	497	1	5	aatA,aec7,artj,aslA,avian-hlyE,b2972,c3385,c3386,c3400,cadA,ccdb,cdiB,cheA,cheB,cheR,cheW,cheY,cheZ,chuA,chuS,chuT,chuU,chuV,chuW,chuX,chuY,cka,csgA,csgB,csgC,csgD,csgE,csgF,csgG,cvac,eaeH,ecpA,ecpB,ecpC,ecpD,ecpE,ecpR,ehaA,ehaB,entA,entB,entC,entD,entE,entF,entS,espL1,fepA,fepB,fepC,fepD,fepE,fepG,fes,fimA,fimB,fimC,fimD,fimE,fimF,fimG,fimH,fimI,flgA,flgB,flgC,flgD,flgE,flgF,flgG,flgH,flgI,flgJ,…
ESC_AC4504AA	Poultry		ST117	498	4	4	aatA,aec7,artj,aslA,b2972,c3385,c3386,c3400,cadA,cah,cdiB,ce1a,cheA,cheB,cheR,cheW,cheY,cheZ,chuA,chuS,chuT,chuU,chuV,chuW,chuX,chuY,csgA,csgB,csgC,csgD,csgE,csgF,csgG,eaeH,ecpA,ecpB,ecpC,ecpD,ecpE,ecpR,ehaA,ehaB,entA,entB,entC,entD,entE,entF,entS,espL1,fepA,fepB,fepC,fepD,fepE,fepG,fes,fimA,fimB,fimC,fimD,fimE,fimF,fimG,fimH,fimI,flgA,flgB,flgC,flgD,flgE,flgF,flgG,flgH,flgI,flgJ,flgK,flgL,flgN,f…
ESC_AC4722AA	Poultry		ST117	193	3	2	aatA,aec7,artj,aslA,avian-hlyE,b2972,c3385,c3386,c3400,cadA,cdiB,cheA,cheB,cheR,cheW,cheY,cheZ,chuA,chuS,chuT,chuU,chuV,chuW,chuX,chuY,cma,csgA,csgB,csgC,csgD,csgE,csgF,csgG,eaeH,ecpA,ecpB,ecpC,ecpD,ecpE,ecpR,ehaA,ehaB,entA,entB,entC,entD,entE,entF,entS,espL1,fepA,fepB,fepC,fepD,fepE,fepG,fes,fimA,fimB,fimC,fimD,fimE,fimF,fimG,fimH,fimI,flgA,flgB,flgC,flgD,flgE,flgF,flgG,flgH,flgI,flgJ,flgK,flgL,…
ESC_AC4738AA	Livestock	Bovine	ST117	280	1	5	aatA,aec7,agn43,artj,aslA,astA,b2972,c3385,c3386,c3400,cadA,ccdb,cdiB,ce1a,cheA,cheB,cheR,cheW,cheY,cheZ,chuA,chuS,chuT,chuU,chuV,chuW,chuX,chuY,clpB,clpC,clpE,clpF,clpG,clpH,clpL,csgA,csgB,csgC,csgD,csgE,csgF,csgG,eaeH,ecpA,ecpB,ecpC,ecpD,ecpE,ecpR,ehaA,ehaB,entA,entB,entC,entD,entE,entF,entS,espL1,faeD,faeJ,fepA,fepB,fepC,fepD,fepE,fepG,fes,fimA,fimB,fimC,fimD,fimE,fimF,fimG,fimH,fimI,flgA,flgB…
ESC_AC5498AA	Livestock	Bovine	ST117	281	2	5	aatA,aec7,artj,aslA,avian-hlyE,b2972,c3385,c3386,c3400,cadA,ccdb,cheA,cheB,cheR,cheW,cheY,cheZ,chuA,chuS,chuT,chuU,chuV,chuW,chuX,chuY,cka,csgA,csgB,csgC,csgD,csgE,csgF,csgG,cvac,eaeH,ecpA,ecpB,ecpC,ecpD,ecpE,ecpR,ehaA,ehaB,entA,entB,entC,entD,entE,entF,entS,espL1,fepA,fepB,fepC,fepD,fepE,fepG,fes,fimA,fimB,fimC,fimD,fimE,fimF,fimG,fimH,fimI,flgA,flgB,flgC,flgD,flgE,flgF,flgG,flgH,flgI,flgJ,flgK,…
ESC_AC5504AA	Poultry		ST117	281	2	5	aatA,aec7,artj,aslA,avian-hlyE,b2972,c3385,c3386,c3400,cadA,ccdb,cheA,cheB,cheR,cheW,cheY,cheZ,chuA,chuS,chuT,chuU,chuV,chuW,chuX,chuY,cka,csgA,csgB,csgC,csgD,csgE,csgF,csgG,cvac,eaeH,ecpA,ecpB,ecpC,ecpD,ecpE,ecpR,ehaA,ehaB,entA,entB,entC,entD,entE,entF,entS,espL1,fepA,fepB,fepC,fepD,fepE,fepG,fes,fimA,fimB,fimC,fimD,fimE,fimF,fimG,fimH,fimI,flgA,flgB,flgC,flgD,flgE,flgF,flgG,flgH,flgI,flgJ,flgK,…
ESC_AC5505AA	Poultry		ST117	499	1	5	aatA,aec7,agn43,artj,aslA,b2972,c3385,c3386,c3400,cadA,cdiB,cheA,cheB,cheR,cheW,cheY,cheZ,chuA,chuS,chuT,chuU,chuV,chuW,chuX,chuY,csa,csgA,csgB,csgC,csgD,csgE,csgF,csgG,eaeH,ecpA,ecpB,ecpC,ecpD,ecpE,ecpR,ehaA,ehaB,entA,entB,entC,entD,entE,entF,entS,espL1,fepA,fepB,fepC,fepD,fepE,fepG,fes,fimA,fimB,fimC,fimD,fimE,fimF,fimG,fimH,fimI,flgA,flgB,flgC,flgD,flgE,flgF,flgG,flgH,flgI,flgJ,flgK,flgL,flgN,…
ESC_AC5516AA	Poultry		ST117	500	1	5	aatA,aec7,artj,aslA,b2972,c3385,c3386,c3400,cadA,cah,cdiB,cheA,cheB,cheR,cheW,cheY,cheZ,chuA,chuS,chuT,chuU,chuV,chuW,chuX,chuY,cma,csgA,csgB,csgC,csgD,csgE,csgF,csgG,eaeH,ecpA,ecpB,ecpC,ecpD,ecpE,ecpR,ehaA,ehaB,entA,entB,entC,entD,entE,entF,entS,espL1,fepA,fepB,fepC,fepD,fepE,fepG,fes,fimA,fimB,fimC,fimD,fimE,fimF,fimG,fimH,fimI,flgA,flgB,flgC,flgD,flgE,flgF,flgG,flgH,flgI,flgJ,flgK,flgL,flgN,fl…
ESC_AC5620AA	Livestock	Bovine	ST117	248	1	1	aec7,afaA-VIII,afaB-VIII,afaC-VIII,afaD-VIII,afaE-VIII,afaF-VII,artj,aslA,b2972,c3385,c3386,c3400,c3610,cadA,cah,ccdb,cdiA,cdiB,cdt.IIIB,cdt.IIIC,cheA,cheB,cheR,cheW,cheY,cheZ,chuA,chuS,chuT,chuU,chuV,chuW,chuX,chuY,cnf2,csgA,csgB,csgC,csgD,csgE,csgF,csgG,eaeH,ecpA,ecpB,ecpC,ecpD,ecpE,ecpR,ehaA,ehaB,entA,entB,entC,entD,entE,entF,entS,espL1,espP,fepA,fepB,fepC,fepD,fepE,fepG,fes,fimA,fimB,fimC,fim…
ESC_AC5637AA	Poultry		ST117	501	1	2	aatA,aec7,artj,aslA,b2972,c3385,c3386,c3400,cadA,cdiB,cheA,cheB,cheR,cheW,cheY,cheZ,chuA,chuS,chuT,chuU,chuV,chuW,chuX,chuY,csgA,csgB,csgC,csgD,csgE,csgF,csgG,cvac,eaeH,ecpA,ecpB,ecpC,ecpD,ecpE,ecpR,ehaA,ehaB,entA,entB,entC,entD,entE,entF,entS,espL1,fepA,fepB,fepC,fepD,fepE,fepG,fes,fimA,fimB,fimC,fimD,fimE,fimF,fimG,fimH,fimI,flgA,flgB,flgC,flgD,flgE,flgF,flgG,flgH,flgI,flgJ,flgK,flgL,flgN,flhA,…
ESC_AC5679AA	Poultry		ST117	502	1	4	aatA,aec7,artj,aslA,b2972,c3385,c3386,c3400,cadA,cdiB,ce1a,cheA,cheB,cheR,cheW,cheY,cheZ,chuA,chuS,chuT,chuU,chuV,chuW,chuX,chuY,csgA,csgB,csgC,csgD,csgE,csgF,csgG,eaeH,ecpA,ecpB,ecpC,ecpD,ecpE,ecpR,ehaA,ehaB,entA,entB,entC,entD,entE,entF,entS,espL1,fepA,fepB,fepC,fepD,fepE,fepG,fes,fimA,fimB,fimC,fimD,fimE,fimF,fimG,fimH,fimI,flgA,flgB,flgC,flgD,flgE,flgF,flgG,flgH,flgI,flgJ,flgK,flgL,flgN,flhA,…
ESC_AC6038AA	Poultry		ST117	379	7	4	aatA,aec7,artj,aslA,b2972,c3385,c3386,c3400,cadA,cdiB,ce1a,cheA,cheB,cheR,cheW,cheY,cheZ,chuA,chuS,chuT,chuU,chuV,chuW,chuX,chuY,csgA,csgB,csgC,csgD,csgE,csgF,csgG,eaeH,ecpA,ecpB,ecpC,ecpD,ecpE,ecpR,ehaA,ehaB,entA,entB,entC,entD,entE,entF,entS,espL1,fepA,fepB,fepC,fepD,fepE,fepG,fes,fimA,fimB,fimC,fimD,fimE,fimF,fimG,fimH,fimI,flgA,flgB,flgC,flgD,flgE,flgF,flgG,flgH,flgI,flgJ,flgK,flgL,flgN,flhA,…
ESC_AC6227AA	Livestock	Swine	ST117	360	2	2	aatA,aec7,artj,aslA,b2972,c3385,c3386,c3400,cadA,cdiB,cdtA,cdtB,cdtC,cheA,cheB,cheR,cheW,cheY,cheZ,chuA,chuS,chuT,chuU,chuV,chuW,chuX,chuY,csa,csgA,csgB,csgC,csgD,csgE,csgF,csgG,cvac,eaeH,ecpA,ecpB,ecpC,ecpD,ecpE,ecpR,ehaA,ehaB,entA,entB,entC,entD,entE,entF,entS,espL1,fepA,fepB,fepC,fepD,fepE,fepG,fes,fimA,fimB,fimC,fimD,fimE,fimF,fimG,fimH,fimI,flgA,flgB,flgC,flgD,flgE,flgF,flgG,flgH,flgI,flgJ,f…
ESC_AC6472AA	Poultry		ST117	503	3	5	aatA,aec7,artj,aslA,b2972,c3385,c3386,c3400,cadA,cah,cdiB,cheA,cheB,cheR,cheW,cheY,cheZ,chuA,chuS,chuT,chuU,chuV,chuW,chuX,chuY,cka,cma,csgA,csgB,csgC,csgD,csgE,csgF,csgG,eaeH,ecpA,ecpB,ecpC,ecpD,ecpE,ecpR,ehaA,ehaB,entA,entB,entC,entD,entE,entF,entS,espL1,fepA,fepB,fepC,fepD,fepE,fepG,fes,fimA,fimB,fimC,fimD,fimE,fimF,fimG,fimH,fimI,flgA,flgB,flgC,flgD,flgE,flgF,flgG,flgH,flgI,flgJ,flgK,flgL,flg…
ESC_AC9270AA	Poultry		ST117	504	1	2	aatA,aec7,artj,aslA,astA,avian-hlyE,b2972,c3385,c3386,c3400,cadA,ce1a,cei,cheA,cheB,cheR,cheW,cheY,cheZ,chuA,chuS,chuT,chuU,chuV,chuW,chuX,chuY,cib,csgA,csgB,csgC,csgD,csgE,csgF,csgG,eaeH,ecpA,ecpB,ecpC,ecpD,ecpE,ecpR,ehaA,ehaB,entA,entB,entC,entD,entE,entF,entS,espL1,fepA,fepB,fepC,fepD,fepE,fepG,fes,fimA,fimB,fimC,fimD,fimE,fimF,fimG,fimH,fimI,flgA,flgB,flgC,flgD,flgE,flgF,flgG,flgH,flgI,flgJ,f…
ESC_AC9272AA	Poultry		ST117	505	1	2	aaiW,aatA,aec7,artj,aslA,avian-hlyE,b2972,c3385,c3386,c3400,cadA,cdiB,cheA,cheB,cheR,cheW,cheY,cheZ,chuA,chuS,chuT,chuU,chuV,chuW,chuX,chuY,csa,csgA,csgB,csgC,csgD,csgE,csgF,csgG,cvac,eaeH,ecpA,ecpB,ecpC,ecpD,ecpE,ecpR,ehaA,ehaB,entA,entB,entC,entD,entE,entF,entS,espL1,fepA,fepB,fepC,fepD,fepE,fepG,fes,fimA,fimB,fimC,fimD,fimE,fimF,fimG,fimH,fimI,flgA,flgB,flgC,flgD,flgE,flgF,flgG,flgH,flgI,flgJ,…
ESC_AC9275AA	Poultry		ST117	506	2	2	aaiW,aatA,aec7,artj,aslA,avian-hlyE,b2972,c3385,c3386,c3400,cadA,cdiB,cheA,cheB,cheR,cheW,cheY,cheZ,chuA,chuS,chuT,chuU,chuV,chuW,chuX,chuY,csgA,csgB,csgC,csgD,csgE,csgF,csgG,cvac,eaeH,ecpA,ecpB,ecpC,ecpD,ecpE,ecpR,ehaA,ehaB,entA,entB,entC,entD,entE,entF,entS,espL1,fepA,fepB,fepC,fepD,fepE,fepG,fes,fimA,fimB,fimC,fimD,fimE,fimF,fimG,fimH,fimI,flgA,flgB,flgC,flgD,flgE,flgF,flgG,flgH,flgI,flgJ,flgK…
ESC_AC9293AA	Poultry		ST117	507	1	2	aatA,aec7,artj,aslA,b2972,c3385,c3386,c3400,cadA,cah,cdiB,ce1a,cheA,cheB,cheR,cheW,cheY,cheZ,chuA,chuS,chuT,chuU,chuV,chuW,chuX,chuY,cia,csgA,csgB,csgC,csgD,csgE,csgF,csgG,cvac,eaeH,ecpA,ecpB,ecpC,ecpD,ecpE,ecpR,ehaA,ehaB,entA,entB,entC,entD,entE,entF,entS,espL1,fepA,fepB,fepC,fepD,fepE,fepG,fes,fimA,fimB,fimC,fimD,fimE,fimF,fimG,fimH,fimI,flgA,flgB,flgC,flgD,flgE,flgF,flgG,flgH,flgI,flgJ,flgK,fl…
ESC_AC9545AA	Poultry		ST117	508	1	2	aatA,aec7,artj,aslA,b2972,c3385,c3386,c3400,cadA,cah,cdiB,cheA,cheB,cheR,cheW,cheY,cheZ,chuA,chuS,chuT,chuU,chuV,chuW,chuX,chuY,csgA,csgB,csgC,csgD,csgE,csgF,csgG,cvac,eaeH,ecpA,ecpB,ecpC,ecpD,ecpE,ecpR,ehaA,entA,entB,entC,entD,entE,entF,entS,espL1,fepA,fepB,fepC,fepD,fepE,fepG,fes,fimA,fimB,fimC,fimD,fimE,fimF,fimG,fimH,fimI,flgA,flgB,flgC,flgD,flgE,flgF,flgG,flgH,flgI,flgJ,flgK,flgL,flgN,flhA,f…
ESC_AC9581AA	Poultry		ST117	509	1	5	aatA,aec7,agn43,artj,aslA,b2972,c3385,c3386,c3400,c3610,cadA,cdiB,ce1a,cheA,cheB,cheR,cheW,cheY,cheZ,chuA,chuS,chuT,chuU,chuV,chuW,chuX,chuY,csgA,csgB,csgC,csgD,csgE,csgF,csgG,cvac,eaeH,ecpA,ecpB,ecpC,ecpD,ecpE,ecpR,ehaA,ehaB,entA,entB,entC,entD,entE,entF,entS,espL1,fepA,fepB,fepC,fepD,fepE,fepG,fes,fimA,fimB,fimC,fimD,fimE,fimF,fimG,fimH,fimI,flgA,flgB,flgC,flgD,flgE,flgF,flgG,flgH,flgI,flgJ,flg…
ESC_AC9689AA	Poultry		ST117	510	1	2	aatA,aec7,artj,aslA,b2972,c3385,c3386,c3400,cadA,cah,cheA,cheB,cheR,cheW,cheY,cheZ,chuA,chuS,chuT,chuU,chuV,chuW,chuX,chuY,csgA,csgB,csgC,csgD,csgE,csgF,csgG,cvac,eaeH,ecpA,ecpB,ecpC,ecpD,ecpE,ecpR,ehaA,ehaB,entA,entB,entC,entD,entE,entF,entS,espL1,fepA,fepB,fepC,fepD,fepE,fepG,fes,fimA,fimB,fimC,fimD,fimE,fimF,fimG,fimH,fimI,flgA,flgB,flgC,flgD,flgE,flgF,flgG,flgH,flgI,flgJ,flgK,flgL,flgN,flhA,f…
ESC_BA0958AA	Livestock	Swine	ST117	361	1	2	aec7,agn43,artj,aslA,avian-hlyE,b2972,c3385,c3386,c3400,cadA,cdiA,cdiB,cheA,cheB,cheR,cheW,cheY,cheZ,chuA,chuS,chuT,chuU,chuV,chuW,chuX,chuY,csa,csgA,csgB,csgC,csgD,csgE,csgF,csgG,eaeH,ecpA,ecpB,ecpC,ecpD,ecpE,ecpR,ehaB,entA,entB,entC,entD,entE,entF,entS,espL1,fepA,fepB,fepC,fepD,fepE,fepG,fes,fimA,fimB,fimC,fimD,fimE,fimF,fimG,fimH,fimI,flgA,flgB,flgC,flgD,flgE,flgF,flgG,flgH,flgI,flgJ,flgK,flgL…
ESC_BA2800AA	Livestock	Swine	ST117	362	1	2	aatA,aec7,artj,aslA,b2972,c3385,c3386,c3400,cadA,cdiB,cheA,cheB,cheR,cheW,cheY,cheZ,chuA,chuS,chuT,chuU,chuV,chuW,chuX,chuY,cma,csgA,csgB,csgC,csgD,csgE,csgF,csgG,eaeH,ecpA,ecpB,ecpC,ecpD,ecpE,ecpR,ehaA,ehaB,entA,entB,entC,entD,entE,entF,entS,espL1,fepA,fepB,fepC,fepD,fepE,fepG,fes,fimA,fimB,fimC,fimD,fimE,fimF,fimG,fimH,fimI,flgA,flgB,flgC,flgD,flgE,flgF,flgG,flgH,flgI,flgJ,flgK,flgL,flgN,flhA,f…
ESC_BA5243AA	Human		ST117	18	1	4	aec7,artj,aslA,b2972,c3385,c3386,c3400,cadA,ccdb,cheA,cheB,cheR,cheW,cheY,cheZ,chuA,chuS,chuT,chuU,chuV,chuW,chuX,chuY,csgA,csgB,csgC,csgD,csgE,csgF,csgG,eaeH,ecpA,ecpB,ecpC,ecpD,ecpE,ecpR,ehaA,ehaB,entA,entB,entC,entD,entE,entF,entS,espL1,fepA,fepB,fepC,fepD,fepE,fepG,fes,fimA,fimB,fimC,fimD,fimE,fimF,fimG,fimH,fimI,flgA,flgB,flgC,flgD,flgE,flgF,flgG,flgH,flgI,flgJ,flgK,flgL,flgN,flhA,flhB,flhC,…
ESC_BA7650AA	Human		ST117	19	1	2	aatA,aec7,artj,aslA,b2972,c3385,c3386,c3400,cadA,cah,cdiB,cheA,cheB,cheR,cheW,cheY,cheZ,chuA,chuS,chuT,chuU,chuV,chuW,chuX,chuY,csgA,csgB,csgC,csgD,csgE,csgF,csgG,cvac,eaeH,ecpA,ecpB,ecpC,ecpD,ecpE,ecpR,ehaA,ehaB,entA,entB,entC,entD,entE,entF,entS,espL1,fepA,fepB,fepC,fepD,fepE,fepG,fes,fimA,fimB,fimC,fimD,fimE,fimF,fimG,fimH,fimI,flgA,flgB,flgC,flgD,flgE,flgF,flgG,flgH,flgI,flgJ,flgK,flgL,flgN,f…
ESC_BA8105AA	Human		ST117	20	1	2	aatA,aec7,artj,aslA,b2972,c3385,c3386,c3400,cadA,cdiB,ce1a,cheA,cheB,cheR,cheW,cheY,cheZ,chuA,chuS,chuT,chuU,chuV,chuW,chuX,chuY,cma,csgA,csgB,csgC,csgD,csgE,csgF,csgG,eaeH,ecpA,ecpB,ecpC,ecpD,ecpE,ecpR,ehaA,ehaB,entA,entB,entC,entD,entE,entF,entS,espL1,fepA,fepB,fepC,fepD,fepE,fepG,fes,fimA,fimB,fimC,fimD,fimE,fimF,fimG,fimH,fimI,flgA,flgB,flgC,flgD,flgE,flgF,flgG,flgH,flgI,flgJ,flgK,flgL,flgN,f…
ESC_BA8818AA	Human		ST117	21	1	5	aec7,artj,aslA,astA,b2972,c3385,c3386,c3400,cadA,cah,cba,ccdb,cheA,cheB,cheR,cheW,cheY,cheZ,chuA,chuS,chuT,chuU,chuV,chuW,chuX,chuY,cma,csa,csgA,csgB,csgC,csgD,csgE,csgF,csgG,cvac,eaeH,ecpA,ecpB,ecpC,ecpD,ecpE,ecpR,ehaA,ehaB,entA,entB,entC,entD,entE,entF,entS,espL1,fepA,fepB,fepC,fepD,fepE,fepG,fes,fimA,fimB,fimC,fimD,fimE,fimF,fimG,fimH,fimI,flgA,flgB,flgC,flgD,flgE,flgF,flgG,flgH,flgI,flgJ,flgK…
ESC_BC1130AA	Poultry		ST117	511	1	4	aatA,aec7,artj,aslA,b2972,c3385,c3386,c3400,cadA,cdiB,ce1a,cheA,cheB,cheR,cheW,cheY,cheZ,chuA,chuS,chuT,chuU,chuV,chuW,chuX,chuY,csgA,csgB,csgC,csgD,csgE,csgF,csgG,eaeH,ecpA,ecpB,ecpC,ecpD,ecpE,ecpR,ehaA,ehaB,entA,entB,entC,entD,entE,entF,entS,espL1,fepA,fepB,fepC,fepD,fepE,fepG,fes,fimA,fimB,fimC,fimD,fimE,fimF,fimG,fimH,fimI,flgA,flgB,flgC,flgD,flgE,flgF,flgG,flgH,flgI,flgJ,flgK,flgL,flgN,flhA,…
ESC_BC5503AA	Livestock	Swine	ST117	363	1	2	aec7,artj,aslA,b2972,c3385,c3386,c3400,cadA,cheA,cheB,cheR,cheW,cheY,cheZ,chuA,chuS,chuT,chuU,chuV,chuW,chuX,chuY,csgA,csgB,csgC,csgD,csgE,csgF,csgG,cvac,eaeH,ecpA,ecpB,ecpC,ecpD,ecpE,ecpR,ehaA,entA,entB,entC,entD,entE,entF,entS,espL1,fepA,fepB,fepC,fepD,fepE,fepG,fes,fimA,fimB,fimC,fimD,fimE,fimF,fimG,fimH,fimI,flgA,flgB,flgC,flgD,flgE,flgF,flgG,flgH,flgI,flgJ,flgK,flgL,flgN,flhA,flhB,flhC,flhD,…
ESC_BC5562AA	Poultry		ST117	512	2	2	aatA,aec7,agn43,artj,aslA,avian-hlyE,b2972,c3385,c3386,c3400,cadA,cheA,cheB,cheR,cheW,cheY,cheZ,chuA,chuS,chuT,chuU,chuV,chuW,chuX,chuY,csa,csgA,csgB,csgC,csgD,csgE,csgF,csgG,eaeH,ecpA,ecpB,ecpC,ecpD,ecpE,ecpR,ehaA,ehaB,entA,entB,entC,entD,entE,entF,entS,espL1,fepA,fepB,fepC,fepD,fepE,fepG,fes,fimA,fimB,fimC,fimD,fimE,fimF,fimG,fimH,fimI,flgA,flgB,flgC,flgD,flgE,flgF,flgG,flgH,flgI,flgJ,flgK,flgL…
ESC_BC6250AA	Poultry		ST117	513	1	2	aatA,aec7,artj,aslA,astA,avian-hlyE,b2972,c3385,c3386,c3400,cadA,ce1a,cheA,cheB,cheR,cheW,cheY,cheZ,chuA,chuS,chuT,chuU,chuV,chuW,chuX,chuY,csgA,csgB,csgC,csgD,csgE,csgF,csgG,eaeH,ecpA,ecpB,ecpC,ecpD,ecpE,ecpR,ehaA,ehaB,entA,entB,entC,entE,entF,entS,espL1,fepA,fepB,fepC,fepD,fepE,fepG,fes,fimA,fimB,fimC,fimD,fimE,fimF,fimG,fimH,fimI,flgA,flgB,flgC,flgD,flgE,flgF,flgG,flgH,flgI,flgJ,flgK,flgL,flgN…
ESC_BC6559AA	Poultry		ST117	246	2	2	aatA,aec7,artj,aslA,astA,avian-hlyE,b2972,c3385,c3386,c3400,cadA,ce1a,cheA,cheB,cheR,cheW,cheY,cheZ,chuA,chuS,chuT,chuU,chuV,chuW,chuX,chuY,csgA,csgB,csgC,csgD,csgE,csgF,csgG,eaeH,ecpA,ecpB,ecpC,ecpD,ecpE,ecpR,ehaA,ehaB,entA,entB,entC,entD,entE,entF,entS,espL1,fepA,fepB,fepC,fepD,fepE,fepG,fes,fimA,fimB,fimC,fimD,fimE,fimF,fimG,fimH,fimI,flgA,flgB,flgC,flgD,flgE,flgF,flgG,flgH,flgI,flgJ,flgK,flgL…
ESC_BC6655AA	Livestock	Swine	ST117	364	1	4	aec7,artj,aslA,b2972,c3385,c3386,c3400,cadA,cdiA,cdiB,cheA,cheB,cheR,cheW,cheY,cheZ,chuA,chuS,chuT,chuU,chuV,chuW,chuX,chuY,cma,csgA,csgB,csgC,csgD,csgE,csgF,csgG,cvac,eaeH,ecpA,ecpB,ecpC,ecpD,ecpE,ecpR,ehaA,ehaB,entA,entB,entC,entD,entE,entF,entS,espL1,fepA,fepB,fepC,fepD,fepE,fepG,fes,fimA,fimB,fimC,fimD,fimE,fimF,fimG,fimH,fimI,flgA,flgB,flgC,flgD,flgE,flgF,flgG,flgH,flgI,flgJ,flgK,flgL,flgN,f…
ESC_BC6710AA	Livestock	Bovine	ST117	282	1	4	aatA,aec7,artj,aslA,b2972,c3385,c3386,c3400,cadA,cah,ccdb,cdiB,ce1a,cheA,cheB,cheR,cheW,cheY,cheZ,chuA,chuS,chuT,chuU,chuV,chuW,chuX,chuY,cib,csgA,csgB,csgC,csgD,csgE,csgF,csgG,eaeH,ecpA,ecpB,ecpC,ecpD,ecpE,ecpR,ehaA,ehaB,entA,entB,entC,entD,entE,entF,entS,espL1,fepA,fepB,fepC,fepD,fepE,fepG,fes,fimA,fimB,fimC,fimD,fimE,fimF,fimG,fimH,fimI,flgA,flgB,flgC,flgD,flgE,flgF,flgG,flgH,flgI,flgJ,flgK,fl…
ESC_BC6741AA	Poultry		ST117	514	1	2	aatA,aec7,artj,aslA,b2972,c3385,c3386,c3400,cadA,cdiB,cheA,cheB,cheR,cheW,cheY,cheZ,chuA,chuS,chuT,chuU,chuV,chuW,chuX,chuY,csgA,csgB,csgC,csgD,csgE,csgF,csgG,cvac,eaeH,ecpA,ecpB,ecpC,ecpD,ecpE,ecpR,ehaA,ehaB,entA,entB,entC,entD,entE,entF,entS,espL1,fepA,fepB,fepC,fepD,fepE,fepG,fes,fimA,fimB,fimC,fimD,fimE,fimF,fimG,fimH,fimI,flgA,flgB,flgC,flgD,flgE,flgF,flgG,flgH,flgI,flgJ,flgK,flgL,flgN,flhB,…
ESC_BC6742AA	Poultry		ST117	515	1	4	aec7,artj,aslA,b2972,c3385,c3386,c3400,cadA,cah,cdiB,ce1a,cheA,cheB,cheR,cheW,cheY,cheZ,chuA,chuS,chuT,chuU,chuV,chuW,chuX,chuY,cib,csgA,csgB,csgC,csgD,csgE,csgF,csgG,eaeH,ecpA,ecpB,ecpC,ecpD,ecpE,ecpR,ehaA,entA,entB,entC,entD,entE,entF,entS,espL1,fepA,fepB,fepC,fepD,fepE,fepG,fes,fimA,fimB,fimC,fimD,fimE,fimF,fimG,fimH,fimI,flgA,flgB,flgC,flgD,flgE,flgF,flgG,flgH,flgI,flgJ,flgK,flgL,flgN,flhA,fl…
ESC_BC6762AA	Poultry		ST117	512	2	2	aatA,aec7,agn43,artj,aslA,avian-hlyE,b2972,c3385,c3386,c3400,cadA,cheA,cheB,cheR,cheW,cheY,cheZ,chuA,chuS,chuT,chuU,chuV,chuW,chuX,chuY,csa,csgA,csgB,csgC,csgD,csgE,csgF,csgG,eaeH,ecpA,ecpB,ecpC,ecpD,ecpE,ecpR,ehaA,ehaB,entA,entB,entC,entD,entE,entF,entS,espL1,fepA,fepB,fepC,fepD,fepE,fepG,fes,fimA,fimB,fimC,fimD,fimE,fimF,fimG,fimH,fimI,flgA,flgB,flgC,flgD,flgE,flgF,flgG,flgH,flgI,flgJ,flgK,flgL…
ESC_BC6806AA	Poultry		ST117	516	2	2	aatA,aec7,artj,aslA,b2972,c3385,c3386,c3400,cadA,cah,ccdb,cdiB,cheA,cheB,cheR,cheW,cheY,cheZ,chuA,chuS,chuT,chuU,chuV,chuW,chuX,chuY,cib,cma,csgA,csgB,csgC,csgD,csgE,csgF,csgG,cvac,eaeH,ecpA,ecpB,ecpC,ecpD,ecpE,ecpR,ehaA,ehaB,entA,entB,entC,entD,entE,entF,entS,espL1,fepA,fepB,fepC,fepD,fepE,fepG,fes,fimA,fimB,fimC,fimD,fimE,fimF,fimG,fimH,fimI,flgA,flgB,flgC,flgD,flgE,flgF,flgG,flgH,flgI,flgJ,flg…
ESC_BC7168AA	Poultry		ST117	517	1	2	aec7,artj,aslA,b2972,c3385,c3386,c3400,cadA,cba,ccdb,cheA,cheB,cheR,cheW,cheY,cheZ,chuA,chuS,chuT,chuU,chuV,chuW,chuX,chuY,cib,cma,csgA,csgB,csgC,csgD,csgE,csgF,csgG,ecpA,ecpB,ecpC,ecpD,ecpE,ecpR,ehaA,ehaB,entA,entB,entC,entD,entE,entF,entS,espL1,fepA,fepB,fepC,fepD,fepE,fepG,fes,fimA,fimB,fimC,fimD,fimE,fimF,fimG,fimH,fimI,flgA,flgB,flgC,flgD,flgE,flgF,flgG,flgH,flgI,flgJ,flgK,flgL,flgN,flhA,flh…
ESC_BC7492AA	Poultry		ST117	518	1	4	aec7,artj,aslA,b2972,c3385,c3386,c3400,cadA,cah,cdiB,cheA,cheB,cheR,cheW,cheY,cheZ,chuA,chuS,chuT,chuU,chuV,chuW,chuX,chuY,csgA,csgB,csgC,csgD,csgE,csgF,csgG,cvac,eaeH,ecpA,ecpB,ecpC,ecpD,ecpE,ecpR,ehaA,ehaB,entA,entB,entC,entD,entE,entF,entS,espL1,fepA,fepB,fepC,fepD,fepE,fepG,fes,fimA,fimB,fimC,fimD,fimE,fimF,fimG,fimH,fimI,flgA,flgB,flgC,flgD,flgE,flgF,flgG,flgH,flgI,flgJ,flgK,flgL,flgN,flhA,f…
ESC_BC8220AA	Livestock	Swine	ST117	365	1	7	aec7,artj,aslA,b2972,c3385,c3386,c3400,c3610,cadA,cba,ccdb,cdiB,cheA,cheB,cheR,cheW,cheY,cheZ,chuA,chuS,chuT,chuU,chuV,chuW,chuX,chuY,cib,clbA,clbB,clbC,clbD,clbE,clbF,clbG,clbH,clbI,clbJ,clbK,clbL,clbM,clbN,clbO,clbP,clbQ,clbR,cma,csgA,csgB,csgC,csgD,csgE,csgF,csgG,cta,eaeH,ecpA,ecpB,ecpC,ecpD,ecpE,ecpR,ehaA,ehaB,entA,entB,entC,entD,entE,entF,entS,espL1,fepA,fepB,fepC,fepD,fepE,fepG,fes,fimA,fim…
ESC_BC8275AA	Livestock	Swine	ST117	366	1	4	aec7,artj,aslA,avian-hlyE,b2972,c3385,c3386,c3400,cadA,cdiA,cdiB,cheA,cheB,cheR,cheW,cheY,cheZ,chuA,chuS,chuT,chuU,chuV,chuW,chuX,chuY,cia,csgA,csgB,csgC,csgD,csgE,csgF,csgG,eaeH,ecpA,ecpB,ecpC,ecpD,ecpE,ecpR,ehaB,entA,entB,entC,entD,entE,entF,entS,espL1,fepA,fepB,fepC,fepD,fepE,fepG,fes,fimA,fimB,fimC,fimD,fimE,fimF,fimG,fimH,fimI,flgA,flgB,flgC,flgD,flgE,flgF,flgG,flgH,flgI,flgJ,flgK,flgL,flgN,…
ESC_BC8276AA	Livestock	Swine	ST117	367	1	2	aatA,aec7,artj,aslA,b2972,c3385,c3386,c3400,cadA,ccdb,cdiB,cdtA,cdtB,cdtC,cheA,cheB,cheR,cheW,cheY,cheZ,chuA,chuS,chuT,chuU,chuV,chuW,chuX,chuY,cma,csgA,csgB,csgC,csgD,csgE,csgF,csgG,cvac,eaeH,ecpA,ecpB,ecpC,ecpD,ecpE,ecpR,ehaA,ehaB,entA,entB,entC,entD,entE,entF,entS,espL1,fepA,fepB,fepC,fepD,fepE,fepG,fes,fimA,fimB,fimC,fimD,fimE,fimF,fimG,fimH,fimI,flgA,flgB,flgC,flgD,flgE,flgF,flgG,flgH,flgI,f…
ESC_BC8290AA	Livestock	Swine	ST117	368	4	4	aec7,artj,aslA,b2972,c3385,c3386,c3400,cadA,cba,cdiA,cdiB,cheA,cheB,cheR,cheW,cheY,cheZ,chuA,chuS,chuT,chuU,chuV,chuW,chuX,chuY,cma,csa,csgA,csgB,csgC,csgD,csgE,csgF,csgG,eaeH,ecpA,ecpB,ecpC,ecpD,ecpE,ecpR,ehaA,ehaB,entA,entB,entC,entD,entE,entF,entS,espL1,fepA,fepB,fepC,fepD,fepE,fepG,fes,fimA,fimB,fimC,fimD,fimE,fimF,fimG,fimH,fimI,flgA,flgB,flgC,flgD,flgE,flgF,flgG,flgH,flgI,flgJ,flgK,flgL,flg…
ESC_BC8291AA	Livestock	Swine	ST117	368	4	4	aec7,artj,aslA,b2972,c3385,c3386,c3400,cadA,cba,cdiA,cdiB,cheA,cheB,cheR,cheW,cheY,cheZ,chuA,chuS,chuT,chuU,chuV,chuW,chuX,chuY,cma,csa,csgA,csgB,csgC,csgD,csgE,csgF,csgG,eaeH,ecpA,ecpB,ecpC,ecpD,ecpE,ecpR,ehaA,ehaB,entA,entB,entC,entD,entE,entF,entS,espL1,fepA,fepB,fepC,fepD,fepE,fepG,fes,fimA,fimB,fimC,fimD,fimE,fimF,fimG,fimH,fimI,flgA,flgB,flgC,flgD,flgE,flgF,flgG,flgH,flgI,flgJ,flgK,flgL,flg…
ESC_BC8292AA	Livestock	Swine	ST117	368	4	4	aec7,artj,aslA,b2972,c3385,c3386,c3400,cadA,cba,cdiA,cdiB,cheA,cheB,cheR,cheW,cheY,cheZ,chuA,chuS,chuT,chuU,chuV,chuW,chuX,chuY,cma,csa,csgA,csgB,csgC,csgD,csgE,csgF,csgG,eaeH,ecpA,ecpB,ecpC,ecpD,ecpE,ecpR,ehaA,ehaB,entA,entB,entC,entD,entE,entF,entS,espL1,fepA,fepB,fepC,fepD,fepE,fepG,fes,fimA,fimB,fimC,fimD,fimE,fimF,fimG,fimH,fimI,flgA,flgB,flgC,flgD,flgE,flgF,flgG,flgH,flgI,flgJ,flgK,flgL,flg…
ESC_BC8293AA	Livestock	Swine	ST117	368	4	4	aec7,artj,aslA,b2972,c3385,c3386,c3400,cadA,cba,cdiA,cdiB,cheA,cheB,cheR,cheW,cheY,cheZ,chuA,chuS,chuT,chuU,chuV,chuW,chuX,chuY,cma,csa,csgA,csgB,csgC,csgD,csgE,csgF,csgG,eaeH,ecpA,ecpB,ecpC,ecpD,ecpE,ecpR,ehaA,ehaB,entA,entB,entC,entD,entE,entF,entS,espL1,fepA,fepB,fepC,fepD,fepE,fepG,fes,fimA,fimB,fimC,fimD,fimE,fimF,fimG,fimH,fimI,flgA,flgB,flgC,flgD,flgE,flgF,flgG,flgH,flgI,flgJ,flgK,flgL,flg…
ESC_BC8294AA	Livestock	Swine	ST117	369	1	6	aec7,artj,aslA,astA,b2972,c3385,c3386,c3400,cadA,cah,cdiA,cdiB,cheA,cheB,cheR,cheW,cheY,cheZ,chuA,chuS,chuT,chuU,chuV,chuW,chuX,chuY,cka,csgA,csgB,csgC,csgD,csgE,csgF,csgG,eaeH,ecpA,ecpB,ecpC,ecpD,ecpE,ecpR,ehaA,ehaB,entA,entB,entC,entD,entE,entF,entS,espL1,fepA,fepB,fepC,fepD,fepE,fepG,fes,fimA,fimB,fimC,fimD,fimE,fimF,fimG,fimH,fimI,flgA,flgB,flgC,flgD,flgE,flgF,flgG,flgH,flgI,flgJ,flgK,flgL,fl…
ESC_BC8474AA	Livestock	Swine	ST117	370	1	6	aec7,artj,aslA,astA,b2972,c3385,c3386,c3400,cadA,cah,cdiA,cdiB,cheA,cheB,cheR,cheW,cheY,cheZ,chuA,chuS,chuT,chuU,chuV,chuW,chuX,chuY,cma,csgA,csgB,csgC,csgD,csgE,csgF,csgG,eaeH,ecpA,ecpB,ecpC,ecpD,ecpE,ecpR,ehaA,ehaB,entA,entB,entC,entD,entE,entF,entS,espL1,fepA,fepB,fepC,fepD,fepE,fepG,fes,fimA,fimB,fimC,fimD,fimE,fimF,fimG,fimH,fimI,flgA,flgB,flgC,flgD,flgE,flgF,flgG,flgH,flgI,flgJ,flgK,flgL,fl…
ESC_BC8477AA	Livestock	Swine	ST117	204	5	5	aec7,artj,aslA,c3385,c3386,c3400,cadA,cdiB,ce1a,cheA,cheB,cheR,cheW,cheY,cheZ,chuA,chuS,chuT,chuU,chuV,chuW,chuX,chuY,csgA,csgB,csgC,csgD,csgE,csgF,csgG,eaeH,ecpA,ecpB,ecpC,ecpD,ecpE,ecpR,ehaA,ehaB,entA,entB,entC,entD,entE,entF,entS,espL1,fepA,fepB,fepC,fepD,fepE,fepG,fes,fimA,fimB,fimC,fimD,fimE,fimF,fimG,fimH,fimI,flgA,flgB,flgC,flgD,flgE,flgF,flgG,flgH,flgI,flgJ,flgK,flgL,flgN,flhA,flhB,flhC,f…
ESC_BC8478AA	Livestock	Swine	ST117	204	5	5	aec7,artj,aslA,c3385,c3386,c3400,cadA,cdiB,ce1a,cheA,cheB,cheR,cheW,cheY,cheZ,chuA,chuS,chuT,chuU,chuV,chuW,chuX,chuY,csgA,csgB,csgC,csgD,csgE,csgF,csgG,eaeH,ecpA,ecpB,ecpC,ecpD,ecpE,ecpR,ehaA,ehaB,entA,entB,entC,entD,entE,entF,entS,espL1,fepA,fepB,fepC,fepD,fepE,fepG,fes,fimA,fimB,fimC,fimD,fimE,fimF,fimG,fimH,fimI,flgA,flgB,flgC,flgD,flgE,flgF,flgG,flgH,flgI,flgJ,flgK,flgL,flgN,flhA,flhB,flhC,f…
ESC_BC8479AA	Livestock	Swine	ST117	204	5	5	aec7,artj,aslA,c3385,c3386,c3400,cadA,cdiB,ce1a,cheA,cheB,cheR,cheW,cheY,cheZ,chuA,chuS,chuT,chuU,chuV,chuW,chuX,chuY,csgA,csgB,csgC,csgD,csgE,csgF,csgG,eaeH,ecpA,ecpB,ecpC,ecpD,ecpE,ecpR,ehaA,ehaB,entA,entB,entC,entD,entE,entF,entS,espL1,fepA,fepB,fepC,fepD,fepE,fepG,fes,fimA,fimB,fimC,fimD,fimE,fimF,fimG,fimH,fimI,flgA,flgB,flgC,flgD,flgE,flgF,flgG,flgH,flgI,flgJ,flgK,flgL,flgN,flhA,flhB,flhC,f…
ESC_BC8493AA	Livestock	Swine	ST117	204	5	5	aec7,artj,aslA,c3385,c3386,c3400,cadA,cdiB,ce1a,cheA,cheB,cheR,cheW,cheY,cheZ,chuA,chuS,chuT,chuU,chuV,chuW,chuX,chuY,csgA,csgB,csgC,csgD,csgE,csgF,csgG,eaeH,ecpA,ecpB,ecpC,ecpD,ecpE,ecpR,ehaA,ehaB,entA,entB,entC,entD,entE,entF,entS,espL1,fepA,fepB,fepC,fepD,fepE,fepG,fes,fimA,fimB,fimC,fimD,fimE,fimF,fimG,fimH,fimI,flgA,flgB,flgC,flgD,flgE,flgF,flgG,flgH,flgI,flgJ,flgK,flgL,flgN,flhA,flhB,flhC,f…
ESC_BC8494AA	Livestock	Swine	ST117	371	2	5	aec7,artj,aslA,c3385,c3386,c3400,cadA,cdiB,ce1a,cheA,cheB,cheR,cheW,cheY,cheZ,chuA,chuS,chuT,chuU,chuV,chuW,chuX,chuY,csgA,csgB,csgC,csgD,csgE,csgF,csgG,eaeH,ecpA,ecpB,ecpC,ecpD,ecpE,ecpR,ehaA,ehaB,entA,entB,entC,entD,entE,entF,entS,espL1,fepA,fepB,fepC,fepD,fepE,fepG,fes,fimA,fimB,fimC,fimD,fimE,fimF,fimG,fimH,fimI,flgA,flgB,flgC,flgD,flgE,flgF,flgG,flgH,flgI,flgJ,flgK,flgL,flgN,flhA,flhB,flhC,f…
ESC_BC8495AA	Livestock	Swine	ST117	371	2	5	aec7,artj,aslA,c3385,c3386,c3400,cadA,cdiB,ce1a,cheA,cheB,cheR,cheW,cheY,cheZ,chuA,chuS,chuT,chuU,chuV,chuW,chuX,chuY,csgA,csgB,csgC,csgD,csgE,csgF,csgG,eaeH,ecpA,ecpB,ecpC,ecpD,ecpE,ecpR,ehaA,ehaB,entA,entB,entC,entD,entE,entF,entS,espL1,fepA,fepB,fepC,fepD,fepE,fepG,fes,fimA,fimB,fimC,fimD,fimE,fimF,fimG,fimH,fimI,flgA,flgB,flgC,flgD,flgE,flgF,flgG,flgH,flgI,flgJ,flgK,flgL,flgN,flhA,flhB,flhC,f…
ESC_BC8536AA	Livestock	Swine	ST117	372	1	2	aatA,aec7,artj,aslA,b2972,c3385,c3386,c3400,cadA,cdiB,ce1a,cheA,cheB,cheR,cheW,cheY,cheZ,chuA,chuS,chuT,chuU,chuV,chuW,chuX,chuY,csgA,csgB,csgC,csgD,csgE,csgF,csgG,cvac,eaeH,ecpA,ecpB,ecpC,ecpD,ecpE,ecpR,ehaA,ehaB,entA,entB,entC,entD,entE,entF,entS,espL1,fepA,fepB,fepC,fepD,fepE,fepG,fes,fimA,fimB,fimC,fimD,fimE,fimF,fimG,fimH,fimI,flgA,flgB,flgC,flgD,flgE,flgF,flgG,flgH,flgI,flgJ,flgK,flgL,flgN,…
ESC_BC8540AA	Livestock	Swine	ST117	373	1	5	aec7,artj,aslA,b2972,c3385,c3386,c3400,cadA,cah,cheA,cheB,cheR,cheW,cheY,cheZ,chuA,chuS,chuT,chuU,chuV,chuW,chuX,chuY,csa,csgA,csgB,csgC,csgD,csgE,csgF,csgG,eaeH,ecpA,ecpB,ecpC,ecpD,ecpE,ecpR,ehaA,ehaB,entA,entB,entC,entD,entE,entF,entS,espL1,fepA,fepB,fepC,fepD,fepE,fepG,fes,fimA,fimB,fimC,fimD,fimE,fimF,fimG,fimH,fimI,flgA,flgB,flgC,flgD,flgE,flgF,flgG,flgH,flgI,flgJ,flgK,flgL,flgN,flhA,flhB,fl…
ESC_BC8605AA	Livestock	Swine	ST117	374	1	5	aatA,aec7,artj,aslA,b2972,c3385,c3386,c3400,cadA,cda,cdiB,cei,cheA,cheB,cheR,cheW,cheY,cheZ,chuA,chuS,chuT,chuU,chuV,chuW,chuX,chuY,cma,csgA,csgB,csgC,csgD,csgE,csgF,csgG,cvac,eaeH,ecpA,ecpB,ecpC,ecpD,ecpE,ecpR,ehaA,ehaB,entA,entB,entC,entD,entE,entF,entS,espL1,fepA,fepB,fepC,fepD,fepE,fepG,fes,fimA,fimB,fimC,fimD,fimE,fimF,fimG,fimH,fimI,flgA,flgB,flgC,flgD,flgE,flgF,flgG,flgH,flgI,flgJ,flgK,flg…
ESC_BC8613AA	Livestock	Swine	ST117	375	1	2	aatA,aec7,artj,aslA,b2972,c3385,c3386,c3400,cadA,cdiB,ce1a,cheA,cheB,cheR,cheW,cheY,cheZ,chuA,chuS,chuT,chuU,chuV,chuW,chuX,chuY,csgA,csgB,csgC,csgD,csgE,csgF,csgG,cvac,eaeH,ecpA,ecpB,ecpC,ecpD,ecpE,ecpR,ehaA,ehaB,entA,entB,entC,entD,entE,entF,entS,espL1,fepA,fepB,fepC,fepD,fepE,fepG,fes,fimA,fimB,fimC,fimD,fimE,fimF,fimG,fimH,fimI,flgA,flgB,flgC,flgD,flgE,flgF,flgG,flgH,flgI,flgJ,flgK,flgL,flgN,…
ESC_BC8619AA	Livestock	Swine	ST117	376	1	5	aec7,artj,aslA,c3385,c3386,c3400,cadA,cdiB,cheA,cheB,cheR,cheW,cheY,cheZ,chuA,chuS,chuT,chuU,chuV,chuW,chuX,chuY,csgA,csgB,csgC,csgD,csgE,csgF,csgG,eaeH,ecpA,ecpB,ecpC,ecpD,ecpE,ecpR,ehaA,ehaB,entA,entB,entC,entD,entE,entF,entS,espL1,fepA,fepB,fepC,fepD,fepE,fepG,fes,fimA,fimB,fimC,fimD,fimE,fimF,fimG,fimH,fimI,flgA,flgB,flgC,flgD,flgE,flgF,flgG,flgH,flgI,flgJ,flgK,flgL,flgN,flhA,flhB,flhC,flhD,f…
ESC_BC8620AA	Livestock	Swine	ST117	377	3	6	aec7,artj,aslA,astA,b2972,c3385,c3386,c3400,cadA,cah,cdiA,cdiB,ce1a,cheA,cheB,cheR,cheW,cheY,cheZ,chuA,chuS,chuT,chuU,chuV,chuW,chuX,chuY,csgA,csgB,csgC,csgD,csgE,csgF,csgG,eaeH,ecpA,ecpB,ecpC,ecpD,ecpE,ecpR,ehaA,ehaB,entA,entB,entC,entD,entE,entF,entS,espL1,fepA,fepB,fepC,fepD,fepE,fepG,fes,fimA,fimB,fimC,fimD,fimE,fimF,fimG,fimH,fimI,flgA,flgB,flgC,flgD,flgE,flgF,flgG,flgH,flgI,flgJ,flgK,flgL,f…
ESC_BC8623AA	Livestock	Swine	ST117	377	3	6	aec7,artj,aslA,astA,b2972,c3385,c3386,c3400,cadA,cah,cdiA,cdiB,ce1a,cheA,cheB,cheR,cheW,cheY,cheZ,chuA,chuS,chuT,chuU,chuV,chuW,chuX,chuY,csgA,csgB,csgC,csgD,csgE,csgF,csgG,eaeH,ecpA,ecpB,ecpC,ecpD,ecpE,ecpR,ehaA,ehaB,entA,entB,entC,entD,entE,entF,entS,espL1,fepA,fepB,fepC,fepD,fepE,fepG,fes,fimA,fimB,fimC,fimD,fimE,fimF,fimG,fimH,fimI,flgA,flgB,flgC,flgD,flgE,flgF,flgG,flgH,flgI,flgJ,flgK,flgL,f…
ESC_BC8624AA	Livestock	Swine	ST117	377	3	6	aec7,artj,aslA,astA,b2972,c3385,c3386,c3400,cadA,cah,cdiA,cdiB,ce1a,cheA,cheB,cheR,cheW,cheY,cheZ,chuA,chuS,chuT,chuU,chuV,chuW,chuX,chuY,csgA,csgB,csgC,csgD,csgE,csgF,csgG,eaeH,ecpA,ecpB,ecpC,ecpD,ecpE,ecpR,ehaA,ehaB,entA,entB,entC,entD,entE,entF,entS,espL1,fepA,fepB,fepC,fepD,fepE,fepG,fes,fimA,fimB,fimC,fimD,fimE,fimF,fimG,fimH,fimI,flgA,flgB,flgC,flgD,flgE,flgF,flgG,flgH,flgI,flgJ,flgK,flgL,f…
ESC_BC9022AA	Poultry		ST117	519	2	2	aatA,aec7,artj,aslA,b2972,c3385,c3386,c3400,cadA,cdiB,cheA,cheB,cheR,cheW,cheY,cheZ,chuA,chuS,chuT,chuU,chuV,chuW,chuX,chuY,csa,csgA,csgB,csgC,csgD,csgE,csgF,csgG,eaeH,ecpA,ecpB,ecpC,ecpD,ecpE,ecpR,ehaA,ehaB,entA,entB,entC,entD,entE,entF,entS,espL1,fepA,fepB,fepC,fepD,fepE,fepG,fes,fimA,fimB,fimC,fimD,fimE,fimF,fimG,fimH,fimI,flgA,flgB,flgC,flgD,flgE,flgF,flgG,flgH,flgI,flgJ,flgK,flgL,flgN,flhA,f…
ESC_BC9036AA	Poultry		ST117	520	1	2	aatA,aec7,artj,aslA,astA,b2972,c3385,c3386,c3400,cadA,cah,cheA,cheB,cheR,cheW,cheY,cheZ,chuA,chuS,chuT,chuU,chuV,chuW,chuX,chuY,csgA,csgB,csgC,csgD,csgE,csgF,csgG,cvac,eaeH,ecpA,ecpB,ecpC,ecpD,ecpE,ecpR,ehaA,ehaB,entA,entB,entC,entD,entE,entF,entS,espL1,fepA,fepB,fepC,fepD,fepE,fepG,fes,fimA,fimB,fimC,fimD,fimE,fimF,fimG,fimH,fimI,flgA,flgB,flgC,flgD,flgE,flgF,flgG,flgH,flgI,flgJ,flgK,flgL,flgN,f…
ESC_BC9041AA	Poultry		ST117	521	1	5	aec7,artj,aslA,b2972,c3385,c3386,c3400,cadA,cah,cdiB,ce1a,cheA,cheB,cheR,cheW,cheY,cheZ,chuA,chuS,chuT,chuU,chuV,chuW,chuX,chuY,csgA,csgB,csgC,csgD,csgE,csgF,csgG,eaeH,ecpA,ecpB,ecpC,ecpD,ecpE,ecpR,ehaA,ehaB,entA,entB,entC,entD,entE,entF,entS,espL1,fepA,fepB,fepC,fepD,fepE,fepG,fes,fimA,fimB,fimC,fimD,fimE,fimF,fimG,fimH,fimI,flgA,flgB,flgC,flgD,flgE,flgF,flgG,flgH,flgI,flgJ,flgK,flgL,flgN,flhA,f…
ESC_BC9063AA	Poultry		ST117	519	2	2	aatA,aec7,artj,aslA,b2972,c3385,c3386,c3400,cadA,cdiB,cheA,cheB,cheR,cheW,cheY,cheZ,chuA,chuS,chuT,chuU,chuV,chuW,chuX,chuY,csa,csgA,csgB,csgC,csgD,csgE,csgF,csgG,eaeH,ecpA,ecpB,ecpC,ecpD,ecpE,ecpR,ehaA,ehaB,entA,entB,entC,entD,entE,entF,entS,espL1,fepA,fepB,fepC,fepD,fepE,fepG,fes,fimA,fimB,fimC,fimD,fimE,fimF,fimG,fimH,fimI,flgA,flgB,flgC,flgD,flgE,flgF,flgG,flgH,flgI,flgJ,flgK,flgL,flgN,flhA,f…
ESC_BC9100AA	Livestock	Bovine	ST117	283	1	5	aaiW,aec7,agn43,artj,aslA,astA,b2972,c3385,c3386,c3400,cadA,cah,cheA,cheB,cheR,cheW,cheY,cheZ,chuA,chuS,chuT,chuU,chuV,chuW,chuX,chuY,cib,csgA,csgB,csgC,csgD,csgE,csgF,csgG,eaeH,ecpA,ecpB,ecpC,ecpD,ecpE,ecpR,ehaA,ehaB,entA,entB,entC,entD,entE,entF,entS,espL1,fepA,fepB,fepC,fepD,fepE,fepG,fes,fimA,fimB,fimC,fimD,fimE,fimF,fimG,fimH,fimI,flgA,flgB,flgC,flgD,flgE,flgF,flgG,flgH,flgI,flgJ,flgK,flgL,f…
ESC_BC9150AA	Poultry		ST117	522	1	2	aatA,aec7,artj,aslA,b2972,c3385,c3386,c3400,cadA,cdiB,cheA,cheB,cheR,cheW,cheY,cheZ,chuA,chuS,chuT,chuU,chuV,chuW,chuX,chuY,csa,csgA,csgB,csgC,csgD,csgE,csgF,csgG,eaeH,ecpA,ecpB,ecpC,ecpD,ecpE,ecpR,ehaA,ehaB,entA,entB,entC,entD,entE,entF,entS,espL1,fepA,fepB,fepC,fepD,fepE,fepG,fes,fimA,fimB,fimC,fimD,fimE,fimF,fimG,fimH,fimI,flgA,flgB,flgC,flgD,flgE,flgF,flgG,flgH,flgI,flgJ,flgK,flgL,flgN,flhA,f…
ESC_BC9233AA	Poultry		ST117	523	1	5	aatA,aec7,artj,aslA,astA,avian-hlyE,b2972,c3385,c3386,c3400,cadA,cah,cdiB,ce1a,cheA,cheB,cheR,cheW,cheY,cheZ,chuA,chuS,chuT,chuU,chuV,chuW,chuX,chuY,cma,csgA,csgB,csgC,csgD,csgE,csgF,csgG,eaeH,ecpA,ecpB,ecpC,ecpD,ecpE,ecpR,ehaA,ehaB,entA,entB,entC,entD,entE,entF,entS,espL1,fepA,fepB,fepC,fepD,fepE,fepG,fes,fimA,fimB,fimC,fimD,fimE,fimF,fimG,fimH,fimI,flgA,flgB,flgC,flgD,flgE,flgF,flgG,flgH,flgI,f…
ESC_BC9798AA	Poultry		ST117	524	2	2	aatA,aec7,artj,aslA,b2972,c3385,c3386,c3400,c3610,cadA,cah,ccdb,cdiB,cheA,cheB,cheR,cheW,cheY,cheZ,chuA,chuS,chuT,chuU,chuV,chuW,chuX,chuY,csgA,csgB,csgC,csgD,csgE,csgF,csgG,cvac,eaeH,ecpA,ecpB,ecpC,ecpD,ecpE,ecpR,ehaA,ehaB,entA,entB,entC,entD,entE,entF,entS,espL1,fepA,fepB,fepC,fepD,fepE,fepG,fes,fimA,fimB,fimC,fimD,fimE,fimF,fimG,fimH,fimI,flgA,flgB,flgC,flgD,flgE,flgF,flgG,flgH,flgI,flgJ,flgK,…
ESC_CA2008AA	Human		ST117	1	1	1	aec7,afaA-VIII,afaB-VIII,afaC-VIII,afaD-VIII,afaE-VIII,afaF-VII,artj,aslA,b2972,c3385,c3386,c3400,c3610,cadA,ccdb,cdiA,cdiB,cdt.IIIA,cdt.IIIB,cdt.IIIC,cheA,cheB,cheR,cheW,cheY,cheZ,chuA,chuS,chuT,chuU,chuV,chuW,chuX,chuY,cib,cnf2,csgA,csgB,csgC,csgD,csgE,csgF,csgG,eaeH,ecpA,ecpB,ecpC,ecpD,ecpE,ecpR,ehaA,ehaB,entA,entB,entC,entD,entE,entF,entS,espL1,fepA,fepB,fepC,fepD,fepE,fepG,fes,fimA,fimB,fimC…
ESC_CA4427AA	Human		ST117	2	1	1	aatA,aec7,afaA-VIII,afaB-VIII,afaC-VIII,afaD-VIII,afaE-VIII,afaF-VII,agn43,artj,aslA,b2972,c3385,c3386,c3400,c3610,cadA,ccdb,cda,cdiB,cdt.IIIA,cdt.IIIB,cdt.IIIC,cheA,cheB,cheR,cheW,cheY,cheZ,chuA,chuS,chuT,chuU,chuV,chuW,chuX,chuY,cka,cnf2,csgA,csgB,csgC,csgD,csgE,csgF,csgG,eaeH,ecpA,ecpB,ecpC,ecpE,ecpR,ehaA,entA,entB,entC,entD,entE,entF,entS,espL1,espP,fepA,fepB,fepC,fepD,fepE,fepG,fes,fimA,fimB…
ESC_CA5453AA	Livestock	Swine	ST117	378	1	2	aaiW,aec7,agn43,artj,aslA,b2972,c3385,c3386,c3400,c3610,cadA,cdiA,cdiB,cheA,cheB,cheR,cheW,cheY,cheZ,chuA,chuS,chuT,chuU,chuV,chuW,chuX,chuY,csgA,csgB,csgC,csgD,csgE,csgF,csgG,eaeH,ecpA,ecpB,ecpC,ecpD,ecpE,ecpR,ehaA,ehaB,entA,entB,entC,entD,entE,entF,entS,espL1,fepA,fepB,fepC,fepD,fepE,fepG,fes,fimA,fimB,fimC,fimD,fimE,fimF,fimG,fimH,fimI,flgA,flgB,flgC,flgD,flgE,flgF,flgG,flgH,flgI,flgJ,flgK,flg…
ESC_CA6574AA	Human		ST117	22	1	5	aec7,agn43,artj,aslA,b2972,c3385,c3386,c3400,c3610,cadA,cah,cba,ccdb,cheA,cheB,cheR,cheW,cheY,cheZ,chuA,chuS,chuT,chuU,chuV,chuW,chuX,chuY,cma,csgA,csgB,csgC,csgD,csgE,csgF,csgG,eaeH,ecpA,ecpB,ecpC,ecpD,ecpE,ecpR,ehaA,ehaB,entA,entB,entC,entD,entE,entF,entS,espL1,fepA,fepB,fepC,fepD,fepE,fepG,fes,fimA,fimB,fimC,fimD,fimE,fimF,fimG,fimH,fimI,flgA,flgB,flgC,flgD,flgE,flgF,flgG,flgH,flgI,flgJ,flgK,f…
ESC_CB2302AA	Human		ST117	23	1	3	aatA,aec17,aec18,aec19,aec22,aec23,aec24,aec25,aec26,aec28,aec29,aec30,aec31,aec32,artj,aslA,b2972,c3385,c3386,c3400,c3610,cadA,cah,ce1a,cheA,cheB,cheR,cheW,cheY,cheZ,chuA,chuS,chuT,chuU,chuV,chuW,chuX,chuY,cib,clpV,cma,csgA,csgB,csgC,csgD,csgE,csgF,csgG,eaeH,ecpA,ecpB,ecpC,ecpD,ecpE,ecpR,ehaA,ehaB,entA,entB,entC,entD,entE,entF,entS,espL1,fepA,fepB,fepC,fepD,fepE,fepG,fes,fimA,fimB,fimC,fimD,fimE…
ESC_CB2314AA	Human		ST117	24	1	5	aatA,aec7,artj,aslA,avian-hlyE,b2972,c3385,c3386,c3400,cadA,ccdb,cdiB,cheA,cheB,cheR,cheW,cheY,cheZ,chuA,chuS,chuT,chuU,chuV,chuW,chuX,chuY,cib,cka,csgA,csgB,csgC,csgD,csgE,csgF,csgG,cvac,eaeH,ecpA,ecpB,ecpC,ecpD,ecpE,ecpR,ehaA,ehaB,entA,entB,entC,entD,entE,entF,entS,espL1,fepA,fepB,fepC,fepD,fepE,fepG,fes,fimA,fimB,fimC,fimD,fimE,fimF,fimG,fimH,fimI,flgA,flgB,flgC,flgD,flgE,flgF,flgG,flgH,flgI,f…
ESC_CB2356AA	Human		ST117	25	1	5	aaiW,aatA,aec7,afaA-VIII,afaB-VIII,afaC-VIII,afaD-VIII,afaE-VIII,afaF-VII,agn43,artj,aslA,b2972,c3385,c3386,c3400,cadA,cah,cdiB,ce1a,cheA,cheB,cheR,cheW,cheY,cheZ,chuA,chuS,chuT,chuU,chuV,chuW,chuX,chuY,clpB,clpC,clpE,clpF,clpG,clpH,clpL,csgA,csgB,csgC,csgD,csgE,csgF,csgG,eaeH,ecpA,ecpB,ecpC,ecpD,ecpE,ecpR,ehaA,ehaB,entA,entB,entC,entD,entE,entF,entS,espL1,espP,faeD,faeJ,fepA,fepB,fepC,fepD,fepE,…
ESC_CB7695AA	Livestock	Swine	ST117	379	7	4	aatA,aec7,artj,aslA,b2972,c3385,c3386,c3400,cadA,cdiB,ce1a,cheA,cheB,cheR,cheW,cheY,cheZ,chuA,chuS,chuT,chuU,chuV,chuW,chuX,chuY,csgA,csgB,csgC,csgD,csgE,csgF,csgG,eaeH,ecpA,ecpB,ecpC,ecpD,ecpE,ecpR,ehaA,ehaB,entA,entB,entC,entD,entE,entF,entS,espL1,fepA,fepB,fepC,fepD,fepE,fepG,fes,fimA,fimB,fimC,fimD,fimE,fimF,fimG,fimH,fimI,flgA,flgB,flgC,flgD,flgE,flgF,flgG,flgH,flgI,flgJ,flgK,flgL,flgN,flhA,…
ESC_CB7817AA	Poultry		ST117	525	1	2	aatA,aec7,artj,aslA,b2972,c3385,c3386,c3400,c3610,cadA,cheA,cheB,cheR,cheW,cheY,cheZ,chuA,chuS,chuT,chuU,chuV,chuW,chuX,chuY,cib,csa,csgA,csgB,csgC,csgD,csgE,csgF,csgG,eaeH,ehaA,ehaB,entA,entB,entC,entD,entE,entF,entS,espL1,fepA,fepB,fepC,fepD,fepE,fepG,fes,fimA,fimB,fimC,fimD,fimE,fimF,fimG,fimH,fimI,flgA,flgB,flgC,flgD,flgE,flgF,flgG,flgH,flgI,flgJ,flgK,flgL,flgN,flhA,flhB,flhC,flhD,flhE,fliA,f…
ESC_CB7818AA	Poultry		ST117	526	1	2	aatA,aec7,agn43,artj,aslA,avian-hlyE,b2972,c3385,c3386,c3400,cadA,cba,ccdb,cdiB,ce1a,cheA,cheB,cheR,cheW,cheY,cheZ,chuA,chuS,chuT,chuU,chuV,chuW,chuX,chuY,cib,cma,csgA,csgB,csgC,csgD,csgE,csgF,csgG,eaeH,ecpA,ecpB,ecpC,ecpD,ecpE,ecpR,ehaA,entA,entB,entC,entD,entE,entF,entS,espL1,fepA,fepB,fepC,fepD,fepE,fepG,fes,fimA,fimB,fimC,fimD,fimE,fimF,fimG,fimH,fimI,flgA,flgB,flgC,flgD,flgE,flgF,flgG,flgH,f…
ESC_CB8744AA	Poultry		ST117	527	1	2	aatA,aec7,artj,aslA,b2972,c3385,c3386,c3400,cadA,cdiB,ce1a,cheA,cheB,cheR,cheW,cheY,cheZ,chuA,chuS,chuT,chuU,chuV,chuW,chuX,chuY,csgA,csgB,csgC,csgD,csgE,csgF,csgG,cvac,ehaA,ehaB,entA,entB,entC,entD,entE,entF,entS,espL1,fepA,fepB,fepC,fepD,fepE,fepG,fes,fimA,fimB,fimC,fimD,fimE,fimF,fimG,fimH,fimI,flgA,flgB,flgC,flgD,flgE,flgF,flgG,flgH,flgI,flgJ,flgK,flgL,flgN,flhA,flhB,flhC,flhD,flhE,fliA,fliE,…
ESC_CB9181AA	Livestock	Swine	ST117	380	2	2	aatA,aec7,artj,aslA,astA,b2972,c3385,c3386,c3400,cadA,cah,cheA,cheB,cheR,cheW,cheY,cheZ,chuA,chuS,chuT,chuU,chuV,chuW,chuX,chuY,cka,csgA,csgB,csgC,csgD,csgE,csgF,csgG,eaeH,ecpA,ecpB,ecpC,ecpD,ecpE,ecpR,ehaA,ehaB,entA,entB,entC,entD,entE,entF,entS,espL1,fepA,fepB,fepC,fepD,fepE,fepG,fes,fimA,fimB,fimC,fimD,fimE,fimF,fimG,fimH,fimI,flgA,flgB,flgC,flgD,flgE,flgF,flgG,flgH,flgI,flgJ,flgK,flgL,flgN,fl…
ESC_CC0661AA	Livestock	Bovine	ST117	284	1	5	aec7,afaA-VIII,afaB-VIII,afaC-VIII,afaD-VIII,afaE-VIII,afaF-VII,artj,aslA,b2972,c3385,c3386,c3400,cadA,cah,ccdb,cdiB,ce1a,cheA,cheB,cheR,cheW,cheY,cheZ,chuA,chuS,chuT,chuU,chuV,chuW,chuX,chuY,clpB,clpC,clpE,clpF,clpG,clpH,clpL,csgA,csgB,csgC,csgD,csgE,csgF,csgG,eaeH,ecpA,ecpB,ecpC,ecpD,ecpE,ecpR,ehaA,ehaB,entA,entB,entC,entD,entE,entF,entS,espL1,espP,faeD,faeJ,fepA,fepB,fepC,fepD,fepE,fepG,fes,fi…
ESC_CC0677AA	Poultry		ST117	528	1	2	aec7,agn43,artj,aslA,avian-hlyE,b2972,c3385,c3386,c3400,cadA,cah,cba,cheA,cheB,cheR,cheW,cheY,cheZ,chuA,chuS,chuT,chuU,chuV,chuW,chuX,chuY,cib,cma,csa,csgA,csgB,csgC,csgD,csgE,csgF,csgG,eaeH,ecpA,ecpB,ecpC,ecpD,ecpE,ecpR,ehaA,ehaB,entA,entB,entC,entD,entE,entF,entS,espL1,fepA,fepB,fepC,fepD,fepE,fepG,fes,fimA,fimB,fimC,fimD,fimE,fimF,fimG,fimH,fimI,flgA,flgB,flgC,flgD,flgE,flgF,flgG,flgH,flgI,flg…
ESC_CC0739AA	Poultry		ST117	529	1	2	aec7,agn43,artj,aslA,avian-hlyE,b2972,c3385,c3386,c3400,cadA,ccdb,cdiB,ce1a,cheA,cheB,cheR,cheW,cheY,cheZ,chuA,chuS,chuT,chuU,chuV,chuW,chuX,chuY,cib,clpC,clpF,clpH,clpL,cma,csgA,csgB,csgC,csgD,csgE,csgF,csgG,eaeH,ecpA,ecpB,ecpC,ecpD,ecpE,ecpR,ehaA,ehaB,entA,entB,entC,entD,entE,entF,entS,espL1,faeE,fepA,fepB,fepC,fepD,fepE,fepG,fes,fimA,fimB,fimC,fimD,fimE,fimF,fimG,fimH,fimI,flgA,flgB,flgC,flgD,…
ESC_CC0743AA	Poultry		ST117	530	1	2	aatA,aec7,agn43,artj,aslA,avian-hlyE,b2972,c3385,c3386,c3400,cadA,ccdb,cdiB,ce1a,cheA,cheB,cheR,cheW,cheY,cheZ,chuA,chuS,chuT,chuU,chuV,chuW,chuX,chuY,cib,clpC,clpF,clpH,clpL,cma,csgA,csgB,csgC,csgD,csgE,csgF,csgG,eaeH,ecpA,ecpB,ecpC,ecpD,ecpE,ecpR,ehaA,ehaB,entA,entB,entC,entD,entE,entF,entS,espL1,faeD,faeE,fepA,fepB,fepC,fepD,fepE,fepG,fes,fimA,fimB,fimC,fimD,fimE,fimF,fimG,fimH,fimI,flgA,flgB,…
ESC_CC0744AA	Poultry		ST117	531	2	4	aatA,aec7,agn43,artj,aslA,b2972,c3385,c3386,c3400,c3610,cadA,ccdb,cdiB,cheA,cheB,cheR,cheW,cheY,cheZ,chuA,chuS,chuT,chuU,chuV,chuW,chuX,chuY,cib,csgA,csgB,csgC,csgD,csgE,csgF,csgG,eaeH,ecpA,ecpB,ecpC,ecpD,ecpE,ecpR,ehaA,ehaB,entA,entB,entC,entD,entE,entF,entS,espL1,fepA,fepB,fepC,fepD,fepE,fepG,fes,fimA,fimB,fimC,fimD,fimE,fimF,fimG,fimH,fimI,flgA,flgB,flgC,flgD,flgE,flgF,flgG,flgH,flgI,flgJ,flgK…
ESC_CC0748AA	Poultry		ST117	532	1	5	aaiW,aatA,aec7,artj,aslA,astA,b2972,c3385,c3386,c3400,c3610,cadA,cah,cdiB,cheA,cheB,cheR,cheW,cheY,cheZ,chuA,chuS,chuT,chuU,chuV,chuW,chuX,chuY,csgA,csgB,csgC,csgD,csgE,csgF,csgG,eaeH,ecpA,ecpB,ecpC,ecpD,ecpE,ehaA,ehaB,entA,entB,entC,entD,entE,entF,entS,espL1,fepA,fepB,fepC,fepD,fepE,fepG,fes,fimA,fimB,fimC,fimD,fimE,fimF,fimG,fimH,fimI,flgA,flgB,flgC,flgD,flgE,flgF,flgG,flgH,flgI,flgJ,flgK,flgL,…
ESC_CC0754AA	Poultry		ST117	533	1	5	aaiW,aatA,aec7,artj,aslA,astA,b2972,c3385,c3386,c3400,cadA,cah,cdiB,cheA,cheB,cheR,cheW,cheY,cheZ,chuA,chuS,chuT,chuU,chuV,chuW,chuX,chuY,csgA,csgB,csgC,csgD,csgE,csgF,csgG,eaeH,ecpA,ecpB,ecpC,ecpD,ecpE,ehaA,ehaB,entA,entB,entC,entD,entE,entF,entS,espL1,fepA,fepB,fepC,fepD,fepE,fepG,fes,fimA,fimB,fimC,fimD,fimE,fimF,fimG,fimH,fimI,flgA,flgB,flgC,flgD,flgE,flgF,flgG,flgH,flgI,flgJ,flgK,flgL,flgN,f…
ESC_CC0760AA	Poultry		ST117	534	1	2	aec7,artj,aslA,b2972,c3385,c3386,c3400,cadA,cdiB,cheA,cheB,cheR,cheW,cheY,cheZ,chuA,chuS,chuT,chuU,chuV,chuW,chuX,chuY,cib,csgA,csgB,csgC,csgD,csgE,csgF,csgG,eaeH,ecpA,ecpB,ecpC,ecpD,ecpE,ecpR,ehaA,ehaB,entA,entB,entC,entD,entE,entF,entS,espL1,fepA,fepB,fepC,fepD,fepE,fepG,fes,fimA,fimB,fimC,fimD,fimE,fimF,fimG,fimH,fimI,flgA,flgB,flgC,flgD,flgE,flgF,flgG,flgH,flgI,flgJ,flgK,flgL,flgN,flhA,flhB,f…
ESC_CC0770AA	Poultry		ST117	535	1	5	aaiW,aatA,aec7,artj,aslA,astA,b2972,c3385,c3386,c3400,cadA,cah,cdiB,cheA,cheB,cheR,cheW,cheY,cheZ,chuA,chuS,chuT,chuU,chuV,chuW,chuX,chuY,csgA,csgB,csgC,csgD,csgE,csgF,csgG,eaeH,ecpA,ecpB,ecpC,ecpD,ecpE,ehaA,ehaB,entA,entB,entC,entD,entE,entF,entS,espL1,fepA,fepB,fepC,fepD,fepE,fepG,fes,fimA,fimB,fimC,fimD,fimE,fimF,fimG,fimH,fimI,flgA,flgB,flgC,flgD,flgE,flgF,flgG,flgH,flgI,flgJ,flgK,flgL,flgN,f…
ESC_CC0785AA	Poultry		ST117	536	1	5	aatA,aec7,artj,aslA,b2972,c3385,c3386,c3400,cadA,cheA,cheB,cheR,cheW,cheY,cheZ,chuA,chuS,chuT,chuU,chuV,chuW,chuX,chuY,csa,csgA,csgB,csgC,csgD,csgE,csgF,csgG,cvac,eaeH,ecpA,ecpB,ecpC,ecpD,ecpE,ecpR,ehaA,ehaB,entA,entB,entC,entD,entE,entF,entS,espL1,fepA,fepB,fepC,fepD,fepE,fepG,fes,fimA,fimB,fimC,fimD,fimE,fimF,fimG,fimH,fimI,flgA,flgB,flgC,flgD,flgE,flgF,flgG,flgH,flgI,flgJ,flgK,flgL,flgN,flhA,f…
ESC_CC0801AA	Poultry		ST117	537	1	4	aatA,aec7,artj,aslA,b2972,c3385,c3386,c3400,c3610,cadA,ccdb,cdiB,cheA,cheB,cheR,cheW,cheY,cheZ,chuA,chuS,chuT,chuU,chuV,chuW,chuX,chuY,cib,csgA,csgB,csgC,csgD,csgE,csgF,csgG,eaeH,ecpA,ecpB,ecpC,ecpD,ecpE,ecpR,ehaA,ehaB,entA,entB,entC,entD,entE,entF,entS,espL1,fepA,fepB,fepC,fepD,fepE,fepG,fes,fimA,fimB,fimC,fimD,fimE,fimF,fimG,fimH,fimI,flgA,flgB,flgC,flgD,flgE,flgF,flgG,flgH,flgI,flgJ,flgK,flgL,…
ESC_CC0806AA	Poultry		ST117	538	1	2	aec7,agn43,artj,aslA,b2972,c3385,c3386,c3400,cadA,cah,cheA,cheB,cheR,cheW,cheY,cheZ,chuA,chuS,chuT,chuU,chuV,chuW,chuX,chuY,csa,csgA,csgB,csgC,csgD,csgE,csgF,csgG,cvac,eaeH,ecpA,ecpB,ecpC,ecpD,ecpE,ecpR,ehaA,ehaB,entA,entB,entC,entD,entE,entF,entS,espL1,fepA,fepB,fepC,fepD,fepE,fepG,fes,fimA,fimB,fimC,fimD,fimE,fimF,fimG,fimH,fimI,flgA,flgB,flgC,flgD,flgE,flgF,flgG,flgH,flgI,flgJ,flgK,flgL,flgN,f…
ESC_CC0813AA	Poultry		ST117	539	1	5	aatA,aec7,artj,aslA,b2972,c3385,c3386,c3400,cadA,cheA,cheB,cheR,cheW,cheY,cheZ,chuA,chuS,chuT,chuU,chuV,chuW,chuX,chuY,csa,csgA,csgB,csgC,csgD,csgE,csgF,csgG,cvac,eaeH,ecpA,ecpB,ecpC,ecpD,ecpE,ecpR,ehaA,ehaB,entA,entB,entC,entD,entE,entF,entS,espL1,fepA,fepB,fepC,fepD,fepE,fepG,fes,fimA,fimB,fimC,fimD,fimE,fimF,fimG,fimH,fimI,flgA,flgB,flgC,flgD,flgE,flgF,flgG,flgH,flgI,flgJ,flgK,flgL,flgN,flhA,f…
ESC_CC0817AA	Poultry		ST117	540	1	6	aec7,artj,aslA,b2972,c3385,c3386,c3400,cadA,cdiB,cheA,cheB,cheR,cheW,cheY,cheZ,chuA,chuS,chuT,chuU,chuV,chuW,chuX,chuY,cma,csgA,csgB,csgC,csgD,csgE,csgF,csgG,eaeH,ecpA,ecpB,ecpC,ecpD,ecpE,ecpR,ehaA,ehaB,entA,entB,entC,entD,entE,entF,entS,espL1,fepA,fepB,fepC,fepD,fepE,fepG,fes,fimA,fimB,fimC,fimE,fimF,fimG,fimH,fimI,flgA,flgB,flgC,flgD,flgE,flgF,flgG,flgH,flgI,flgJ,flgK,flgL,flgN,flhA,flhB,flhC,f…
ESC_CC0823AA	Poultry		ST117	541	1	2	aatA,aec7,artj,aslA,astA,b2972,c3385,c3386,c3400,cadA,ccdb,cdiB,ce1a,cheA,cheB,cheR,cheW,cheY,cheZ,chuA,chuS,chuT,chuU,chuV,chuW,chuX,chuY,csgA,csgB,csgC,csgD,csgE,csgF,csgG,cvac,eaeH,ecpA,ecpB,ecpC,ecpD,ecpE,ecpR,ehaA,ehaB,entA,entB,entC,entD,entE,entF,entS,espL1,fepA,fepB,fepC,fepD,fepE,fepG,fes,fimA,fimB,fimC,fimD,fimE,fimF,fimG,fimH,fimI,flgA,flgB,flgC,flgD,flgE,flgF,flgG,flgH,flgI,flgJ,flgK,…
ESC_CC0828AA	Poultry		ST117	542	1	5	aaiW,aatA,aec7,artj,aslA,astA,b2972,c3385,c3386,c3400,c3610,cadA,cah,cdiB,cheA,cheB,cheR,cheW,cheY,cheZ,chuA,chuS,chuT,chuU,chuV,chuW,chuX,chuY,csgA,csgB,csgC,csgD,csgE,csgF,csgG,eaeH,ecpA,ecpB,ecpC,ecpD,ecpE,ehaA,ehaB,entA,entB,entC,entD,entE,entF,entS,espL1,fepA,fepB,fepC,fepD,fepE,fepG,fes,fimA,fimB,fimC,fimD,fimE,fimF,fimG,fimH,fimI,flgA,flgB,flgC,flgD,flgE,flgF,flgG,flgH,flgI,flgJ,flgK,flgL,…
ESC_CC0830AA	Poultry		ST117	543	1	5	aatA,aec7,artj,aslA,b2972,c3385,c3386,c3400,cadA,cba,ccdb,cdiB,cheA,cheB,cheR,cheW,cheY,cheZ,chuA,chuS,chuT,chuU,chuV,chuW,chuX,chuY,cib,cma,csgA,csgB,csgC,csgD,csgE,csgF,csgG,cvac,eaeH,ecpA,ecpB,ecpC,ecpD,ecpE,ecpR,ehaA,ehaB,entA,entB,entC,entD,entE,entF,entS,espL1,fepA,fepB,fepC,fepD,fepE,fepG,fes,fimA,fimB,fimC,fimD,fimE,fimF,fimG,fimH,fimI,flgA,flgB,flgC,flgD,flgE,flgF,flgG,flgH,flgI,flgJ,flg…
ESC_CC0831AA	Poultry		ST117	544	1	5	aatA,aec7,agn43,artj,aslA,b2972,c3385,c3386,c3400,cadA,cah,ccdb,cdiB,cheA,cheB,cheR,cheW,cheY,cheZ,chuA,chuS,chuT,chuU,chuV,chuW,chuX,chuY,cib,csgA,csgB,csgC,csgD,csgE,csgF,csgG,cvac,eaeH,ecpA,ecpB,ecpC,ecpD,ecpE,ecpR,ehaA,ehaB,entA,entB,entC,entD,entE,entF,entS,espL1,fepA,fepB,fepC,fepD,fepE,fepG,fes,fimA,fimB,fimC,fimD,fimE,fimF,fimG,fimH,fimI,flgA,flgB,flgC,flgD,flgE,flgF,flgG,flgH,flgI,flgJ,f…
ESC_CC0845AA	Poultry		ST117	545	1	4	aatA,aec7,artj,aslA,b2972,c3385,c3386,c3400,c3610,cadA,cah,ccdb,cdiB,cheA,cheB,cheR,cheW,cheY,cheZ,chuA,chuS,chuT,chuU,chuV,chuW,chuX,chuY,csgA,csgB,csgC,csgD,csgE,csgF,csgG,eaeH,ecpA,ecpB,ecpC,ecpD,ecpE,ecpR,ehaA,ehaB,entA,entB,entC,entD,entE,entF,entS,espL1,fepA,fepB,fepC,fepD,fepE,fepG,fes,fimA,fimB,fimC,fimD,fimE,fimF,fimG,fimH,fimI,flgA,flgB,flgC,flgD,flgE,flgF,flgG,flgH,flgI,flgJ,flgK,flgL,…
ESC_CC0853AA	Poultry		ST117	531	2	4	aatA,aec7,agn43,artj,aslA,b2972,c3385,c3386,c3400,c3610,cadA,ccdb,cdiB,cheA,cheB,cheR,cheW,cheY,cheZ,chuA,chuS,chuT,chuU,chuV,chuW,chuX,chuY,cib,csgA,csgB,csgC,csgD,csgE,csgF,csgG,eaeH,ecpA,ecpB,ecpC,ecpD,ecpE,ecpR,ehaA,ehaB,entA,entB,entC,entD,entE,entF,entS,espL1,fepA,fepB,fepC,fepD,fepE,fepG,fes,fimA,fimB,fimC,fimD,fimE,fimF,fimG,fimH,fimI,flgA,flgB,flgC,flgD,flgE,flgF,flgG,flgH,flgI,flgJ,flgK…
ESC_CC0873AA	Poultry		ST117	546	1	4	aatA,aec7,artj,aslA,b2972,c3385,c3386,c3400,c3610,cadA,cah,ccdb,cdiB,cheA,cheB,cheR,cheW,cheY,cheZ,chuA,chuS,chuT,chuU,chuV,chuW,chuX,chuY,cib,csgA,csgB,csgC,csgD,csgE,csgF,csgG,eaeH,ecpA,ecpB,ecpC,ecpD,ecpE,ecpR,ehaA,ehaB,entA,entB,entC,entD,entE,entF,entS,espL1,fepA,fepB,fepC,fepD,fepE,fepG,fes,fimA,fimB,fimC,fimD,fimE,fimF,fimG,fimH,fimI,flgA,flgB,flgC,flgD,flgE,flgF,flgG,flgH,flgI,flgJ,flgK,f…
ESC_CC0904AA	Poultry		ST117	547	1	2	aatA,aec7,artj,aslA,b2972,c3385,c3386,c3400,cadA,cdiB,cheA,cheB,cheR,cheW,cheY,cheZ,chuA,chuS,chuT,chuU,chuV,chuW,chuX,chuY,cma,csgA,csgB,csgC,csgD,csgE,csgF,csgG,eaeH,ecpA,ecpB,ecpC,ecpD,ecpE,ecpR,ehaA,ehaB,entA,entB,entC,entD,entE,entF,entS,espL1,fepA,fepB,fepC,fepD,fepE,fepG,fes,fimA,fimB,fimC,fimD,fimE,fimF,fimG,fimH,fimI,flgA,flgB,flgC,flgD,flgE,flgF,flgG,flgH,flgI,flgJ,flgK,flgL,flgN,flhA,f…
ESC_CC0907AA	Poultry		ST117	548	1	5	aec7,artj,aslA,b2972,c3385,c3386,c3400,cadA,cheA,cheB,cheR,cheW,cheY,cheZ,chuA,chuS,chuT,chuU,chuV,chuW,chuX,chuY,csa,csgA,csgB,csgC,csgD,csgE,csgF,csgG,cvac,eaeH,ecpA,ecpB,ecpC,ecpD,ecpE,ecpR,ehaA,ehaB,entA,entB,entC,entD,entE,entF,entS,espL1,fepA,fepB,fepC,fepD,fepE,fepG,fes,fimA,fimB,fimC,fimD,fimE,fimF,fimG,fimH,fimI,flgA,flgB,flgC,flgD,flgE,flgF,flgG,flgH,flgI,flgJ,flgK,flgL,flgN,flhA,flhB,f…
ESC_CC0940AA	Poultry		ST117	549	1	4	aatA,aec7,artj,aslA,b2972,c3385,c3386,c3400,c3610,cadA,cah,cdiB,cheA,cheB,cheR,cheW,cheY,cheZ,chuA,chuS,chuT,chuU,chuV,chuW,chuX,chuY,cib,csgA,csgB,csgC,csgD,csgE,csgF,csgG,eaeH,ecpA,ecpB,ecpC,ecpD,ecpE,ecpR,ehaA,ehaB,entA,entB,entC,entD,entE,entF,entS,espL1,fepA,fepB,fepC,fepD,fepE,fepG,fes,fimA,fimB,fimC,fimD,fimE,fimF,fimG,fimH,fimI,flgA,flgB,flgC,flgD,flgE,flgF,flgG,flgH,flgI,flgJ,flgK,flgL,f…
ESC_CC0946AA	Poultry		ST117	550	1	2	aec7,agn43,artj,aslA,avian-hlyE,b2972,c3385,c3386,c3400,cadA,cah,cheA,cheB,cheR,cheW,cheY,cheZ,chuA,chuS,chuT,chuU,chuV,chuW,chuX,chuY,csa,csgA,csgB,csgC,csgD,csgE,csgF,csgG,eaeH,ecpA,ecpB,ecpC,ecpD,ecpE,ecpR,ehaA,ehaB,entA,entB,entC,entD,entE,entF,entS,espL1,fepA,fepB,fepC,fepD,fepE,fepG,fes,fimA,fimB,fimC,fimD,fimE,fimF,fimG,fimH,fimI,flgA,flgB,flgC,flgD,flgE,flgF,flgG,flgH,flgI,flgJ,flgK,flgL,…
ESC_CC0953AA	Poultry		ST117	551	1	5	aatA,aec7,artj,aslA,b2972,c3385,c3386,c3400,cadA,cba,ccdb,cdiB,cheA,cheB,cheR,cheW,cheY,cheZ,chuA,chuS,chuT,chuU,chuV,chuW,chuX,chuY,cib,csgA,csgB,csgC,csgD,csgE,csgF,csgG,cvac,eaeH,ecpA,ecpB,ecpC,ecpD,ecpE,ecpR,ehaA,ehaB,entA,entB,entC,entD,entE,entF,entS,espL1,fepA,fepB,fepC,fepD,fepE,fepG,fes,fimA,fimB,fimC,fimD,fimE,fimF,fimG,fimH,fimI,flgA,flgB,flgC,flgD,flgE,flgF,flgG,flgH,flgI,flgJ,flgK,fl…
ESC_CC0966AA	Poultry		ST117	552	1	5	aec7,artj,aslA,avian-hlyE,b2972,c3385,c3386,c3400,cadA,ccdb,cheA,cheB,cheR,cheW,cheY,cheZ,chuA,chuS,chuT,chuU,chuV,chuW,chuX,chuY,cka,csgA,csgB,csgC,csgD,csgE,csgF,csgG,eaeH,ecpA,ecpB,ecpC,ecpD,ecpE,ecpR,ehaA,ehaB,entA,entB,entC,entD,entE,entF,entS,espL1,fepA,fepB,fepC,fepD,fepE,fepG,fes,fimA,fimB,fimC,fimD,fimE,fimF,fimG,fimH,fimI,flgA,flgB,flgC,flgD,flgE,flgF,flgG,flgH,flgI,flgJ,flgK,flgL,flgN,…
ESC_CC0990AA	Poultry		ST117	553	1	2	aec7,artj,aslA,b2972,c3385,c3386,c3400,cadA,cdiB,cheA,cheB,cheR,cheW,cheY,cheZ,chuA,chuS,chuT,chuU,chuV,chuW,chuX,chuY,cib,csa,csgA,csgB,csgC,csgD,csgE,csgF,csgG,eaeH,ecpA,ecpB,ecpC,ecpD,ecpE,ecpR,ehaA,ehaB,entA,entB,entC,entD,entE,entF,entS,espL1,fepA,fepB,fepC,fepD,fepE,fepG,fes,fimA,fimB,fimC,fimD,fimE,fimF,fimG,fimH,fimI,flgA,flgB,flgC,flgD,flgE,flgF,flgG,flgH,flgI,flgJ,flgK,flgL,flgN,flhA,fl…
ESC_CC1000AA	Poultry		ST117	554	1	4	aatA,aec7,artj,aslA,b2972,c3385,c3386,c3400,c3610,cadA,ccdb,cdiB,cheA,cheB,cheR,cheW,cheY,cheZ,chuA,chuS,chuT,chuU,chuV,chuW,chuX,chuY,csgA,csgB,csgC,csgD,csgE,csgF,csgG,eaeH,ecpA,ecpB,ecpC,ecpD,ecpE,ecpR,ehaA,ehaB,entA,entB,entC,entD,entE,entF,entS,espL1,fepA,fepB,fepC,fepD,fepE,fepG,fes,fimA,fimB,fimC,fimD,fimE,fimF,fimG,fimH,fimI,flgA,flgB,flgC,flgD,flgE,flgF,flgG,flgH,flgI,flgJ,flgK,flgL,flgN…
ESC_CC1002AA	Poultry		ST117	555	1	5	aaiW,aatA,aec7,artj,aslA,astA,b2972,c3385,c3386,c3400,c3610,cadA,cah,cdiB,cheA,cheB,cheR,cheW,cheY,cheZ,chuA,chuS,chuT,chuU,chuV,chuW,chuX,chuY,csgA,csgB,csgC,csgD,csgE,csgF,csgG,eaeH,ecpA,ecpB,ecpC,ecpD,ecpE,ehaA,ehaB,entA,entB,entC,entD,entE,entF,entS,espL1,fepA,fepB,fepC,fepD,fepE,fepG,fes,fimA,fimB,fimC,fimD,fimE,fimF,fimG,fimH,fimI,flgA,flgB,flgC,flgD,flgE,flgF,flgG,flgH,flgI,flgJ,flgK,flgL,…
ESC_CC1004AA	Poultry		ST117	556	2	4	aatA,aec7,artj,aslA,b2972,c3385,c3386,c3400,c3610,cadA,ccdb,cdiB,cheA,cheB,cheR,cheW,cheY,cheZ,chuA,chuS,chuT,chuU,chuV,chuW,chuX,chuY,csgA,csgB,csgC,csgD,csgE,csgF,csgG,eaeH,ecpA,ecpB,ecpC,ecpD,ecpE,ecpR,ehaA,ehaB,entA,entB,entC,entD,entE,entF,entS,espL1,fepA,fepB,fepC,fepD,fepE,fepG,fes,fimA,fimB,fimC,fimD,fimE,fimF,fimG,fimH,fimI,flgA,flgB,flgC,flgD,flgE,flgF,flgG,flgH,flgI,flgJ,flgK,flgL,flgN…
ESC_CC1013AA	Poultry		ST117	557	1	5	aatA,aec7,artj,aslA,b2972,c3385,c3386,cadA,cba,ccdb,cdiB,cheA,cheB,cheR,cheW,cheY,cheZ,chuA,chuS,chuT,chuU,chuV,chuW,chuX,chuY,csgA,csgB,csgC,csgD,csgE,csgF,csgG,cvac,eaeH,ecpA,ecpB,ecpC,ecpD,ecpE,ecpR,ehaA,ehaB,entA,entB,entC,entD,entE,entF,entS,espL1,fepA,fepB,fepC,fepD,fepE,fepG,fes,fimA,fimB,fimC,fimD,fimE,fimF,fimG,fimH,fimI,flgA,flgB,flgC,flgD,flgE,flgF,flgG,flgH,flgI,flgJ,flgK,flgL,flgN,fl…
ESC_CC1022AA	Poultry		ST117	558	1	2	aatA,aec7,artj,aslA,b2972,c3385,c3386,c3400,cadA,cdiB,cheA,cheB,cheR,cheW,cheY,cheZ,chuA,chuS,chuT,chuU,chuV,chuW,chuX,chuY,cib,csgA,csgB,csgC,csgD,csgE,csgF,csgG,cvac,eaeH,ecpA,ecpB,ecpC,ecpD,ecpE,ecpR,ehaA,ehaB,entA,entB,entC,entD,entE,entF,entS,espL1,fepA,fepB,fepC,fepD,fepE,fepG,fes,fimA,fimB,fimC,fimD,fimE,fimF,fimG,fimH,fimI,flgA,flgB,flgC,flgD,flgE,flgF,flgG,flgH,flgI,flgJ,flgK,flgL,flgN,f…
ESC_CC1024AA	Poultry		ST117	559	1	2	aatA,aec7,agn43,artj,aslA,avian-hlyE,b2972,c3385,c3386,c3400,cadA,cah,cheA,cheB,cheR,cheW,cheY,cheZ,chuA,chuS,chuT,chuU,chuV,chuW,chuX,chuY,csgA,csgB,csgC,csgD,csgE,csgF,csgG,eaeH,ecpA,ecpB,ecpC,ecpD,ecpE,ecpR,ehaA,ehaB,entA,entB,entC,entD,entE,entF,entS,espL1,fepA,fepB,fepC,fepD,fepE,fepG,fes,fimA,fimB,fimC,fimD,fimE,fimF,fimG,fimH,fimI,flgA,flgB,flgC,flgD,flgE,flgF,flgG,flgH,flgI,flgJ,flgK,flgL…
ESC_CC1027AA	Poultry		ST117	560	1	4	aatA,aec7,artj,aslA,b2972,c3385,c3386,c3400,c3610,cadA,cah,cdiB,cheA,cheB,cheR,cheW,cheY,cheZ,chuA,chuS,chuT,chuU,chuV,chuW,chuX,chuY,cib,csgA,csgB,csgC,csgD,csgE,csgF,csgG,eaeH,ecpA,ecpB,ecpC,ecpD,ecpE,ecpR,ehaA,ehaB,entA,entB,entC,entD,entE,entF,entS,espL1,fepA,fepB,fepC,fepD,fepE,fepG,fes,fimA,fimB,fimC,fimD,fimE,fimF,fimG,fimH,fimI,flgA,flgB,flgC,flgD,flgE,flgF,flgG,flgH,flgI,flgJ,flgK,flgL,f…
ESC_CC1045AA	Poultry		ST117	561	1	5	aec7,artj,aslA,b2972,c3385,c3386,cadA,cba,ccdb,cdiB,cheA,cheB,cheR,cheW,cheY,cheZ,chuA,chuS,chuT,chuU,chuV,chuW,chuX,chuY,cib,csgA,csgB,csgC,csgD,csgE,csgF,csgG,eaeH,ecpA,ecpB,ecpC,ecpD,ecpE,ecpR,ehaA,ehaB,entA,entB,entC,entD,entE,entF,entS,espL1,fepA,fepB,fepC,fepD,fepE,fepG,fes,fimA,fimB,fimC,fimD,fimE,fimF,fimG,fimH,fimI,flgA,flgB,flgC,flgD,flgE,flgF,flgG,flgH,flgI,flgJ,flgK,flgL,flgN,flhA,flh…
ESC_CC1063AA	Poultry		ST117	562	1	5	aaiW,aatA,aec7,artj,aslA,astA,b2972,c3385,c3386,c3400,c3610,cah,cdiB,cheA,cheB,cheR,cheW,cheY,cheZ,chuA,chuS,chuT,chuU,chuV,chuW,chuX,chuY,csgA,csgB,csgC,csgD,csgE,csgF,csgG,eaeH,ecpA,ecpB,ecpC,ecpD,ecpE,ehaA,ehaB,entA,entB,entC,entD,entE,entF,entS,espL1,fepA,fepB,fepC,fepD,fepE,fepG,fes,fimA,fimB,fimC,fimD,fimE,fimF,fimG,fimH,fimI,flgA,flgB,flgC,flgD,flgE,flgF,flgG,flgH,flgI,flgJ,flgK,flgL,flgN,…
ESC_CC1080AA	Poultry		ST117	563	1	5	aatA,aec7,artj,aslA,avian-hlyE,b2972,c3385,c3386,c3400,cadA,ccdb,cheA,cheB,cheR,cheW,cheY,cheZ,chuA,chuS,chuT,chuU,chuV,chuW,chuX,chuY,cka,csgA,csgB,csgC,csgD,csgE,csgF,csgG,cvac,eaeH,ecpA,ecpB,ecpC,ecpD,ecpE,ecpR,ehaA,ehaB,entA,entB,entC,entD,entE,entF,entS,espL1,fepA,fepB,fepC,fepD,fepE,fepG,fes,fimA,fimB,fimC,fimD,fimE,fimF,fimG,fimH,fimI,flgA,flgB,flgC,flgD,flgE,flgF,flgG,flgH,flgI,flgJ,flgK,…
ESC_CC1134AA	Human		ST12877	240	1	2	aec7,artj,aslA,b2972,c3385,c3386,c3400,c3610,cadA,cba,ccdb,cdiB,ce1a,cheA,cheB,cheR,cheW,cheY,cheZ,chuA,chuS,chuT,chuU,chuV,chuW,chuX,chuY,cma,csgA,csgB,csgC,csgD,csgE,csgF,csgG,eaeH,ecpA,ecpB,ecpC,ecpD,ecpE,ecpR,ehaA,ehaB,entA,entB,entC,entD,entE,entF,entS,espL1,fepA,fepB,fepC,fepD,fepE,fepG,fes,fimA,fimB,fimC,fimD,fimE,fimF,fimG,fimH,fimI,flgA,flgB,flgC,flgD,flgE,flgF,flgG,flgH,flgI,flgJ,flgK,f…
ESC_CC1235AA	Poultry		ST117	564	5	2	aatA,aec7,artj,aslA,b2972,c3385,c3386,c3400,cadA,cdiB,cheA,cheB,cheR,cheW,cheY,cheZ,chuA,chuS,chuT,chuU,chuV,chuW,chuX,chuY,csa,csgA,csgB,csgC,csgD,csgE,csgF,csgG,eaeH,ecpA,ecpB,ecpC,ecpD,ecpE,ecpR,ehaA,ehaB,entA,entB,entC,entD,entE,entF,entS,espL1,fepA,fepB,fepC,fepD,fepE,fepG,fes,fimA,fimB,fimC,fimD,fimE,fimF,fimG,fimH,fimI,flgA,flgB,flgC,flgD,flgE,flgF,flgG,flgH,flgI,flgJ,flgK,flgL,flgN,flhA,f…
ESC_CC1239AA	Poultry		ST117	565	1	2	aatA,aec7,artj,aslA,b2972,c3385,c3386,c3400,cadA,cdiB,cheA,cheB,cheR,cheW,cheY,cheZ,chuA,chuS,chuT,chuU,chuV,chuW,chuX,chuY,csa,csgA,csgB,csgC,csgD,csgE,csgF,csgG,eaeH,ecpA,ecpB,ecpC,ecpD,ecpE,ecpR,ehaA,ehaB,entA,entB,entC,entD,entE,entF,entS,espL1,fepA,fepB,fepC,fepD,fepE,fepG,fes,fimA,fimB,fimC,fimD,fimE,fimF,fimG,fimH,fimI,flgA,flgB,flgC,flgD,flgE,flgF,flgG,flgH,flgI,flgJ,flgK,flgL,flgN,flhA,f…
ESC_CC1241AA	Poultry		ST117	566	1	4	aatA,aec7,artj,aslA,b2972,c3385,c3386,c3400,c3610,cadA,cah,cdiB,cheA,cheB,cheR,cheW,cheY,cheZ,chuA,chuS,chuT,chuU,chuV,chuW,chuX,chuY,cma,csgA,csgB,csgC,csgD,csgE,csgF,csgG,eaeH,ecpA,ecpB,ecpC,ecpD,ecpE,ecpR,ehaA,ehaB,entA,entB,entC,entD,entE,entF,entS,espL1,fepA,fepB,fepC,fepD,fepE,fepG,fes,fimA,fimB,fimC,fimE,fimF,fimG,fimH,fimI,flgA,flgB,flgC,flgD,flgE,flgF,flgG,flgH,flgI,flgJ,flgK,flgL,flgN,f…
ESC_CC1242AA	Poultry		ST117	567	1	2	aec7,artj,aslA,astA,b2972,c3385,c3386,c3400,c3610,cadA,ccdb,ce1a,cheA,cheB,cheR,cheW,cheY,cheZ,chuA,chuS,chuT,chuU,chuV,chuW,chuX,chuY,csgA,csgB,csgC,csgD,csgE,csgF,csgG,cvac,eaeH,ecpA,ecpB,ecpC,ecpD,ecpE,ecpR,ehaA,ehaB,entA,entB,entC,entD,entE,entF,entS,espL1,fepA,fepB,fepC,fepD,fepE,fepG,fes,fimA,fimB,fimC,fimD,fimE,fimF,fimG,fimH,fimI,flgA,flgB,flgC,flgD,flgE,flgF,flgG,flgH,flgI,flgJ,flgK,flgL…
ESC_CC1243AA	Poultry		ST117	568	1	2	aatA,aec7,artj,aslA,b2972,c3385,c3386,c3400,cadA,ccdb,cdiB,cdtA,cdtB,cdtC,cheA,cheB,cheR,cheW,cheY,cheZ,chuA,chuS,chuT,chuU,chuV,chuW,chuX,chuY,csgA,csgB,csgC,csgD,csgE,csgF,csgG,eaeH,ecpA,ecpB,ecpC,ecpD,ecpE,ecpR,ehaA,ehaB,entA,entB,entC,entD,entE,entF,entS,espL1,fepA,fepB,fepC,fepD,fepE,fepG,fes,fimA,fimB,fimC,fimD,fimE,fimF,fimG,fimH,fimI,flgA,flgB,flgC,flgD,flgE,flgF,flgG,flgH,flgI,flgJ,flgK,…
ESC_CC1314AA	Poultry		ST117	498	4	4	aatA,aec7,artj,aslA,b2972,c3385,c3386,c3400,cadA,cah,cdiB,ce1a,cheA,cheB,cheR,cheW,cheY,cheZ,chuA,chuS,chuT,chuU,chuV,chuW,chuX,chuY,csgA,csgB,csgC,csgD,csgE,csgF,csgG,eaeH,ecpA,ecpB,ecpC,ecpD,ecpE,ecpR,ehaA,ehaB,entA,entB,entC,entD,entE,entF,entS,espL1,fepA,fepB,fepC,fepD,fepE,fepG,fes,fimA,fimB,fimC,fimD,fimE,fimF,fimG,fimH,fimI,flgA,flgB,flgC,flgD,flgE,flgF,flgG,flgH,flgI,flgJ,flgK,flgL,flgN,f…
ESC_CC1315AA	Poultry		ST117	569	1	5	aaiX,aec7,agn43,artj,aslA,b2972,c3385,c3386,c3400,cadA,cah,cba,ccdb,cdiB,cheA,cheB,cheR,cheW,cheY,cheZ,chuA,chuS,chuT,chuU,chuV,chuW,chuX,chuY,cma,csgA,csgB,csgC,csgD,csgE,csgF,csgG,eaeH,ecpA,ecpB,ecpC,ecpD,ecpE,ecpR,ehaA,ehaB,entA,entB,entC,entD,entE,entF,entS,espL1,fepA,fepB,fepC,fepD,fepE,fepG,fes,fimA,fimB,fimC,fimD,fimE,fimF,fimG,fimH,fimI,flgA,flgB,flgC,flgD,flgE,flgF,flgG,flgH,flgI,flgJ,fl…
ESC_CC1323AA	Poultry		ST117	379	7	4	aatA,aec7,artj,aslA,b2972,c3385,c3386,c3400,cadA,cdiB,ce1a,cheA,cheB,cheR,cheW,cheY,cheZ,chuA,chuS,chuT,chuU,chuV,chuW,chuX,chuY,csgA,csgB,csgC,csgD,csgE,csgF,csgG,eaeH,ecpA,ecpB,ecpC,ecpD,ecpE,ecpR,ehaA,ehaB,entA,entB,entC,entD,entE,entF,entS,espL1,fepA,fepB,fepC,fepD,fepE,fepG,fes,fimA,fimB,fimC,fimD,fimE,fimF,fimG,fimH,fimI,flgA,flgB,flgC,flgD,flgE,flgF,flgG,flgH,flgI,flgJ,flgK,flgL,flgN,flhA,…
ESC_CC1324AA	Poultry		ST117	379	7	4	aatA,aec7,artj,aslA,b2972,c3385,c3386,c3400,cadA,cdiB,ce1a,cheA,cheB,cheR,cheW,cheY,cheZ,chuA,chuS,chuT,chuU,chuV,chuW,chuX,chuY,csgA,csgB,csgC,csgD,csgE,csgF,csgG,eaeH,ecpA,ecpB,ecpC,ecpD,ecpE,ecpR,ehaA,ehaB,entA,entB,entC,entD,entE,entF,entS,espL1,fepA,fepB,fepC,fepD,fepE,fepG,fes,fimA,fimB,fimC,fimD,fimE,fimF,fimG,fimH,fimI,flgA,flgB,flgC,flgD,flgE,flgF,flgG,flgH,flgI,flgJ,flgK,flgL,flgN,flhA,…
ESC_CC1325AA	Poultry		ST117	570	1	2	aatA,aec7,artj,aslA,b2972,c3385,c3386,c3400,c3610,cadA,cdiB,cheA,cheB,cheR,cheW,cheY,cheZ,chuA,chuS,chuT,chuU,chuV,chuW,chuX,chuY,csa,csgA,csgB,csgC,csgD,csgE,csgF,csgG,eaeH,ecpA,ecpB,ecpC,ecpD,ecpE,ecpR,ehaA,ehaB,entA,entB,entC,entD,entE,entF,entS,espL1,fepA,fepB,fepC,fepD,fepE,fepG,fes,fimA,fimB,fimC,fimD,fimE,fimF,fimG,fimH,fimI,flgA,flgB,flgC,flgD,flgE,flgF,flgG,flgH,flgI,flgJ,flgK,flgL,flgN,…
ESC_CC1335AA	Poultry		ST117	571	1	2	aatA,aec7,artj,aslA,b2972,c3385,c3386,c3400,c3610,cadA,cdiB,cheA,cheB,cheR,cheW,cheY,cheZ,chuA,chuS,chuT,chuU,chuV,chuW,chuX,chuY,csgA,csgB,csgC,csgD,csgE,csgF,csgG,cvac,eaeH,ecpA,ecpB,ecpC,ecpD,ecpE,ecpR,ehaA,ehaB,entA,entB,entC,entD,entE,entF,entS,espL1,fepA,fepB,fepC,fepD,fepE,fepG,fes,fimA,fimB,fimC,fimD,fimE,fimF,fimG,fimH,fimI,flgA,flgB,flgC,flgD,flgE,flgF,flgG,flgH,flgI,flgJ,flgK,flgL,flgN…
ESC_CC1344AA	Poultry		ST117	572	2	2	aatA,aec7,artj,aslA,b2972,c3385,c3386,c3400,cadA,cdiB,cheA,cheB,cheR,cheW,cheY,cheZ,chuA,chuS,chuT,chuU,chuV,chuW,chuX,chuY,csgA,csgB,csgC,csgD,csgE,csgF,csgG,cvac,eaeH,ecpA,ecpB,ecpC,ecpD,ecpE,ecpR,ehaA,ehaB,entA,entB,entC,entD,entE,entF,entS,espL1,fepA,fepB,fepC,fepD,fepE,fepG,fes,fimA,fimB,fimC,fimD,fimE,fimF,fimG,fimH,fimI,flgA,flgB,flgC,flgD,flgE,flgF,flgG,flgH,flgI,flgJ,flgK,flgL,flgN,flhA,…
ESC_CC1349AA	Poultry		ST117	573	1	2	aatA,aec7,artj,aslA,avian-hlyE,b2972,c3385,c3386,c3400,cadA,cba,ccdb,cdiB,cdtA,cdtB,cdtC,cheA,cheB,cheR,cheW,cheY,cheZ,chuA,chuS,chuT,chuU,chuV,chuW,chuX,chuY,cka,cma,csgA,csgB,csgC,csgD,csgE,csgF,csgG,cvac,eaeH,ecpA,ecpB,ecpC,ecpD,ecpE,ecpR,ehaA,entA,entB,entC,entD,entE,entF,entS,espL1,fepA,fepB,fepC,fepD,fepE,fepG,fes,fimA,fimB,fimC,fimD,fimE,fimF,fimG,fimH,fimI,flgA,flgB,flgC,flgD,flgE,flgF,fl…
ESC_CC1376AA	Human		ST117	26	1	2	aatA,aec7,artj,aslA,b2972,c3385,c3386,c3400,cadA,ccdb,cdiA,cdiB,cheA,cheB,cheR,cheW,cheY,cheZ,chuA,chuS,chuT,chuU,chuV,chuW,chuX,chuY,cka,csgA,csgB,csgC,csgD,csgE,csgF,csgG,cvac,eaeH,ecpA,ecpB,ecpC,ecpD,ecpE,ecpR,ehaA,ehaB,entA,entB,entC,entD,entE,entF,entS,espL1,fepA,fepB,fepC,fepD,fepE,fepG,fes,fimA,fimB,fimC,fimD,fimE,fimF,fimG,fimH,fimI,flgA,flgB,flgC,flgD,flgE,flgF,flgG,flgH,flgI,flgJ,flgK,f…
ESC_CC1417AA	Poultry		ST117	574	1	2	aatA,aec7,artj,aslA,b2972,c3385,c3386,c3400,cadA,cdiB,cheA,cheB,cheR,cheW,cheY,cheZ,chuA,chuS,chuT,chuU,chuV,chuW,chuX,chuY,csa,csgA,csgB,csgC,csgD,csgE,csgF,csgG,eaeH,ecpA,ecpB,ecpC,ecpD,ecpE,ecpR,ehaA,ehaB,entA,entB,entC,entD,entE,entF,entS,espL1,fepA,fepB,fepC,fepD,fepE,fepG,fes,fimA,fimB,fimC,fimD,fimE,fimF,fimG,fimH,fimI,flgA,flgB,flgC,flgD,flgE,flgF,flgG,flgH,flgI,flgJ,flgK,flgL,flgN,flhA,f…
ESC_CC1430AA	Poultry		ST117	575	1	5	aatA,aec7,artj,aslA,b2972,c3385,c3386,cadA,cba,ccdb,cdiB,cheA,cheB,cheR,cheW,cheY,cheZ,chuA,chuS,chuT,chuU,chuV,chuW,chuX,chuY,cib,csgA,csgB,csgC,csgD,csgE,csgF,csgG,cvac,eaeH,ecpA,ecpB,ecpC,ecpD,ecpE,ecpR,ehaA,ehaB,entA,entB,entC,entD,entE,entF,entS,espL1,fepA,fepB,fepC,fepD,fepE,fepG,fes,fimA,fimB,fimC,fimD,fimE,fimF,fimG,fimH,fimI,flgA,flgB,flgC,flgD,flgE,flgF,flgG,flgH,flgI,flgJ,flgK,flgL,flg…
ESC_CC1883AA	Livestock	Bovine	ST117	285	1	2	aec7,artj,aslA,b2972,c3385,c3386,c3400,cadA,cdiB,cheA,cheB,cheR,cheW,cheY,cheZ,chuA,chuS,chuT,chuU,chuV,chuW,chuX,chuY,csa,csgA,csgB,csgC,csgD,csgE,csgF,csgG,eaeH,ecpA,ecpB,ecpC,ecpD,ecpE,ecpR,ehaA,ehaB,entA,entB,entC,entD,entE,entF,entS,espL1,fepA,fepB,fepC,fepD,fepE,fepG,fes,fimA,fimB,fimC,fimD,fimE,fimF,fimG,fimH,fimI,flgA,flgB,flgC,flgD,flgE,flgF,flgG,flgH,flgI,flgJ,flgK,flgL,flgN,flhA,flhB,f…
ESC_CC1895AA	Livestock	Bovine	ST117	286	1	1	aatA,aec7,afaA-VIII,afaB-VIII,afaC-VIII,afaD-VIII,afaE-VIII,afaF-VII,agn43,artj,aslA,b2972,c3385,c3386,c3400,cadA,ccdb,ce1a,cheA,cheB,cheR,cheW,cheY,cheZ,chuA,chuS,chuT,chuU,chuV,chuW,chuX,chuY,clpB,clpC,clpE,clpF,clpG,clpH,clpL,csgA,csgB,csgC,csgD,csgE,csgF,csgG,eaeH,ecpA,ecpB,ecpC,ecpD,ecpE,ecpR,ehaA,ehaB,entA,entB,entC,entD,entE,entF,entS,espL1,espP,faeD,faeJ,fepA,fepB,fepC,fepD,fepE,fepG,fes,…
ESC_CC1911AA	Livestock	Bovine	ST117	287	1	5	aatA,aec7,artj,aslA,astA,b2972,c3385,c3386,c3400,cadA,cdiB,ce1a,cheA,cheB,cheR,cheW,cheY,cheZ,chuA,chuS,chuT,chuU,chuV,chuW,chuX,chuY,cia,csgA,csgB,csgC,csgD,csgE,csgF,csgG,eaeH,ecpA,ecpB,ecpC,ecpD,ecpE,ecpR,ehaA,ehaB,entA,entB,entC,entD,entE,entF,entS,espL1,fepA,fepB,fepC,fepD,fepE,fepG,fes,fimA,fimB,fimC,fimD,fimE,fimF,fimG,fimH,fimI,flgA,flgB,flgC,flgD,flgE,flgF,flgG,flgH,flgI,flgJ,flgK,flgL,f…
ESC_CC2049AA	Poultry		ST117	576	1	2	aatA,aec7,artj,aslA,b2972,c3385,c3386,c3400,cadA,cdiB,cheA,cheB,cheR,cheW,cheY,cheZ,chuA,chuS,chuT,chuU,chuV,chuW,chuX,chuY,csa,csgA,csgB,csgC,csgD,csgE,csgF,csgG,eaeH,ecpA,ecpB,ecpC,ecpD,ecpE,ecpR,ehaA,ehaB,entA,entB,entC,entD,entE,entF,entS,espL1,fepA,fepB,fepC,fepD,fepE,fepG,fes,fimA,fimB,fimC,fimD,fimE,fimF,fimG,fimH,fimI,flgA,flgB,flgC,flgD,flgE,flgF,flgG,flgH,flgI,flgJ,flgK,flgL,flgN,flhA,f…
ESC_CC2051AA	Poultry		ST117	577	1	2	aatA,aec7,artj,aslA,b2972,c3385,c3386,c3400,cadA,cah,ccdb,cdiB,cheA,cheB,cheR,cheW,cheY,cheZ,chuA,chuS,chuT,chuU,chuV,chuW,chuX,chuY,csgA,csgB,csgC,csgD,csgE,csgF,csgG,cvac,eaeH,ecpA,ecpB,ecpC,ecpD,ecpE,ecpR,ehaA,ehaB,entA,entB,entC,entD,entE,entF,entS,espL1,fepA,fepB,fepC,fepD,fepE,fepG,fes,fimA,fimB,fimC,fimD,fimE,fimF,fimG,fimH,fimI,flgA,flgB,flgC,flgD,flgE,flgF,flgG,flgH,flgI,flgJ,flgK,flgL,f…
ESC_CC2058AA	Poultry		ST117	578	1	2	aatA,aec7,agn43,artj,aslA,b2972,c3385,c3386,c3400,c3610,cadA,cba,ccdb,cdiB,cheA,cheB,cheR,cheW,cheY,cheZ,chuA,chuS,chuT,chuU,chuV,chuW,chuX,chuY,cma,csgA,csgB,csgC,csgD,csgE,csgF,csgG,cvac,eaeH,ecpA,ecpB,ecpC,ecpD,ecpE,ecpR,ehaA,ehaB,entA,entB,entC,entD,entE,entF,entS,espL1,fepA,fepB,fepC,fepD,fepE,fepG,fes,fimA,fimB,fimC,fimD,fimE,fimF,fimG,fimH,fimI,flgA,flgB,flgC,flgD,flgE,flgF,flgG,flgH,flgI,…
ESC_CC2067AA	Poultry		ST117	579	1	4	aatA,aec7,artj,aslA,b2972,c3385,c3386,c3400,c3610,cadA,ccdb,cdiA,cdiB,cheA,cheB,cheR,cheW,cheY,cheZ,chuA,chuS,chuT,chuU,chuV,chuW,chuX,chuY,csgA,csgB,csgC,csgD,csgE,csgF,csgG,cvac,eaeH,ecpA,ecpB,ecpC,ecpD,ecpE,ecpR,ehaA,ehaB,entA,entB,entC,entD,entE,entF,entS,espL1,fepA,fepB,fepC,fepD,fepE,fepG,fes,fimA,fimB,fimC,fimD,fimE,fimF,fimG,fimH,fimI,flgA,flgB,flgC,flgD,flgE,flgF,flgG,flgH,flgI,flgJ,flgK…
ESC_CC2081AA	Poultry		ST117	580	1	5	aatA,aec7,artj,aslA,avian-hlyE,b2972,c3385,c3386,c3400,cadA,ccdb,cdiB,cheA,cheB,cheR,cheW,cheY,cheZ,chuA,chuS,chuT,chuU,chuV,chuW,chuX,chuY,csgA,csgB,csgC,csgD,csgE,csgF,csgG,cvac,eaeH,ecpA,ecpB,ecpC,ecpD,ecpE,ecpR,ehaA,ehaB,entA,entB,entC,entD,entE,entF,entS,espL1,fepA,fepB,fepC,fepD,fepE,fepG,fes,fimA,fimB,fimC,fimD,fimE,fimF,fimG,fimH,fimI,flgA,flgB,flgC,flgD,flgE,flgF,flgG,flgH,flgI,flgJ,flgK…
ESC_CC2093AA	Poultry		ST117	581	1	5	aatA,aec7,artj,aslA,b2972,c3385,c3386,c3400,cadA,cdiB,cheA,cheB,cheR,cheW,cheY,cheZ,chuA,chuS,chuT,chuU,chuV,chuW,chuX,chuY,cka,csgA,csgB,csgC,csgD,csgE,csgF,csgG,eaeH,ecpA,ecpB,ecpC,ecpD,ecpE,ecpR,ehaA,ehaB,entA,entB,entC,entD,entE,entF,entS,espL1,fepA,fepB,fepC,fepD,fepE,fepG,fes,fimA,fimB,fimC,fimD,fimE,fimF,fimG,fimH,fimI,flgA,flgB,flgC,flgD,flgE,flgF,flgG,flgH,flgI,flgJ,flgK,flgL,flgN,flhA,f…
ESC_CC2099AA	Poultry		ST117	582	1	2	aec7,agn43,artj,aslA,astA,b2972,c3385,c3386,c3400,cadA,cdiA,cdiB,cdtA,cdtB,cdtC,cheA,cheB,cheR,cheW,cheY,cheZ,chuA,chuS,chuT,chuU,chuV,chuW,chuX,chuY,csgA,csgB,csgC,csgD,csgE,csgF,csgG,eaeH,ecpA,ecpB,ecpC,ecpD,ecpE,ecpR,ehaA,ehaB,entA,entB,entC,entD,entE,entF,entS,espL1,fepA,fepB,fepC,fepD,fepE,fepG,fes,fimA,fimB,fimC,fimD,fimE,fimF,fimG,fimH,fimI,flgA,flgB,flgC,flgD,flgE,flgF,flgG,flgH,flgI,flgJ…
ESC_CC2109AA	Poultry		ST117	583	1	2	aatA,aec7,artj,aslA,b2972,c3385,c3386,c3400,cadA,cah,cdiB,cheA,cheB,cheR,cheW,cheY,cheZ,chuA,chuS,chuT,chuU,chuV,chuW,chuX,chuY,csgA,csgB,csgC,csgD,csgE,csgF,csgG,cvac,eaeH,ecpA,ecpB,ecpC,ecpD,ecpE,ecpR,ehaA,ehaB,entA,entB,entC,entD,entE,entF,entS,espL1,fepA,fepB,fepC,fepD,fepE,fepG,fes,fimA,fimB,fimC,fimD,fimE,fimF,fimG,fimH,fimI,flgA,flgB,flgC,flgD,flgE,flgF,flgG,flgH,flgI,flgJ,flgK,flgL,flgN,f…
ESC_CC2120AA	Poultry		ST117	584	1	4	aec7,artj,aslA,b2972,c3385,c3386,c3400,c3610,cadA,ccdb,cdiA,cdiB,cheA,cheB,cheR,cheW,cheY,cheZ,chuA,chuS,chuT,chuU,chuV,chuW,chuX,chuY,csgA,csgB,csgC,csgD,csgE,csgF,csgG,cvac,eaeH,ecpA,ecpB,ecpC,ecpD,ecpE,ecpR,ehaA,ehaB,entA,entB,entC,entD,entE,entF,entS,espL1,fepA,fepB,fepC,fepD,fepE,fepG,fes,fimA,fimB,fimC,fimD,fimE,fimF,fimG,fimH,fimI,flgA,flgB,flgC,flgD,flgE,flgF,flgG,flgH,flgI,flgJ,flgK,flgL…
ESC_CC2122AA	Poultry		ST117	585	1	2	aatA,aec7,agn43,artj,aslA,astA,b2972,c3385,c3386,c3400,c3610,cadA,cdiB,cheA,cheB,cheR,cheW,cheY,cheZ,chuA,chuS,chuT,chuU,chuV,chuW,chuX,chuY,csgA,csgB,csgC,csgD,csgE,csgF,csgG,eaeH,ecpA,ecpB,ecpC,ecpD,ecpE,ecpR,ehaA,ehaB,entA,entB,entC,entD,entE,entF,entS,espL1,fepA,fepB,fepC,fepD,fepE,fepG,fes,fimA,fimB,fimC,fimD,fimE,fimF,fimG,fimH,fimI,flgA,flgB,flgC,flgD,flgE,flgF,flgG,flgH,flgI,flgJ,flgK,flg…
ESC_CC2123AA	Poultry		ST117	586	3	2	aatA,aec7,artj,aslA,b2972,c3385,c3386,c3400,cadA,cdiB,cheA,cheB,cheR,cheW,cheY,cheZ,chuA,chuS,chuT,chuU,chuV,chuW,chuX,chuY,csgA,csgB,csgC,csgD,csgE,csgF,csgG,cvac,eaeH,ecpA,ecpB,ecpC,ecpD,ecpE,ecpR,ehaA,ehaB,entA,entB,entC,entD,entE,entF,entS,espL1,fepA,fepB,fepC,fepD,fepE,fepG,fes,fimA,fimB,fimC,fimD,fimE,fimF,fimG,fimH,fimI,flgA,flgB,flgC,flgD,flgE,flgF,flgG,flgH,flgI,flgJ,flgK,flgL,flgN,flhA,…
ESC_CC2124AA	Poultry		ST117	587	1	2	aatA,aec7,artj,aslA,b2972,c3385,c3386,c3400,cadA,cheA,cheB,cheR,cheW,cheY,cheZ,chuA,chuS,chuT,chuU,chuV,chuW,chuX,chuY,csa,csgA,csgB,csgC,csgD,csgE,csgF,csgG,eaeH,ecpA,ecpB,ecpC,ecpD,ecpE,ecpR,ehaA,ehaB,entA,entB,entC,entD,entE,entF,entS,espL1,fepA,fepB,fepC,fepD,fepE,fepG,fes,fimA,fimB,fimC,fimD,fimE,fimF,fimG,fimH,fimI,flgA,flgB,flgC,flgD,flgE,flgF,flgG,flgH,flgI,flgJ,flgK,flgL,flgN,flhA,flhB,f…
ESC_CC2135AA	Poultry		ST117	588	1	5	aatA,aec7,artj,aslA,b2972,c3385,c3386,c3400,cadA,cah,cdiB,cheA,cheB,cheR,cheW,cheY,cheZ,chuA,chuS,chuT,chuU,chuV,chuW,chuX,chuY,cma,csa,csgA,csgB,csgC,csgD,csgE,csgF,csgG,eaeH,ecpA,ecpB,ecpC,ecpD,ecpE,ecpR,ehaA,ehaB,entA,entB,entC,entD,entE,entF,entS,espL1,fepA,fepB,fepC,fepD,fepE,fepG,fes,fimA,fimB,fimC,fimD,fimE,fimF,fimG,fimH,fimI,flgA,flgB,flgC,flgD,flgE,flgF,flgG,flgH,flgI,flgJ,flgK,flgL,flg…
ESC_CC2143AA	Poultry		ST117	589	2	2	aatA,aec7,artj,aslA,avian-hlyE,b2972,c3385,c3386,c3400,cadA,cheA,cheB,cheR,cheW,cheY,cheZ,chuA,chuS,chuT,chuU,chuV,chuW,chuX,chuY,cka,csgA,csgB,csgC,csgD,csgE,csgF,csgG,cvac,eaeH,ecpA,ecpB,ecpC,ecpD,ecpE,ecpR,ehaA,ehaB,entA,entB,entC,entD,entE,entF,entS,espL1,fepA,fepB,fepC,fepD,fepE,fepG,fes,fimA,fimB,fimC,fimD,fimE,fimF,fimG,fimH,fimI,flgA,flgB,flgC,flgD,flgE,flgF,flgG,flgH,flgI,flgJ,flgK,flgL,…
ESC_CC2153AA	Poultry		ST117	590	2	2	aatA,aec7,artj,aslA,b2972,c3385,c3386,c3400,cadA,cheA,cheB,cheR,cheW,cheY,cheZ,chuA,chuS,chuT,chuU,chuV,chuW,chuX,chuY,csgA,csgB,csgC,csgD,csgE,csgF,csgG,cvac,eaeH,ecpA,ecpB,ecpC,ecpD,ecpE,ecpR,ehaA,ehaB,entA,entB,entC,entD,entE,entF,entS,espL1,fepA,fepB,fepC,fepD,fepE,fepG,fes,fimA,fimB,fimC,fimD,fimE,fimF,fimG,fimH,fimI,flgA,flgB,flgC,flgD,flgE,flgF,flgG,flgH,flgI,flgJ,flgK,flgL,flgN,flhA,flhB,…
ESC_CC2270AA	Livestock	Swine	ST117	381	1	2	aec7,artj,aslA,avian-hlyE,b2972,c3385,c3386,c3400,cadA,cba,ccdb,cdiB,ce1a,cheA,cheB,cheR,cheW,cheY,cheZ,chuA,chuS,chuT,chuU,chuV,chuW,chuX,chuY,clpC,clpF,clpH,clpL,csgA,csgB,csgC,csgD,csgE,csgF,csgG,eaeH,ecpA,ecpB,ecpC,ecpD,ecpE,ecpR,ehaA,ehaB,entA,entB,entC,entD,entE,entF,entS,espL1,faeD,faeE,fepA,fepB,fepC,fepD,fepE,fepG,fes,fimA,fimB,fimC,fimD,fimE,fimF,fimG,fimH,fimI,flgA,flgB,flgC,flgD,flgE,…
ESC_CC2344AA	Poultry		ST117	591	1	5	aatA,aec7,artj,aslA,b2972,c3385,c3386,c3400,cadA,cdiB,cheA,cheB,cheR,cheW,cheY,cheZ,chuA,chuS,chuT,chuU,chuV,chuW,chuX,chuY,csa,csgA,csgB,csgC,csgD,csgE,csgF,csgG,eaeH,ecpA,ecpB,ecpC,ecpD,ecpE,ecpR,ehaA,ehaB,entA,entB,entC,entD,entE,entF,entS,espL1,fepA,fepB,fepC,fepD,fepE,fepG,fes,fimA,fimB,fimC,fimD,fimE,fimF,fimG,fimH,fimI,flgA,flgB,flgC,flgD,flgE,flgF,flgG,flgH,flgI,flgJ,flgK,flgL,flgN,flhA,f…
ESC_CC2350AA	Poultry		ST117	592	3	4	aatA,aec7,artj,aslA,b2972,c3385,c3386,c3400,cadA,cdiB,ce1a,cheA,cheB,cheR,cheW,cheY,cheZ,chuA,chuS,chuT,chuU,chuV,chuW,chuX,chuY,csgA,csgB,csgC,csgD,csgE,csgF,csgG,eaeH,ecpA,ecpB,ecpC,ecpD,ecpE,ecpR,ehaA,ehaB,entA,entB,entC,entD,entE,entF,entS,espL1,fepA,fepB,fepC,fepD,fepE,fepG,fes,fimA,fimB,fimC,fimD,fimE,fimF,fimG,fimH,fimI,flgA,flgB,flgC,flgD,flgE,flgF,flgG,flgH,flgI,flgJ,flgK,flgL,flgN,flhA,…
ESC_CC2352AA	Poultry		ST117	593	1	2	aec7,artj,aslA,b2972,c3385,c3386,c3400,cadA,ccdb,cdiB,cheA,cheB,cheR,cheW,cheY,cheZ,chuA,chuS,chuT,chuU,chuV,chuW,chuX,chuY,cib,csgA,csgB,csgC,csgD,csgE,csgF,csgG,cvac,eaeH,ecpA,ecpB,ecpC,ecpD,ecpE,ecpR,ehaA,ehaB,entA,entB,entC,entD,entE,entF,entS,espL1,fepA,fepB,fepC,fepD,fepE,fepG,fes,fimA,fimB,fimC,fimD,fimE,fimF,fimG,fimH,fimI,flgA,flgB,flgC,flgD,flgE,flgF,flgG,flgH,flgI,flgJ,flgK,flgL,flgN,f…
ESC_CC2391AA	Poultry		ST117	594	1	5	aatA,aec7,agn43,artj,aslA,b2972,c3385,c3386,c3400,c3610,cadA,cdiB,ce1a,cheA,cheB,cheR,cheW,cheY,cheZ,chuA,chuS,chuT,chuU,chuV,chuW,chuX,chuY,csgA,csgB,csgC,csgD,csgE,csgF,csgG,eaeH,ecpA,ecpB,ecpC,ecpD,ecpE,ecpR,ehaA,ehaB,entA,entB,entC,entD,entE,entF,entS,espL1,fepA,fepB,fepC,fepD,fepE,fepG,fes,fimA,fimB,fimC,fimD,fimE,fimF,fimG,fimH,fimI,flgA,flgB,flgC,flgD,flgE,flgF,flgG,flgH,flgI,flgJ,flgK,flg…
ESC_CC2562AA	Livestock	Swine	ST117	360	2	2	aatA,aec7,artj,aslA,b2972,c3385,c3386,c3400,cadA,cdiB,cdtA,cdtB,cdtC,cheA,cheB,cheR,cheW,cheY,cheZ,chuA,chuS,chuT,chuU,chuV,chuW,chuX,chuY,csa,csgA,csgB,csgC,csgD,csgE,csgF,csgG,cvac,eaeH,ecpA,ecpB,ecpC,ecpD,ecpE,ecpR,ehaA,ehaB,entA,entB,entC,entD,entE,entF,entS,espL1,fepA,fepB,fepC,fepD,fepE,fepG,fes,fimA,fimB,fimC,fimD,fimE,fimF,fimG,fimH,fimI,flgA,flgB,flgC,flgD,flgE,flgF,flgG,flgH,flgI,flgJ,f…
ESC_CC2592AA	Poultry		ST117	595	1	5	aatA,aec7,artj,aslA,b2972,c3385,c3386,c3400,c3610,cadA,cah,ccdb,cdiB,cheA,cheB,cheR,cheW,cheY,cheZ,chuA,chuS,chuT,chuU,chuV,chuW,chuX,chuY,csgA,csgB,csgC,csgD,csgE,csgF,csgG,cvac,eaeH,ecpA,ecpB,ecpC,ecpD,ecpE,ecpR,ehaA,ehaB,entA,entB,entC,entD,entE,entF,entS,espL1,fepA,fepB,fepC,fepD,fepE,fepG,fes,fimA,fimB,fimC,fimD,fimE,fimF,fimG,fimH,fimI,flgA,flgB,flgC,flgD,flgE,flgF,flgG,flgH,flgI,flgJ,flgK,…
ESC_CC2625AA	Human		ST117	27	1	5	aatA,aec7,agn43,artj,aslA,b2972,c3385,c3386,c3400,cadA,cdiB,ce1a,cheA,cheB,cheR,cheW,cheY,cheZ,chuA,chuS,chuT,chuU,chuV,chuW,chuX,chuY,clpB,clpC,clpE,clpF,clpG,clpH,clpL,csgA,csgB,csgC,csgD,csgE,csgF,csgG,eaeH,ecpA,ecpB,ecpC,ecpD,ecpE,ecpR,ehaA,ehaB,entA,entB,entC,entD,entE,entF,entS,espL1,espP,faeD,faeJ,fepA,fepB,fepC,fepD,fepE,fepG,fes,fimA,fimB,fimC,fimD,fimE,fimF,fimG,fimH,fimI,flgA,flgB,flgC…
ESC_CC2731AA	Poultry		ST117	596	1	4	aatA,aec7,artj,aslA,astA,b2972,c3385,c3386,c3400,cadA,ccdb,cdiB,cheA,cheB,cheR,cheW,cheY,cheZ,chuA,chuS,chuT,chuU,chuV,chuW,chuX,chuY,csgA,csgB,csgC,csgD,csgE,csgF,csgG,cvac,eaeH,ecpA,ecpB,ecpC,ecpD,ecpE,ecpR,ehaA,ehaB,entA,entB,entC,entD,entE,entF,entS,espL1,fepA,fepB,fepC,fepD,fepE,fepG,fes,fimA,fimB,fimC,fimD,fimE,fimF,fimG,fimH,fimI,flgA,flgB,flgC,flgD,flgE,flgF,flgG,flgH,flgI,flgJ,flgK,flgL,…
ESC_CC2733AA	Poultry		ST117	597	1	5	aatA,aec7,agn43,artj,aslA,b2972,c3385,c3386,c3400,cadA,cah,cdiB,cei,cheA,cheB,cheR,cheW,cheY,cheZ,chuA,chuS,chuT,chuU,chuV,chuW,chuX,chuY,csa,csgA,csgB,csgC,csgD,csgE,csgF,csgG,eaeH,ecpA,ecpB,ecpC,ecpD,ecpE,ecpR,ehaA,ehaB,entA,entB,entC,entD,entE,entF,entS,espL1,fepA,fepB,fepC,fepD,fepE,fepG,fes,fimA,fimB,fimC,fimD,fimE,fimF,fimG,fimH,fimI,flgA,flgB,flgC,flgD,flgE,flgF,flgG,flgH,flgI,flgJ,flgK,fl…
ESC_CC3499AA	Poultry		ST117	598	3	5	aatA,aec7,artj,aslA,b2972,c3385,c3386,c3400,cadA,cheA,cheB,cheR,cheW,cheY,cheZ,chuA,chuS,chuT,chuU,chuV,chuW,chuX,chuY,csa,csgA,csgB,csgC,csgD,csgE,csgF,csgG,cvac,eaeH,ecpA,ecpB,ecpC,ecpD,ecpE,ecpR,ehaA,ehaB,entA,entB,entC,entD,entE,entF,entS,espL1,fepA,fepB,fepC,fepD,fepE,fepG,fes,fimA,fimB,fimC,fimD,fimE,fimF,fimG,fimH,fimI,flgA,flgB,flgC,flgD,flgE,flgF,flgG,flgH,flgI,flgJ,flgK,flgL,flgN,flhA,f…
ESC_CC3508AA	Livestock	Swine	ST117	382	1	5	aatA,aec7,artj,aslA,astA,b2972,c3385,c3386,c3400,cadA,ccdb,cdiB,cheA,cheB,cheR,cheW,cheY,cheZ,chuA,chuS,chuT,chuU,chuV,chuW,chuX,chuY,cma,csgA,csgB,csgC,csgD,csgE,csgF,csgG,cvac,eaeH,ecpA,ecpB,ecpC,ecpD,ecpE,ecpR,ehaA,ehaB,entA,entB,entC,entD,entE,entF,entS,espL1,fepA,fepB,fepC,fepD,fepE,fepG,fes,fimA,fimB,fimC,fimD,fimE,fimF,fimG,fimH,fimI,flgA,flgB,flgC,flgD,flgE,flgF,flgG,flgH,flgI,flgJ,flgK,f…
ESC_CC3698AA	Human		ST117	28	1	2	aatA,aec7,artj,aslA,avian-hlyE,b2972,c3385,c3386,c3400,cadA,cdiB,cheA,cheB,cheR,cheW,cheY,cheZ,chuA,chuS,chuT,chuU,chuV,chuW,chuX,chuY,cib,cka,csgA,csgB,csgC,csgD,csgE,csgF,csgG,cvac,eaeH,ecpA,ecpB,ecpC,ecpD,ecpE,ecpR,ehaA,ehaB,entA,entB,entC,entD,entE,entF,entS,espL1,fepA,fepB,fepC,fepD,fepE,fepG,fes,fimA,fimB,fimC,fimD,fimE,fimF,fimG,fimH,fimI,flgA,flgB,flgC,flgD,flgE,flgF,flgG,flgH,flgI,flgJ,f…
ESC_CC3902AA	Human		ST117	29	1	4	aatA,aec7,artj,aslA,astA,b2972,c3385,c3386,c3400,c3610,cadA,cdiB,cheA,cheB,cheR,cheW,cheY,cheZ,chuA,chuS,chuT,chuU,chuV,chuW,chuX,chuY,cib,csgA,csgB,csgC,csgD,csgE,csgG,cvac,eaeH,ecpA,ecpB,ecpC,ecpD,ecpE,ecpR,ehaA,ehaB,entA,entB,entC,entD,entE,entF,entS,espL1,fepA,fepB,fepC,fepD,fepE,fepG,fes,fimA,fimB,fimC,fimD,fimE,fimF,fimG,fimH,fimI,flgA,flgB,flgC,flgD,flgE,flgF,flgG,flgH,flgI,flgJ,flgK,flgL,…
ESC_CC4294AA	Human		ST117	30	1	2	aatA,aec7,artj,aslA,b2972,c3385,c3386,c3400,c3610,cadA,cah,cdiB,cheA,cheB,cheR,cheW,cheY,cheZ,chuA,chuS,chuT,chuU,chuV,chuW,chuX,chuY,cma,csgA,csgB,csgC,csgD,csgE,csgF,csgG,cvac,eaeH,ecpA,ecpB,ecpC,ecpD,ecpE,ecpR,ehaA,ehaB,entA,entB,entC,entD,entE,entF,entS,espL1,fepA,fepB,fepC,fepD,fepE,fepG,fes,fimA,fimB,fimC,fimD,fimE,fimF,fimG,fimH,fimI,flgA,flgB,flgC,flgD,flgE,flgF,flgG,flgH,flgI,flgJ,flgK,f…
ESC_CC4448AA	Poultry		ST117	599	1	2	aatA,aec7,artj,aslA,b2972,c3385,c3386,c3400,c3610,cadA,cdiB,ce1a,cheA,cheB,cheR,cheW,cheY,cheZ,chuA,chuS,chuT,chuU,chuV,chuW,chuX,chuY,cma,csgA,csgB,csgC,csgD,csgE,csgF,csgG,cvac,eaeH,ehaB,entA,entB,entC,entD,entE,entF,entS,espL1,fepA,fepB,fepC,fepD,fepE,fepG,fes,fimA,fimB,fimC,fimD,fimE,fimF,fimG,fimH,fimI,flgA,flgB,flgC,flgD,flgE,flgF,flgG,flgH,flgI,flgJ,flgK,flgL,flgN,flhA,flhB,flhC,flhD,flhE,…
ESC_CC4450AA	Poultry		ST117	600	1	5	aatA,aec7,agn43,artj,aslA,b2972,c3385,c3386,c3400,cadA,cba,ccdb,cdiB,cheA,cheB,cheR,cheW,cheY,cheZ,chuA,chuS,chuT,chuU,chuV,chuW,chuX,chuY,cma,csgA,csgB,csgC,csgD,csgE,csgF,csgG,eaeH,ecpA,ecpB,ecpC,ecpD,ecpE,ecpR,ehaA,ehaB,entA,entB,entC,entD,entE,entF,entS,espL1,fepA,fepB,fepC,fepD,fepE,fepG,fes,fimA,fimB,fimC,fimD,fimE,fimF,fimG,fimH,fimI,flgA,flgB,flgC,flgD,flgE,flgF,flgG,flgH,flgI,flgJ,flgK,f…
ESC_CC4603AA	Poultry		ST117	601	4	4	aec7,artj,aslA,b2972,c3385,c3386,c3400,cadA,cdiB,ce1a,cheA,cheB,cheR,cheW,cheY,cheZ,chuA,chuS,chuT,chuU,chuV,chuW,chuX,chuY,csgA,csgB,csgC,csgD,csgE,csgF,csgG,eaeH,ecpA,ecpB,ecpC,ecpD,ecpE,ecpR,ehaA,ehaB,entA,entB,entC,entD,entE,entF,entS,espL1,fepA,fepB,fepC,fepD,fepE,fepG,fes,fimA,fimB,fimC,fimD,fimE,fimF,fimG,fimH,fimI,flgA,flgB,flgC,flgD,flgE,flgF,flgG,flgH,flgI,flgJ,flgK,flgL,flgN,flhA,flhB,…
ESC_CC4616AA	Poultry		ST117	602	1	2	aatA,aec7,artj,aslA,avian-hlyE,b2972,c3385,c3386,c3400,cadA,cah,cheA,cheB,cheR,cheW,cheY,cheZ,chuA,chuS,chuT,chuU,chuV,chuW,chuX,chuY,cma,csa,csgA,csgB,csgC,csgD,csgE,csgF,csgG,eaeH,ecpA,ecpB,ecpC,ecpD,ecpE,ecpR,ehaA,ehaB,entA,entB,entC,entD,entE,entF,entS,espL1,fepA,fepB,fepC,fepD,fepE,fepG,fes,fimA,fimB,fimC,fimD,fimE,fimF,fimG,fimH,fimI,flgA,flgB,flgC,flgD,flgE,flgF,flgG,flgH,flgI,flgJ,flgK,fl…
ESC_CC4618AA	Poultry		ST117	603	1	2	aatA,aec7,artj,aslA,b2972,c3385,c3386,c3400,cadA,cah,ccdb,cfa,cheA,cheB,cheR,cheW,cheY,cheZ,chuA,chuS,chuT,chuU,chuV,chuW,chuX,chuY,csgA,csgB,csgC,csgD,csgE,csgF,csgG,cvac,eaeH,ecpA,ecpB,ecpC,ecpD,ecpE,ecpR,ehaA,ehaB,entA,entB,entC,entD,entE,entF,entS,espL1,fepA,fepB,fepC,fepD,fepE,fepG,fes,fimA,fimB,fimC,fimD,fimE,fimF,fimG,fimH,fimI,flgA,flgB,flgC,flgD,flgE,flgF,flgG,flgH,flgI,flgJ,flgK,flgL,fl…
ESC_CC4619AA	Poultry		ST117	604	1	4	aatA,aec7,artj,aslA,b2972,c3385,c3386,c3400,c3610,cadA,cdiB,cheA,cheB,cheR,cheW,cheY,cheZ,chuA,chuS,chuT,chuU,chuV,chuW,chuX,chuY,csgA,csgB,csgC,csgD,csgE,csgF,csgG,cvac,eaeH,ecpA,ecpB,ecpC,ecpD,ecpE,ecpR,ehaA,ehaB,entA,entB,entC,entD,entE,entF,entS,espL1,espX6,fepA,fepB,fepC,fepD,fepE,fepG,fes,fimA,fimB,fimC,fimD,fimE,fimF,fimG,fimH,fimI,flgA,flgB,flgC,flgD,flgE,flgF,flgG,flgH,flgI,flgJ,flgK,flg…
ESC_CC4702AA	Poultry		ST117	605	1	2	aatA,aec7,artj,aslA,b2972,c3385,c3386,c3400,cadA,cah,cdiB,cheA,cheB,cheR,cheW,cheY,cheZ,chuA,chuS,chuT,chuU,chuV,chuW,chuX,chuY,csgA,csgB,csgC,csgD,csgE,csgF,csgG,cvac,eaeH,ecpA,ecpB,ecpC,ecpD,ecpE,ecpR,ehaA,ehaB,entA,entB,entC,entD,entE,entF,entS,espL1,fepA,fepB,fepC,fepD,fepE,fepG,fes,fimA,fimB,fimC,fimD,fimE,fimF,fimG,fimH,fimI,flgA,flgB,flgC,flgD,flgE,flgF,flgG,flgH,flgI,flgJ,flgK,flgL,flgN,f…
ESC_CC4724AA	Poultry		ST117	606	1	4	aatA,aec7,artj,aslA,b2972,c3385,c3386,c3400,cadA,cdiB,cheA,cheB,cheR,cheW,cheY,cheZ,chuA,chuS,chuT,chuU,chuV,chuW,chuX,chuY,csgA,csgB,csgC,csgD,csgE,csgF,csgG,cvac,eaeH,ecpA,ecpB,ecpC,ecpD,ecpE,ecpR,ehaA,ehaB,entA,entB,entC,entD,entE,entF,entS,espL1,fepA,fepB,fepC,fepD,fepE,fepG,fes,fimA,fimB,fimC,fimD,fimE,fimF,fimG,fimH,fimI,flgA,flgB,flgC,flgD,flgE,flgF,flgG,flgH,flgI,flgJ,flgK,flgL,flgN,flhA,…
ESC_CC4871AA	Livestock	Bovine	ST117	246	2	2	aatA,aec7,artj,aslA,astA,avian-hlyE,b2972,c3385,c3386,c3400,cadA,ce1a,cheA,cheB,cheR,cheW,cheY,cheZ,chuA,chuS,chuT,chuU,chuV,chuW,chuX,chuY,csgA,csgB,csgC,csgD,csgE,csgF,csgG,eaeH,ecpA,ecpB,ecpC,ecpD,ecpE,ecpR,ehaA,ehaB,entA,entB,entC,entD,entE,entF,entS,espL1,fepA,fepB,fepC,fepD,fepE,fepG,fes,fimA,fimB,fimC,fimD,fimE,fimF,fimG,fimH,fimI,flgA,flgB,flgC,flgD,flgE,flgF,flgG,flgH,flgI,flgJ,flgK,flgL…
ESC_CC4887AA	Poultry		ST117	607	4	5	aec7,agn43,artj,aslA,b2972,c3385,c3386,c3400,c3610,cadA,cah,cdiB,cheA,cheB,cheR,cheW,cheY,cheZ,chuA,chuS,chuT,chuU,chuV,chuW,chuX,chuY,cka,csgA,csgB,csgC,csgD,csgE,csgF,csgG,cvac,eaeH,ecpA,ecpB,ecpC,ecpD,ecpE,ecpR,ehaA,ehaB,entA,entB,entC,entD,entE,entF,entS,espL1,fepA,fepB,fepC,fepD,fepE,fepG,fes,fimA,fimB,fimC,fimD,fimE,fimF,fimG,fimH,fimI,flgA,flgB,flgC,flgD,flgE,flgF,flgG,flgH,flgI,flgJ,flgK,…
ESC_CC4894AA	Poultry		ST117	608	1	5	aec7,agn43,artj,aslA,astA,b2972,c3385,c3386,c3400,c3610,cadA,cah,cdiB,ce1a,cheA,cheB,cheR,cheW,cheY,cheZ,chuA,chuS,chuT,chuU,chuV,chuW,chuX,chuY,csgA,csgB,csgC,csgD,csgE,csgF,csgG,eaeH,ecpA,ecpB,ecpC,ecpD,ecpE,ecpR,ehaA,ehaB,entA,entB,entC,entD,entE,entF,entS,espL1,fepA,fepB,fepC,fepD,fepE,fepG,fes,fimA,fimB,fimC,fimD,fimE,fimF,fimG,fimH,fimI,flgA,flgB,flgC,flgD,flgE,flgF,flgG,flgH,flgI,flgJ,flgK…
ESC_CC4897AA	Poultry		ST117	609	1	5	aec7,artj,aslA,b2972,c3385,c3386,c3400,cadA,ccdb,cdiB,cheA,cheB,cheR,cheW,cheY,cheZ,chuA,chuS,chuT,chuU,chuV,chuW,chuX,chuY,cka,csgA,csgB,csgC,csgD,csgE,csgF,csgG,ecpA,ecpB,ecpC,ecpD,ecpE,ecpR,ehaA,ehaB,entA,entB,entC,entD,entE,entF,entS,espL1,fepA,fepB,fepC,fepD,fepE,fepG,fes,fimA,fimB,fimC,fimD,fimE,fimF,fimG,fimH,fimI,flgA,flgB,flgC,flgD,flgE,flgF,flgG,flgH,flgI,flgJ,flgK,flgL,flgN,flhA,flhB,f…
ESC_CC4911AA	Livestock	Bovine	ST117	288	1	2	aatA,aec7,artj,aslA,c3385,c3386,c3400,c3610,cadA,ce1a,cheA,cheB,cheR,cheW,cheY,cheZ,chuA,chuS,chuT,chuU,chuV,chuW,chuX,chuY,cma,csgA,csgB,csgC,csgD,csgE,csgF,csgG,eaeH,ecpA,ecpB,ecpC,ecpD,ecpE,ecpR,ehaA,ehaB,entA,entB,entC,entD,entE,entF,entS,espL1,fepA,fepB,fepC,fepD,fepE,fepG,fes,fimA,fimB,fimC,fimD,fimE,fimF,fimG,fimH,fimI,flgA,flgB,flgC,flgD,flgE,flgF,flgG,flgH,flgI,flgJ,flgK,flgL,flgN,flhA,f…
ESC_CC4912AA	Poultry		ST117	610	1	4	aatA,aec7,artj,aslA,b2972,c3385,c3386,c3400,cadA,cdiB,ce1a,cheA,cheB,cheR,cheW,cheY,cheZ,chuA,chuS,chuT,chuU,chuV,chuW,chuX,chuY,csgA,csgC,csgD,csgE,csgF,csgG,eaeH,ecpA,ecpB,ecpC,ecpD,ecpE,ecpR,ehaA,ehaB,entA,entB,entC,entD,entE,entF,entS,espL1,fepA,fepB,fepC,fepD,fepE,fepG,fes,fimA,fimB,fimC,fimD,fimE,fimF,fimG,fimH,fimI,flgA,flgB,flgC,flgD,flgE,flgF,flgG,flgH,flgI,flgJ,flgK,flgL,flgN,flhA,flhB,…
ESC_CC5533AA	Poultry		ST117	611	20	5	aec7,agn43,artj,aslA,b2972,c3385,c3386,c3400,c3610,cadA,cba,ccdb,cdiB,cheA,cheB,cheR,cheW,cheY,cheZ,chuA,chuS,chuT,chuU,chuV,chuW,chuX,chuY,cka,cma,csgA,csgB,csgC,csgD,csgE,csgF,csgG,eaeH,ecpA,ecpB,ecpC,ecpD,ecpE,ecpR,ehaA,ehaB,entA,entB,entC,entD,entE,entF,entS,espL1,fepA,fepB,fepC,fepD,fepE,fepG,fes,fimA,fimB,fimC,fimD,fimE,fimF,fimG,fimH,fimI,flgA,flgB,flgC,flgD,flgE,flgF,flgG,flgH,flgI,flgJ,f…
ESC_CC5537AA	Poultry		ST117	611	20	5	aec7,agn43,artj,aslA,b2972,c3385,c3386,c3400,c3610,cadA,cba,ccdb,cdiB,cheA,cheB,cheR,cheW,cheY,cheZ,chuA,chuS,chuT,chuU,chuV,chuW,chuX,chuY,cka,cma,csgA,csgB,csgC,csgD,csgE,csgF,csgG,eaeH,ecpA,ecpB,ecpC,ecpD,ecpE,ecpR,ehaA,ehaB,entA,entB,entC,entD,entE,entF,entS,espL1,fepA,fepB,fepC,fepD,fepE,fepG,fes,fimA,fimB,fimC,fimD,fimE,fimF,fimG,fimH,fimI,flgA,flgB,flgC,flgD,flgE,flgF,flgG,flgH,flgI,flgJ,f…
ESC_CC5540AA	Poultry		ST117	611	20	5	aec7,agn43,artj,aslA,b2972,c3385,c3386,c3400,c3610,cadA,cba,ccdb,cdiB,cheA,cheB,cheR,cheW,cheY,cheZ,chuA,chuS,chuT,chuU,chuV,chuW,chuX,chuY,cka,cma,csgA,csgB,csgC,csgD,csgE,csgF,csgG,eaeH,ecpA,ecpB,ecpC,ecpD,ecpE,ecpR,ehaA,ehaB,entA,entB,entC,entD,entE,entF,entS,espL1,fepA,fepB,fepC,fepD,fepE,fepG,fes,fimA,fimB,fimC,fimD,fimE,fimF,fimG,fimH,fimI,flgA,flgB,flgC,flgD,flgE,flgF,flgG,flgH,flgI,flgJ,f…
ESC_CC5548AA	Poultry		ST117	612	3	4	aatA,aec7,artj,aslA,astA,b2972,c3385,c3386,c3400,cadA,cah,ccdb,cheA,cheB,cheR,cheW,cheY,cheZ,chuA,chuS,chuT,chuU,chuV,chuW,chuX,chuY,csgA,csgB,csgC,csgD,csgE,csgF,csgG,eaeH,ecpA,ecpB,ecpC,ecpD,ecpE,ecpR,ehaA,ehaB,entA,entB,entC,entD,entE,entF,entS,espL1,fepA,fepB,fepC,fepD,fepE,fepG,fes,fimA,fimB,fimC,fimD,fimE,fimF,fimG,fimH,fimI,flgA,flgB,flgC,flgD,flgE,flgF,flgG,flgH,flgI,flgJ,flgK,flgL,flgN,f…
ESC_CC5549AA	Poultry		ST117	611	20	5	aec7,agn43,artj,aslA,b2972,c3385,c3386,c3400,c3610,cadA,cba,ccdb,cdiB,cheA,cheB,cheR,cheW,cheY,cheZ,chuA,chuS,chuT,chuU,chuV,chuW,chuX,chuY,cka,cma,csgA,csgB,csgC,csgD,csgE,csgF,csgG,eaeH,ecpA,ecpB,ecpC,ecpD,ecpE,ecpR,ehaA,ehaB,entA,entB,entC,entD,entE,entF,entS,espL1,fepA,fepB,fepC,fepD,fepE,fepG,fes,fimA,fimB,fimC,fimD,fimE,fimF,fimG,fimH,fimI,flgA,flgB,flgC,flgD,flgE,flgF,flgG,flgH,flgI,flgJ,f…
ESC_CC5551AA	Poultry		ST117	611	20	5	aec7,agn43,artj,aslA,b2972,c3385,c3386,c3400,c3610,cadA,cba,ccdb,cdiB,cheA,cheB,cheR,cheW,cheY,cheZ,chuA,chuS,chuT,chuU,chuV,chuW,chuX,chuY,cka,cma,csgA,csgB,csgC,csgD,csgE,csgF,csgG,eaeH,ecpA,ecpB,ecpC,ecpD,ecpE,ecpR,ehaA,ehaB,entA,entB,entC,entD,entE,entF,entS,espL1,fepA,fepB,fepC,fepD,fepE,fepG,fes,fimA,fimB,fimC,fimD,fimE,fimF,fimG,fimH,fimI,flgA,flgB,flgC,flgD,flgE,flgF,flgG,flgH,flgI,flgJ,f…
ESC_CC5603AA	Poultry		ST117	45	7	6	aaiW,aec7,artj,aslA,b2972,c3385,c3386,c3400,cadA,cah,ccdb,cdiA,cheA,cheB,cheR,cheW,cheY,cheZ,chuA,chuS,chuT,chuU,chuV,chuW,chuX,chuY,csgA,csgB,csgC,csgD,csgE,csgF,csgG,eaeH,ecpA,ecpB,ecpC,ecpD,ecpE,ecpR,ehaA,ehaB,entA,entB,entC,entD,entE,entF,entS,espL1,fepA,fepB,fepC,fepD,fepE,fepG,fes,fimA,fimB,fimC,fimD,fimE,fimF,fimG,fimH,fimI,flgA,flgB,flgC,flgD,flgE,flgF,flgG,flgH,flgI,flgJ,flgK,flgL,flgN,f…
ESC_CC5650AA	Poultry		ST117	613	3	5	aec7,agn43,artj,aslA,b2972,c3385,c3386,c3400,c3610,cadA,cba,ccdb,cdiB,cheA,cheB,cheR,cheW,cheY,cheZ,chuA,chuS,chuT,chuU,chuV,chuW,chuX,chuY,cka,cma,csgA,csgB,csgC,csgD,csgE,csgF,csgG,eaeH,ecpA,ecpB,ecpC,ecpD,ecpE,ecpR,ehaA,ehaB,entA,entB,entC,entD,entE,entF,entS,espL1,fepA,fepB,fepC,fepD,fepE,fepG,fes,fimA,fimB,fimC,fimD,fimE,fimF,fimG,fimH,fimI,flgA,flgB,flgC,flgD,flgE,flgF,flgG,flgH,flgI,flgJ,f…
ESC_CC5651AA	Poultry		ST117	611	20	5	aec7,agn43,artj,aslA,b2972,c3385,c3386,c3400,c3610,cadA,cba,ccdb,cdiB,cheA,cheB,cheR,cheW,cheY,cheZ,chuA,chuS,chuT,chuU,chuV,chuW,chuX,chuY,cka,cma,csgA,csgB,csgC,csgD,csgE,csgF,csgG,eaeH,ecpA,ecpB,ecpC,ecpD,ecpE,ecpR,ehaA,ehaB,entA,entB,entC,entD,entE,entF,entS,espL1,fepA,fepB,fepC,fepD,fepE,fepG,fes,fimA,fimB,fimC,fimD,fimE,fimF,fimG,fimH,fimI,flgA,flgB,flgC,flgD,flgE,flgF,flgG,flgH,flgI,flgJ,f…
ESC_CC5652AA	Poultry		ST117	612	3	4	aatA,aec7,artj,aslA,astA,b2972,c3385,c3386,c3400,cadA,cah,ccdb,cheA,cheB,cheR,cheW,cheY,cheZ,chuA,chuS,chuT,chuU,chuV,chuW,chuX,chuY,csgA,csgB,csgC,csgD,csgE,csgF,csgG,eaeH,ecpA,ecpB,ecpC,ecpD,ecpE,ecpR,ehaA,ehaB,entA,entB,entC,entD,entE,entF,entS,espL1,fepA,fepB,fepC,fepD,fepE,fepG,fes,fimA,fimB,fimC,fimD,fimE,fimF,fimG,fimH,fimI,flgA,flgB,flgC,flgD,flgE,flgF,flgG,flgH,flgI,flgJ,flgK,flgL,flgN,f…
ESC_CC5655AA	Poultry		ST117	611	20	5	aec7,agn43,artj,aslA,b2972,c3385,c3386,c3400,c3610,cadA,cba,ccdb,cdiB,cheA,cheB,cheR,cheW,cheY,cheZ,chuA,chuS,chuT,chuU,chuV,chuW,chuX,chuY,cka,cma,csgA,csgB,csgC,csgD,csgE,csgF,csgG,eaeH,ecpA,ecpB,ecpC,ecpD,ecpE,ecpR,ehaA,ehaB,entA,entB,entC,entD,entE,entF,entS,espL1,fepA,fepB,fepC,fepD,fepE,fepG,fes,fimA,fimB,fimC,fimD,fimE,fimF,fimG,fimH,fimI,flgA,flgB,flgC,flgD,flgE,flgF,flgG,flgH,flgI,flgJ,f…
ESC_CC5656AA	Poultry		ST117	614	1	2	aatA,aec7,artj,aslA,b2972,c3385,c3386,c3400,cadA,ccdb,cdiB,cheA,cheB,cheR,cheW,cheY,cheZ,chuA,chuS,chuT,chuU,chuV,chuW,chuX,chuY,csgA,csgB,csgC,csgD,csgE,csgF,csgG,cvac,eaeH,ecpA,ecpB,ecpC,ecpD,ecpE,ecpR,ehaA,ehaB,entA,entB,entC,entD,entE,entF,entS,espL1,fepA,fepB,fepC,fepD,fepE,fepG,fes,fimA,fimB,fimC,fimD,fimE,fimF,fimG,fimH,fimI,flgA,flgB,flgC,flgD,flgE,flgF,flgG,flgH,flgI,flgJ,flgK,flgL,flgN,…
ESC_CC5662AA	Poultry		ST117	615	3	5	aatA,aec7,artj,aslA,b2972,c3385,c3386,c3400,cadA,cah,cdiB,ce1a,cheA,cheB,cheR,cheW,cheY,cheZ,chuA,chuS,chuT,chuU,chuV,chuW,chuX,chuY,csgA,csgB,csgC,csgD,csgE,csgF,csgG,eaeH,ecpA,ecpB,ecpC,ecpD,ecpE,ecpR,ehaA,ehaB,entA,entB,entC,entD,entE,entF,entS,espL1,fepA,fepB,fepC,fepD,fepE,fepG,fes,fimA,fimB,fimC,fimD,fimE,fimF,fimG,fimH,fimI,flgA,flgB,flgC,flgD,flgE,flgF,flgG,flgH,flgI,flgJ,flgK,flgL,flgN,f…
ESC_CC5733AA	Poultry		ST117	45	7	6	aaiW,aec7,artj,aslA,b2972,c3385,c3386,c3400,cadA,cah,ccdb,cdiA,cheA,cheB,cheR,cheW,cheY,cheZ,chuA,chuS,chuT,chuU,chuV,chuW,chuX,chuY,csgA,csgB,csgC,csgD,csgE,csgF,csgG,eaeH,ecpA,ecpB,ecpC,ecpD,ecpE,ecpR,ehaA,ehaB,entA,entB,entC,entD,entE,entF,entS,espL1,fepA,fepB,fepC,fepD,fepE,fepG,fes,fimA,fimB,fimC,fimD,fimE,fimF,fimG,fimH,fimI,flgA,flgB,flgC,flgD,flgE,flgF,flgG,flgH,flgI,flgJ,flgK,flgL,flgN,f…
ESC_CC5740AA	Poultry		ST117	45	7	6	aaiW,aec7,artj,aslA,b2972,c3385,c3386,c3400,cadA,cah,ccdb,cdiA,cheA,cheB,cheR,cheW,cheY,cheZ,chuA,chuS,chuT,chuU,chuV,chuW,chuX,chuY,csgA,csgB,csgC,csgD,csgE,csgF,csgG,eaeH,ecpA,ecpB,ecpC,ecpD,ecpE,ecpR,ehaA,ehaB,entA,entB,entC,entD,entE,entF,entS,espL1,fepA,fepB,fepC,fepD,fepE,fepG,fes,fimA,fimB,fimC,fimD,fimE,fimF,fimG,fimH,fimI,flgA,flgB,flgC,flgD,flgE,flgF,flgG,flgH,flgI,flgJ,flgK,flgL,flgN,f…
ESC_CC5741AA	Poultry		ST117	45	7	6	aaiW,aec7,artj,aslA,b2972,c3385,c3386,c3400,cadA,cah,ccdb,cdiA,cheA,cheB,cheR,cheW,cheY,cheZ,chuA,chuS,chuT,chuU,chuV,chuW,chuX,chuY,csgA,csgB,csgC,csgD,csgE,csgF,csgG,eaeH,ecpA,ecpB,ecpC,ecpD,ecpE,ecpR,ehaA,ehaB,entA,entB,entC,entD,entE,entF,entS,espL1,fepA,fepB,fepC,fepD,fepE,fepG,fes,fimA,fimB,fimC,fimD,fimE,fimF,fimG,fimH,fimI,flgA,flgB,flgC,flgD,flgE,flgF,flgG,flgH,flgI,flgJ,flgK,flgL,flgN,f…
ESC_CC5757AA	Poultry		ST117	607	4	5	aec7,agn43,artj,aslA,b2972,c3385,c3386,c3400,c3610,cadA,cah,cdiB,cheA,cheB,cheR,cheW,cheY,cheZ,chuA,chuS,chuT,chuU,chuV,chuW,chuX,chuY,cka,csgA,csgB,csgC,csgD,csgE,csgF,csgG,cvac,eaeH,ecpA,ecpB,ecpC,ecpD,ecpE,ecpR,ehaA,ehaB,entA,entB,entC,entD,entE,entF,entS,espL1,fepA,fepB,fepC,fepD,fepE,fepG,fes,fimA,fimB,fimC,fimD,fimE,fimF,fimG,fimH,fimI,flgA,flgB,flgC,flgD,flgE,flgF,flgG,flgH,flgI,flgJ,flgK,…
ESC_CC5808AA	Poultry		ST117	45	7	6	aaiW,aec7,artj,aslA,b2972,c3385,c3386,c3400,cadA,cah,ccdb,cdiA,cheA,cheB,cheR,cheW,cheY,cheZ,chuA,chuS,chuT,chuU,chuV,chuW,chuX,chuY,csgA,csgB,csgC,csgD,csgE,csgF,csgG,eaeH,ecpA,ecpB,ecpC,ecpD,ecpE,ecpR,ehaA,ehaB,entA,entB,entC,entD,entE,entF,entS,espL1,fepA,fepB,fepC,fepD,fepE,fepG,fes,fimA,fimB,fimC,fimD,fimE,fimF,fimG,fimH,fimI,flgA,flgB,flgC,flgD,flgE,flgF,flgG,flgH,flgI,flgJ,flgK,flgL,flgN,f…
ESC_CC5809AA	Poultry		ST117	45	7	6	aaiW,aec7,artj,aslA,b2972,c3385,c3386,c3400,cadA,cah,ccdb,cdiA,cheA,cheB,cheR,cheW,cheY,cheZ,chuA,chuS,chuT,chuU,chuV,chuW,chuX,chuY,csgA,csgB,csgC,csgD,csgE,csgF,csgG,eaeH,ecpA,ecpB,ecpC,ecpD,ecpE,ecpR,ehaA,ehaB,entA,entB,entC,entD,entE,entF,entS,espL1,fepA,fepB,fepC,fepD,fepE,fepG,fes,fimA,fimB,fimC,fimD,fimE,fimF,fimG,fimH,fimI,flgA,flgB,flgC,flgD,flgE,flgF,flgG,flgH,flgI,flgJ,flgK,flgL,flgN,f…
ESC_CC5835AA	Poultry		ST117	616	1	2	aatA,aec7,artj,aslA,b2972,c3385,c3386,c3400,cadA,ccdb,cheA,cheB,cheR,cheW,cheY,cheZ,chuA,chuS,chuT,chuU,chuV,chuW,chuX,chuY,csa,csgA,csgB,csgC,csgD,csgE,csgF,csgG,cvac,eaeH,ecpA,ecpB,ecpC,ecpD,ecpE,ecpR,ehaA,ehaB,entA,entB,entC,entD,entE,entF,entS,espL1,fepA,fepB,fepC,fepD,fepE,fepG,fes,fimA,fimB,fimC,fimD,fimE,fimF,fimG,fimH,fimI,flgA,flgB,flgC,flgD,flgE,flgF,flgG,flgH,flgI,flgJ,flgK,flgL,flgN,f…
ESC_CC5844AA	Poultry		ST117	617	1	2	aatA,aec31,aec32,artj,aslA,astA,b2972,c3385,c3386,c3400,cadA,cah,ccdb,cheA,cheB,cheR,cheW,cheY,cheZ,chuA,chuS,chuT,chuU,chuV,chuW,chuX,chuY,csgA,csgB,csgC,csgD,csgE,csgF,csgG,cvac,ecpA,ecpB,ecpC,ecpD,ecpE,ecpR,ehaB,entA,entB,entC,entD,entE,entF,entS,espL1,fepA,fepB,fepC,fepD,fepE,fepG,fes,fimA,fimB,fimC,fimD,fimE,fimF,fimG,fimH,fimI,flgA,flgB,flgC,flgD,flgE,flgF,flgG,flgH,flgI,flgJ,flgK,flgL,flgN…
ESC_CC5845AA	Poultry		ST117	618	1	5	aatA,aec7,artj,aslA,astA,b2972,c3385,c3386,c3400,cadA,cah,ccdb,ce1a,cheA,cheB,cheR,cheW,cheY,cheZ,chuA,chuS,chuT,chuU,chuV,chuW,chuX,chuY,csgA,csgB,csgC,csgD,csgE,csgF,csgG,eaeH,ecpA,ecpB,ecpC,ecpD,ecpE,ecpR,ehaA,ehaB,entA,entB,entC,entD,entE,entF,entS,espL1,fepA,fepB,fepC,fepD,fepE,fepG,fes,fimA,fimB,fimC,fimD,fimE,fimF,fimG,fimH,fimI,flgA,flgB,flgC,flgD,flgE,flgF,flgG,flgH,flgI,flgJ,flgK,flgL,f…
ESC_CC5847AA	Poultry		ST117	613	3	5	aec7,agn43,artj,aslA,b2972,c3385,c3386,c3400,c3610,cadA,cba,ccdb,cdiB,cheA,cheB,cheR,cheW,cheY,cheZ,chuA,chuS,chuT,chuU,chuV,chuW,chuX,chuY,cka,cma,csgA,csgB,csgC,csgD,csgE,csgF,csgG,eaeH,ecpA,ecpB,ecpC,ecpD,ecpE,ecpR,ehaA,ehaB,entA,entB,entC,entD,entE,entF,entS,espL1,fepA,fepB,fepC,fepD,fepE,fepG,fes,fimA,fimB,fimC,fimD,fimE,fimF,fimG,fimH,fimI,flgA,flgB,flgC,flgD,flgE,flgF,flgG,flgH,flgI,flgJ,f…
ESC_CC5851AA	Poultry		ST117	613	3	5	aec7,agn43,artj,aslA,b2972,c3385,c3386,c3400,c3610,cadA,cba,ccdb,cdiB,cheA,cheB,cheR,cheW,cheY,cheZ,chuA,chuS,chuT,chuU,chuV,chuW,chuX,chuY,cka,cma,csgA,csgB,csgC,csgD,csgE,csgF,csgG,eaeH,ecpA,ecpB,ecpC,ecpD,ecpE,ecpR,ehaA,ehaB,entA,entB,entC,entD,entE,entF,entS,espL1,fepA,fepB,fepC,fepD,fepE,fepG,fes,fimA,fimB,fimC,fimD,fimE,fimF,fimG,fimH,fimI,flgA,flgB,flgC,flgD,flgE,flgF,flgG,flgH,flgI,flgJ,f…
ESC_CC5858AA	Poultry		ST117	619	1	2	aatA,aec7,artj,aslA,b2972,c3385,c3386,c3400,cadA,ccdb,cdiB,cheA,cheB,cheR,cheW,cheY,cheZ,chuA,chuS,chuT,chuU,chuV,chuW,chuX,chuY,csgA,csgB,csgC,csgD,csgE,csgF,csgG,cvac,eaeH,ecpA,ecpB,ecpC,ecpD,ecpE,ecpR,ehaA,ehaB,entA,entB,entC,entD,entE,entF,entS,espL1,fepA,fepB,fepC,fepD,fepE,fepG,fes,fimA,fimB,fimC,fimD,fimE,fimF,fimG,fimH,fimI,flgA,flgB,flgC,flgD,flgE,flgF,flgG,flgH,flgI,flgJ,flgK,flgL,flgN,…
ESC_CC5867AA	Poultry		ST117	620	2	4	aatA,aec7,agn43,artj,aslA,b2972,c3385,c3386,c3400,c3610,cadA,ccdb,cheA,cheB,cheR,cheW,cheY,cheZ,chuA,chuS,chuT,chuU,chuV,chuW,chuX,chuY,csa,csgA,csgB,csgC,csgD,csgE,csgF,csgG,eaeH,ecpA,ecpB,ecpC,ecpD,ecpE,ecpR,ehaA,ehaB,entA,entB,entC,entD,entE,entF,entS,espL1,fepA,fepB,fepC,fepD,fepE,fepG,fes,fimA,fimB,fimC,fimD,fimE,fimF,fimG,fimH,fimI,flgA,flgB,flgC,flgD,flgE,flgF,flgG,flgH,flgI,flgJ,flgK,flgL…
ESC_CC5868AA	Poultry		ST117	621	1	5	aatA,aec7,artj,aslA,astA,b2972,c3385,c3386,c3400,cadA,cah,cdiB,cheA,cheB,cheR,cheW,cheY,cheZ,chuA,chuS,chuT,chuU,chuV,chuW,chuX,chuY,cka,csgA,csgB,csgC,csgD,csgE,csgF,csgG,cvac,eaeH,ecpA,ecpB,ecpC,ecpD,ecpE,ecpR,ehaA,ehaB,entA,entB,entC,entD,entE,entF,entS,espL1,fepA,fepB,fepC,fepD,fepE,fepG,fes,fimA,fimB,fimC,fimD,fimE,fimF,fimG,fimH,fimI,flgA,flgB,flgC,flgD,flgE,flgF,flgG,flgH,flgI,flgJ,flgK,fl…
ESC_CC5870AA	Poultry		ST117	607	4	5	aec7,agn43,artj,aslA,b2972,c3385,c3386,c3400,c3610,cadA,cah,cdiB,cheA,cheB,cheR,cheW,cheY,cheZ,chuA,chuS,chuT,chuU,chuV,chuW,chuX,chuY,cka,csgA,csgB,csgC,csgD,csgE,csgF,csgG,cvac,eaeH,ecpA,ecpB,ecpC,ecpD,ecpE,ecpR,ehaA,ehaB,entA,entB,entC,entD,entE,entF,entS,espL1,fepA,fepB,fepC,fepD,fepE,fepG,fes,fimA,fimB,fimC,fimD,fimE,fimF,fimG,fimH,fimI,flgA,flgB,flgC,flgD,flgE,flgF,flgG,flgH,flgI,flgJ,flgK,…
ESC_CC5873AA	Poultry		ST117	622	1	4	aatA,aec7,agn43,artj,aslA,b2972,c3385,c3386,c3400,c3610,cadA,ccdb,cheA,cheB,cheR,cheW,cheY,cheZ,chuA,chuS,chuT,chuU,chuV,chuW,chuX,chuY,csgA,csgB,csgC,csgD,csgE,csgF,csgG,eaeH,ecpA,ecpB,ecpC,ecpD,ecpE,ecpR,ehaA,ehaB,entA,entB,entC,entD,entE,entF,entS,espL1,fepA,fepB,fepC,fepD,fepE,fepG,fes,fimA,fimB,fimC,fimD,fimE,fimF,fimG,fimH,fimI,flgA,flgB,flgC,flgD,flgE,flgF,flgG,flgH,flgI,flgJ,flgK,flgL,flg…
ESC_CC5874AA	Poultry		ST117	623	1	6	aatA,aec7,agn43,artj,aslA,astA,b2972,c3385,c3386,c3400,c3610,cadA,cheA,cheB,cheR,cheW,cheY,cheZ,chuA,chuS,chuT,chuU,chuV,chuW,chuX,chuY,csgA,csgB,csgC,csgD,csgE,csgF,csgG,eaeH,ecpA,ecpB,ecpC,ecpD,ecpE,ecpR,ehaA,ehaB,entA,entB,entC,entD,entE,entF,entS,espL1,fepA,fepB,fepC,fepD,fepE,fepG,fes,fimA,fimB,fimC,fimD,fimE,fimF,fimG,fimH,fimI,flgA,flgB,flgC,flgD,flgE,flgF,flgG,flgH,flgI,flgJ,flgK,flgL,flg…
ESC_CC5877AA	Poultry		ST117	624	1	2	aatA,aec7,agn43,artj,aslA,b2972,c3385,c3386,c3400,c3610,cadA,cah,cdiB,cheA,cheB,cheR,cheW,cheY,cheZ,chuA,chuS,chuT,chuU,chuV,chuW,chuX,chuY,csgA,csgB,csgC,csgD,csgE,csgF,csgG,cvac,eaeH,ecpA,ecpB,ecpC,ecpD,ecpE,ecpR,ehaA,ehaB,entA,entB,entC,entD,entE,entF,entS,espL1,fepA,fepB,fepC,fepD,fepE,fepG,fes,fimA,fimB,fimC,fimD,fimE,fimF,fimG,fimH,fimI,flgA,flgB,flgC,flgD,flgE,flgF,flgG,flgH,flgI,flgJ,flgK…
ESC_CC5886AA	Poultry		ST117	625	5	5	aatA,aec7,artj,aslA,b2972,c3385,c3386,c3400,cadA,cah,cdiB,cheA,cheB,cheR,cheW,cheY,cheZ,chuA,chuS,chuT,chuU,chuV,chuW,chuX,chuY,csgA,csgB,csgC,csgD,csgE,csgF,csgG,cvac,eaeH,ecpA,ecpB,ecpC,ecpD,ecpE,ecpR,ehaA,ehaB,entA,entB,entC,entD,entE,entF,entS,espL1,fepA,fepB,fepC,fepD,fepE,fepG,fes,fimA,fimB,fimC,fimD,fimE,fimF,fimG,fimH,fimI,flgA,flgB,flgC,flgD,flgE,flgF,flgG,flgH,flgI,flgJ,flgK,flgL,flgN,f…
ESC_CC5887AA	Poultry		ST117	626	2	5	aatA,aec7,artj,aslA,astA,b2972,c3385,c3386,c3400,cadA,cah,ccdb,ce1a,cheA,cheB,cheR,cheW,cheY,cheZ,chuA,chuS,chuT,chuU,chuV,chuW,chuX,chuY,csgA,csgB,csgC,csgD,csgE,csgF,csgG,ecpA,ecpB,ecpC,ecpD,ecpE,ecpR,ehaB,entA,entB,entC,entD,entE,entF,entS,espL1,fepA,fepB,fepC,fepD,fepE,fepG,fes,fimA,fimB,fimC,fimD,fimE,fimF,fimG,fimH,fimI,flgA,flgB,flgC,flgD,flgE,flgF,flgG,flgH,flgI,flgJ,flgK,flgL,flgN,flhA,f…
ESC_CC5896AA	Poultry		ST117	620	2	4	aatA,aec7,agn43,artj,aslA,b2972,c3385,c3386,c3400,c3610,cadA,ccdb,cheA,cheB,cheR,cheW,cheY,cheZ,chuA,chuS,chuT,chuU,chuV,chuW,chuX,chuY,csa,csgA,csgB,csgC,csgD,csgE,csgF,csgG,eaeH,ecpA,ecpB,ecpC,ecpD,ecpE,ecpR,ehaA,ehaB,entA,entB,entC,entD,entE,entF,entS,espL1,fepA,fepB,fepC,fepD,fepE,fepG,fes,fimA,fimB,fimC,fimD,fimE,fimF,fimG,fimH,fimI,flgA,flgB,flgC,flgD,flgE,flgF,flgG,flgH,flgI,flgJ,flgK,flgL…
ESC_CC5897AA	Poultry		ST117	627	3	4	aatA,aec7,agn43,artj,aslA,b2972,c3385,c3386,c3400,c3610,cadA,cheA,cheB,cheR,cheW,cheY,cheZ,chuA,chuS,chuT,chuU,chuV,chuW,chuX,chuY,csa,csgA,csgB,csgC,csgD,csgE,csgF,csgG,cvac,eaeH,ecpA,ecpB,ecpC,ecpD,ecpE,ecpR,ehaA,ehaB,entA,entB,entC,entD,entE,entF,entS,espL1,fepA,fepB,fepC,fepD,fepE,fepG,fes,fimA,fimB,fimC,fimD,fimE,fimF,fimG,fimH,fimI,flgA,flgB,flgC,flgD,flgE,flgF,flgG,flgH,flgI,flgJ,flgK,flgL…
ESC_CC5898AA	Poultry		ST117	627	3	4	aatA,aec7,agn43,artj,aslA,b2972,c3385,c3386,c3400,c3610,cadA,cheA,cheB,cheR,cheW,cheY,cheZ,chuA,chuS,chuT,chuU,chuV,chuW,chuX,chuY,csa,csgA,csgB,csgC,csgD,csgE,csgF,csgG,cvac,eaeH,ecpA,ecpB,ecpC,ecpD,ecpE,ecpR,ehaA,ehaB,entA,entB,entC,entD,entE,entF,entS,espL1,fepA,fepB,fepC,fepD,fepE,fepG,fes,fimA,fimB,fimC,fimD,fimE,fimF,fimG,fimH,fimI,flgA,flgB,flgC,flgD,flgE,flgF,flgG,flgH,flgI,flgJ,flgK,flgL…
ESC_CC5902AA	Poultry		ST117	627	3	4	aatA,aec7,agn43,artj,aslA,b2972,c3385,c3386,c3400,c3610,cadA,cheA,cheB,cheR,cheW,cheY,cheZ,chuA,chuS,chuT,chuU,chuV,chuW,chuX,chuY,csa,csgA,csgB,csgC,csgD,csgE,csgF,csgG,cvac,eaeH,ecpA,ecpB,ecpC,ecpD,ecpE,ecpR,ehaA,ehaB,entA,entB,entC,entD,entE,entF,entS,espL1,fepA,fepB,fepC,fepD,fepE,fepG,fes,fimA,fimB,fimC,fimD,fimE,fimF,fimG,fimH,fimI,flgA,flgB,flgC,flgD,flgE,flgF,flgG,flgH,flgI,flgJ,flgK,flgL…
ESC_CC5912AA	Poultry		ST117	628	1	4	aatA,aec7,agn43,artj,aslA,b2972,c3385,c3386,c3400,c3610,cadA,cah,cheA,cheB,cheR,cheW,cheY,cheZ,chuA,chuS,chuT,chuU,chuV,chuW,chuX,chuY,csa,csgA,csgB,csgC,csgD,csgE,csgF,csgG,cvac,eaeH,ecpA,ecpB,ecpC,ecpD,ecpE,ecpR,ehaA,ehaB,entA,entB,entC,entD,entE,entF,entS,espL1,fepA,fepB,fepC,fepD,fepE,fepG,fes,fimA,fimB,fimC,fimD,fimE,fimF,fimG,fimH,fimI,flgA,flgB,flgC,flgD,flgE,flgF,flgG,flgH,flgI,flgJ,flgK,…
ESC_CC5914AA	Poultry		ST117	629	1	2	aatA,aec7,agn43,artj,aslA,b2972,c3385,c3386,c3400,cadA,cdiB,cheA,cheB,cheR,cheW,cheY,cheZ,chuA,chuS,chuT,chuU,chuV,chuW,chuX,chuY,cma,csgA,csgB,csgC,csgD,csgE,csgF,csgG,eaeH,ecpA,ecpB,ecpC,ecpD,ecpE,ecpR,ehaA,ehaB,entA,entB,entC,entD,entE,entF,entS,espL1,fepA,fepB,fepC,fepD,fepE,fepG,fes,fimA,fimB,fimC,fimD,fimE,fimF,fimG,fimH,fimI,flgA,flgB,flgC,flgD,flgE,flgF,flgG,flgH,flgI,flgJ,flgK,flgL,flgN,…
ESC_CC5935AA	Poultry		ST117	630	1	2	aatA,aec7,agn43,artj,aslA,b2972,c3385,c3386,c3400,cadA,cdiB,cheA,cheB,cheR,cheW,cheY,cheZ,chuA,chuS,chuT,chuU,chuV,chuW,chuX,chuY,cma,csgA,csgB,csgC,csgD,csgE,csgF,csgG,eaeH,ecpA,ecpB,ecpC,ecpD,ecpE,ecpR,ehaA,ehaB,entA,entB,entC,entD,entE,entF,entS,espL1,fepA,fepB,fepC,fepD,fepE,fepG,fes,fimA,fimB,fimC,fimD,fimE,fimF,fimG,fimH,fimI,flgA,flgB,flgC,flgD,flgE,flgF,flgG,flgH,flgI,flgJ,flgK,flgL,flgN,…
ESC_CC5944AA	Poultry		ST117	631	1	6	aatA,aec7,agn43,artj,aslA,astA,b2972,c3385,c3386,c3400,c3610,cadA,cheA,cheB,cheR,cheW,cheY,cheZ,chuA,chuS,chuT,chuU,chuV,chuW,chuX,chuY,csgA,csgB,csgC,csgD,csgE,csgF,csgG,eaeH,ecpA,ecpB,ecpC,ecpD,ecpE,ecpR,ehaA,entA,entB,entC,entD,entE,entF,entS,espL1,fepA,fepB,fepC,fepD,fepE,fepG,fes,fimA,fimB,fimC,fimD,fimE,fimF,fimG,fimH,fimI,flgA,flgB,flgC,flgD,flgE,flgF,flgG,flgH,flgI,flgJ,flgK,flgL,flgN,flh…
ESC_CC5945AA	Poultry		ST117	632	1	2	aatA,aec7,agn43,artj,aslA,b2972,c3385,c3386,c3400,c3610,cadA,cdiB,cheA,cheB,cheR,cheW,cheY,cheZ,chuA,chuS,chuT,chuU,chuV,chuW,chuX,chuY,csgA,csgB,csgC,csgD,csgE,csgF,csgG,cvac,eaeH,ecpA,ecpB,ecpC,ecpD,ecpE,ecpR,ehaA,ehaB,entA,entB,entC,entD,entE,entF,entS,espL1,fepA,fepB,fepC,fepD,fepE,fepG,fes,fimA,fimB,fimC,fimD,fimE,fimF,fimG,fimH,fimI,flgA,flgB,flgC,flgD,flgE,flgF,flgG,flgH,flgI,flgJ,flgK,flg…
ESC_CC5947AA	Poultry		ST117	633	1	2	aatA,aec7,artj,aslA,b2972,c3385,c3386,c3400,cadA,cah,ccdb,cdiB,cheA,cheB,cheR,cheW,cheY,cheZ,chuA,chuS,chuT,chuU,chuV,chuW,chuX,chuY,csgA,csgB,csgC,csgD,csgE,csgF,csgG,eaeH,ecpA,ecpB,ecpC,ecpD,ecpE,ecpR,ehaA,ehaB,entA,entB,entC,entD,entE,entF,entS,espL1,fepA,fepB,fepC,fepD,fepE,fepG,fes,fimA,fimB,fimC,fimD,fimE,fimF,fimG,fimH,fimI,flgA,flgB,flgC,flgD,flgE,flgF,flgG,flgH,flgI,flgJ,flgK,flgL,flgN,f…
ESC_CC5957AA	Poultry		ST117	634	2	6	aatA,aec7,artj,aslA,astA,b2972,c3385,c3386,c3400,c3610,cadA,cheA,cheB,cheR,cheW,cheY,cheZ,chuA,chuS,chuT,chuU,chuV,chuW,chuX,chuY,csgA,csgB,csgC,csgD,csgE,csgF,csgG,eaeH,ecpA,ecpB,ecpC,ecpD,ecpE,ecpR,ehaA,ehaB,entA,entB,entC,entD,entE,entF,entS,espL1,fepA,fepB,fepC,fepD,fepE,fepG,fes,fimA,fimC,fimD,fimE,fimF,fimG,fimH,fimI,flgA,flgB,flgC,flgD,flgE,flgF,flgG,flgH,flgI,flgJ,flgK,flgL,flgN,flhA,flhB…
ESC_CC5958AA	Poultry		ST117	634	2	6	aatA,aec7,artj,aslA,astA,b2972,c3385,c3386,c3400,c3610,cadA,cheA,cheB,cheR,cheW,cheY,cheZ,chuA,chuS,chuT,chuU,chuV,chuW,chuX,chuY,csgA,csgB,csgC,csgD,csgE,csgF,csgG,eaeH,ecpA,ecpB,ecpC,ecpD,ecpE,ecpR,ehaA,ehaB,entA,entB,entC,entD,entE,entF,entS,espL1,fepA,fepB,fepC,fepD,fepE,fepG,fes,fimA,fimC,fimD,fimE,fimF,fimG,fimH,fimI,flgA,flgB,flgC,flgD,flgE,flgF,flgG,flgH,flgI,flgJ,flgK,flgL,flgN,flhA,flhB…
ESC_CC5959AA	Poultry		ST117	635	1	2	aatA,aec7,artj,aslA,b2972,c3385,c3386,c3400,cadA,cdiA,cdiB,cdtA,cdtB,cdtC,ce1a,cheA,cheB,cheR,cheW,cheY,cheZ,chuA,chuS,chuT,chuU,chuV,chuW,chuX,chuY,csgA,csgB,csgC,csgD,csgE,csgF,csgG,eaeH,ecpA,ecpB,ecpC,ecpD,ecpE,ecpR,ehaA,ehaB,entA,entB,entC,entD,entE,entF,entS,espL1,fepA,fepB,fepC,fepD,fepE,fepG,fes,fimA,fimB,fimC,fimD,fimE,fimF,fimG,fimH,fimI,flgA,flgB,flgC,flgD,flgE,flgF,flgG,flgH,flgI,flgJ,…
ESC_CC5962AA	Poultry		ST117	636	1	2	aatA,aec7,artj,aslA,b2972,c3385,c3386,c3400,c3610,cadA,cah,cdiB,cheA,cheB,cheR,cheW,cheY,cheZ,chuA,chuS,chuT,chuU,chuV,chuW,chuX,chuY,csgA,csgB,csgC,csgD,csgE,csgF,csgG,cvac,eaeH,ecpA,ecpB,ecpC,ecpD,ecpE,ecpR,ehaA,ehaB,entA,entB,entC,entD,entE,entF,entS,espL1,fepA,fepB,fepC,fepD,fepE,fepG,fes,fimA,fimB,fimC,fimD,fimE,fimF,fimG,fimH,fimI,flgA,flgB,flgC,flgD,flgE,flgF,flgG,flgH,flgI,flgJ,flgK,flgL,…
ESC_CC5966AA	Poultry		ST117	637	4	4	aatA,aec7,agn43,artj,aslA,b2972,c3385,c3386,c3400,cadA,cdtA,cdtB,cdtC,cheA,cheB,cheR,cheW,cheY,cheZ,chuA,chuS,chuT,chuU,chuV,chuW,chuX,chuY,csa,csgA,csgB,csgC,csgD,csgE,csgF,csgG,eaeH,ecpA,ecpB,ecpC,ecpD,ecpE,ecpR,ehaA,ehaB,entA,entB,entC,entD,entE,entF,entS,espL1,fepA,fepB,fepC,fepD,fepE,fepG,fes,fimA,fimB,fimC,fimD,fimE,fimF,fimG,fimH,fimI,flgA,flgB,flgC,flgD,flgE,flgF,flgG,flgH,flgI,flgJ,flgK,…
ESC_CC5967AA	Poultry		ST117	638	1	4	aatA,aec7,agn43,artj,aslA,b2972,c3385,c3386,c3400,c3610,cadA,cdtA,cdtB,cdtC,cheA,cheB,cheR,cheW,cheY,cheZ,chuA,chuS,chuT,chuU,chuV,chuW,chuX,chuY,csgA,csgB,csgC,csgD,csgE,csgF,csgG,eaeH,ecpA,ecpB,ecpC,ecpD,ecpE,ecpR,ehaA,ehaB,entA,entB,entC,entD,entE,entF,entS,espL1,fepA,fepB,fepC,fepD,fepE,fepG,fes,fimA,fimB,fimC,fimD,fimE,fimF,fimG,fimH,fimI,flgA,flgB,flgC,flgD,flgE,flgF,flgG,flgH,flgI,flgJ,flg…
ESC_CC5972AA	Poultry		ST117	639	1	2	aatA,aec7,artj,aslA,b2972,c3385,c3386,c3400,c3610,cadA,cah,cdiB,ce1a,cheA,cheB,cheR,cheW,cheY,cheZ,chuA,chuS,chuT,chuU,chuV,chuW,chuX,chuY,csgA,csgB,csgC,csgD,csgE,csgF,csgG,cvac,eaeH,ecpA,ecpB,ecpC,ecpD,ecpE,ecpR,ehaA,ehaB,entA,entB,entC,entD,entE,entF,entS,espL1,fepA,fepB,fepC,fepD,fepE,fepG,fes,fimA,fimB,fimC,fimD,fimE,fimF,fimG,fimH,fimI,flgA,flgB,flgC,flgD,flgE,flgF,flgG,flgH,flgI,flgJ,flgK,…
ESC_CC5976AA	Poultry		ST117	640	1	2	aatA,aec7,artj,aslA,b2972,c3385,c3386,c3400,cadA,cah,cdiB,cheA,cheB,cheR,cheW,cheY,cheZ,chuA,chuS,chuT,chuU,chuV,chuW,chuX,chuY,csgA,csgB,csgC,csgD,csgE,csgF,csgG,cvac,eaeH,ecpA,ecpB,ecpC,ecpD,ecpE,ecpR,ehaA,ehaB,entA,entB,entC,entD,entE,entF,entS,espL1,fepA,fepB,fepC,fepD,fepE,fepG,fes,fimA,fimB,fimC,fimD,fimE,fimF,fimG,fimH,fimI,flgA,flgB,flgC,flgD,flgE,flgF,flgG,flgH,flgI,flgJ,flgK,flgL,flgN,f…
ESC_CC5982AA	Poultry		ST117	641	3	5	aatA,aec7,artj,aslA,b2972,c3385,c3386,c3400,cadA,cah,cdiB,cheA,cheB,cheR,cheW,cheY,cheZ,chuA,chuS,chuT,chuU,chuV,chuW,chuX,chuY,cka,csgA,csgB,csgC,csgD,csgE,csgF,csgG,cvac,eaeH,ecpA,ecpB,ecpC,ecpD,ecpE,ecpR,ehaA,ehaB,entA,entB,entC,entD,entE,entF,entS,espL1,fepA,fepB,fepC,fepD,fepE,fepG,fes,fimA,fimB,fimC,fimD,fimE,fimF,fimG,fimH,fimI,flgA,flgB,flgC,flgD,flgE,flgF,flgG,flgH,flgI,flgJ,flgK,flgL,fl…
ESC_CC5984AA	Poultry		ST117	642	1	5	aec7,artj,aslA,b2972,c3385,c3386,c3400,cadA,cah,cdiB,cheA,cheB,cheR,cheW,cheY,cheZ,chuA,chuS,chuT,chuU,chuV,chuW,chuX,chuY,cka,csgA,csgB,csgC,csgD,csgE,csgF,csgG,eaeH,ecpA,ecpB,ecpC,ecpD,ecpE,ecpR,ehaA,ehaB,entA,entB,entC,entD,entE,entF,entS,espL1,fepA,fepB,fepC,fepD,fepE,fepG,fes,fimA,fimB,fimC,fimD,fimE,fimF,fimG,fimH,fimI,flgA,flgB,flgC,flgD,flgE,flgF,flgG,flgH,flgI,flgJ,flgK,flgL,flgN,flhA,fl…
ESC_CC5987AA	Poultry		ST117	643	2	2	aec7,artj,aslA,astA,b2972,c3385,c3386,c3400,cadA,cah,cheA,cheB,cheR,cheW,cheY,cheZ,chuA,chuS,chuT,chuU,chuV,chuW,chuX,chuY,cib,cka,csgA,csgB,csgC,csgD,csgE,csgF,csgG,cvac,eaeH,ecpA,ecpB,ecpC,ecpD,ecpE,ecpR,ehaA,ehaB,entA,entB,entC,entD,entE,entF,entS,espL1,fepA,fepB,fepC,fepD,fepE,fepG,fes,fimA,fimB,fimC,fimD,fimE,fimF,fimG,fimH,fimI,flgA,flgB,flgC,flgD,flgE,flgF,flgG,flgH,flgI,flgJ,flgK,flgL,flg…
ESC_CC5988AA	Poultry		ST117	643	2	2	aec7,artj,aslA,astA,b2972,c3385,c3386,c3400,cadA,cah,cheA,cheB,cheR,cheW,cheY,cheZ,chuA,chuS,chuT,chuU,chuV,chuW,chuX,chuY,cib,cka,csgA,csgB,csgC,csgD,csgE,csgF,csgG,cvac,eaeH,ecpA,ecpB,ecpC,ecpD,ecpE,ecpR,ehaA,ehaB,entA,entB,entC,entD,entE,entF,entS,espL1,fepA,fepB,fepC,fepD,fepE,fepG,fes,fimA,fimB,fimC,fimD,fimE,fimF,fimG,fimH,fimI,flgA,flgB,flgC,flgD,flgE,flgF,flgG,flgH,flgI,flgJ,flgK,flgL,flg…
ESC_CC5990AA	Poultry		ST117	644	2	5	aatA,aec7,artj,aslA,astA,b2972,c3385,c3386,c3400,cadA,cah,cdiB,cheA,cheB,cheR,cheW,cheY,cheZ,chuA,chuS,chuT,chuU,chuV,chuW,chuX,chuY,csgA,csgB,csgC,csgD,csgE,csgF,csgG,cvac,eaeH,ecpA,ecpB,ecpC,ecpD,ecpE,ecpR,ehaA,ehaB,entA,entB,entC,entD,entE,entF,entS,espL1,fepA,fepB,fepC,fepD,fepE,fepG,fes,fimA,fimB,fimC,fimD,fimE,fimF,fimG,fimH,fimI,flgA,flgB,flgC,flgD,flgE,flgF,flgG,flgH,flgI,flgJ,flgK,flgL,f…
ESC_CC6003AA	Poultry		ST117	645	1	4	aec7,agn43,artj,aslA,astA,b2972,c3385,c3386,c3400,cadA,cah,cba,ccdb,cheA,cheB,cheR,cheW,cheY,cheZ,chuA,chuS,chuT,chuU,chuV,chuW,chuX,chuY,cma,csgA,csgB,csgC,csgD,csgE,csgF,csgG,eaeH,ecpA,ecpB,ecpC,ecpD,ecpE,ecpR,ehaA,ehaB,entA,entB,entC,entD,entE,entF,entS,espL1,fepA,fepB,fepC,fepD,fepE,fepG,fes,fimA,fimB,fimC,fimD,fimE,fimF,fimG,fimH,fimI,flgA,flgB,flgC,flgD,flgE,flgF,flgG,flgH,flgI,flgJ,flgK,fl…
ESC_CC6004AA	Poultry		ST117	646	2	5	aatA,aec7,artj,aslA,b2972,c3385,c3386,c3400,cadA,cah,cdiB,cheA,cheB,cheR,cheW,cheY,cheZ,chuA,chuS,chuT,chuU,chuV,chuW,chuX,chuY,csgA,csgB,csgC,csgD,csgE,csgF,csgG,cvac,eaeH,ecpA,ecpB,ecpC,ecpD,ecpE,ecpR,ehaA,ehaB,entA,entB,entC,entD,entE,entF,entS,espL1,fepA,fepB,fepC,fepD,fepE,fepG,fes,fimA,fimB,fimC,fimD,fimE,fimF,fimG,fimH,fimI,flgA,flgB,flgC,flgD,flgE,flgF,flgG,flgH,flgI,flgJ,flgK,flgL,flgN,f…
ESC_CC6005AA	Poultry		ST117	647	1	6	aatA,aec7,artj,aslA,astA,b2972,c3385,c3386,c3400,cadA,cdiB,cheA,cheB,cheR,cheW,cheY,cheZ,chuA,chuS,chuT,chuU,chuV,chuW,chuX,chuY,csgA,csgB,csgC,csgD,csgE,csgF,csgG,eaeH,ecpA,ecpB,ecpC,ecpD,ecpE,ecpR,ehaA,ehaB,entA,entB,entC,entD,entE,entF,entS,espL1,fepA,fepB,fepC,fepD,fepE,fepG,fes,fimA,fimC,fimD,fimE,fimF,fimG,fimH,fimI,flgA,flgB,flgC,flgD,flgE,flgF,flgG,flgH,flgI,flgJ,flgK,flgL,flgN,flhA,flhB,…
ESC_CC6006AA	Poultry		ST117	648	1	2	aatA,aec7,agn43,artj,aslA,b2972,c3385,c3386,c3400,c3610,cadA,cah,cheA,cheB,cheR,cheW,cheY,cheZ,chuA,chuS,chuT,chuU,chuV,chuW,chuX,chuY,csgA,csgB,csgC,csgD,csgE,csgF,csgG,cvac,eaeH,ecpA,ecpB,ecpC,ecpD,ecpE,ecpR,ehaA,ehaB,entA,entB,entC,entD,entE,entF,entS,espL1,fepA,fepB,fepC,fepD,fepE,fepG,fes,fimA,fimB,fimC,fimD,fimE,fimF,fimG,fimH,fimI,flgA,flgB,flgC,flgD,flgE,flgF,flgG,flgH,flgI,flgJ,flgK,flgL…
ESC_CC6011AA	Poultry		ST117	626	2	5	aatA,aec7,artj,aslA,astA,b2972,c3385,c3386,c3400,cadA,cah,ccdb,ce1a,cheA,cheB,cheR,cheW,cheY,cheZ,chuA,chuS,chuT,chuU,chuV,chuW,chuX,chuY,csgA,csgB,csgC,csgD,csgE,csgF,csgG,ecpA,ecpB,ecpC,ecpD,ecpE,ecpR,ehaB,entA,entB,entC,entD,entE,entF,entS,espL1,fepA,fepB,fepC,fepD,fepE,fepG,fes,fimA,fimB,fimC,fimD,fimE,fimF,fimG,fimH,fimI,flgA,flgB,flgC,flgD,flgE,flgF,flgG,flgH,flgI,flgJ,flgK,flgL,flgN,flhA,f…
ESC_CC6016AA	Poultry		ST117	649	1	4	aatA,aec7,artj,aslA,b2972,c3385,c3386,c3400,c3610,cadA,cah,ccdb,cdiB,cheA,cheB,cheR,cheW,cheY,cheZ,chuA,chuS,chuT,chuU,chuV,chuW,chuX,chuY,csgA,csgB,csgC,csgD,csgE,csgF,csgG,cvac,eaeH,ecpA,ecpB,ecpC,ecpD,ecpE,ecpR,ehaA,ehaB,entA,entB,entC,entD,entE,entF,entS,espL1,fepA,fepB,fepC,fepD,fepE,fepG,fes,fimA,fimB,fimC,fimD,fimE,fimF,fimG,fimH,fimI,flgA,flgB,flgC,flgD,flgE,flgF,flgG,flgH,flgI,flgJ,flgK,…
ESC_CC6018AA	Poultry		ST117	650	1	5	aatA,aec7,artj,aslA,b2972,c3385,c3386,c3400,cadA,cah,cdiB,cheA,cheB,cheR,cheW,cheY,cheZ,chuA,chuS,chuT,chuU,chuV,chuW,chuX,chuY,csgA,csgB,csgC,csgD,csgE,csgF,csgG,cvac,eaeH,ecpA,ecpB,ecpC,ecpD,ecpE,ecpR,ehaA,ehaB,entA,entB,entC,entD,entE,entF,entS,espL1,fepA,fepB,fepC,fepD,fepE,fepG,fes,fimA,fimB,fimC,fimD,fimE,fimF,fimG,fimH,fimI,flgA,flgB,flgC,flgD,flgE,flgF,flgG,flgH,flgI,flgJ,flgK,flgL,flgN,f…
ESC_CC6024AA	Poultry		ST117	641	3	5	aatA,aec7,artj,aslA,b2972,c3385,c3386,c3400,cadA,cah,cdiB,cheA,cheB,cheR,cheW,cheY,cheZ,chuA,chuS,chuT,chuU,chuV,chuW,chuX,chuY,cka,csgA,csgB,csgC,csgD,csgE,csgF,csgG,cvac,eaeH,ecpA,ecpB,ecpC,ecpD,ecpE,ecpR,ehaA,ehaB,entA,entB,entC,entD,entE,entF,entS,espL1,fepA,fepB,fepC,fepD,fepE,fepG,fes,fimA,fimB,fimC,fimD,fimE,fimF,fimG,fimH,fimI,flgA,flgB,flgC,flgD,flgE,flgF,flgG,flgH,flgI,flgJ,flgK,flgL,fl…
ESC_CC6028AA	Poultry		ST117	651	1	4	aec7,agn43,artj,aslA,astA,b2972,c3385,c3386,c3400,cadA,cah,cba,ccdb,cdiB,cheA,cheB,cheR,cheW,cheY,cheZ,chuA,chuS,chuT,chuU,chuV,chuW,chuX,chuY,cma,csgA,csgB,csgC,csgD,csgE,csgF,csgG,eaeH,ecpA,ecpB,ecpC,ecpD,ecpE,ecpR,ehaA,ehaB,entA,entB,entC,entD,entE,entF,entS,espL1,fepA,fepB,fepC,fepD,fepE,fepG,fes,fimA,fimB,fimC,fimD,fimE,fimF,fimG,fimH,fimI,flgA,flgB,flgC,flgD,flgE,flgF,flgG,flgH,flgI,flgJ,fl…
ESC_CC6043AA	Poultry		ST117	652	1	4	aatA,aec7,agn43,artj,aslA,b2972,c3385,c3386,c3400,cadA,cdtA,cdtB,cdtC,cheA,cheB,cheR,cheW,cheY,cheZ,chuA,chuS,chuT,chuU,chuV,chuW,chuX,chuY,csgA,csgB,csgC,csgD,csgE,csgF,csgG,eaeH,ecpA,ecpB,ecpC,ecpD,ecpE,ecpR,ehaA,ehaB,entA,entB,entC,entD,entE,entF,entS,espL1,fepA,fepB,fepC,fepD,fepE,fepG,fes,fimA,fimB,fimC,fimD,fimE,fimF,fimG,fimH,fimI,flgA,flgB,flgC,flgD,flgE,flgF,flgG,flgH,flgI,flgJ,flgK,flgL…
ESC_CC6044AA	Poultry		ST117	653	1	4	aatA,aec7,agn43,artj,aslA,astA,b2972,c3385,c3386,c3400,cadA,ccdb,cdiB,cdtA,cdtB,cdtC,cheA,cheB,cheR,cheW,cheY,cheZ,chuA,chuS,chuT,chuU,chuV,chuW,chuX,chuY,cma,csa,csgA,csgB,csgC,csgD,csgE,csgF,csgG,eaeH,ecpA,ecpB,ecpC,ecpD,ecpE,ecpR,ehaA,ehaB,entA,entB,entC,entD,entE,entF,entS,espL1,fepA,fepB,fepC,fepD,fepE,fepG,fes,fimA,fimB,fimC,fimD,fimE,fimF,fimG,fimH,fimI,flgA,flgB,flgC,flgD,flgE,flgF,flgG,f…
ESC_CC6050AA	Poultry		ST117	611	20	5	aec7,agn43,artj,aslA,b2972,c3385,c3386,c3400,c3610,cadA,cba,ccdb,cdiB,cheA,cheB,cheR,cheW,cheY,cheZ,chuA,chuS,chuT,chuU,chuV,chuW,chuX,chuY,cka,cma,csgA,csgB,csgC,csgD,csgE,csgF,csgG,eaeH,ecpA,ecpB,ecpC,ecpD,ecpE,ecpR,ehaA,ehaB,entA,entB,entC,entD,entE,entF,entS,espL1,fepA,fepB,fepC,fepD,fepE,fepG,fes,fimA,fimB,fimC,fimD,fimE,fimF,fimG,fimH,fimI,flgA,flgB,flgC,flgD,flgE,flgF,flgG,flgH,flgI,flgJ,f…
ESC_CC6054AA	Poultry		ST117	611	20	5	aec7,agn43,artj,aslA,b2972,c3385,c3386,c3400,c3610,cadA,cba,ccdb,cdiB,cheA,cheB,cheR,cheW,cheY,cheZ,chuA,chuS,chuT,chuU,chuV,chuW,chuX,chuY,cka,cma,csgA,csgB,csgC,csgD,csgE,csgF,csgG,eaeH,ecpA,ecpB,ecpC,ecpD,ecpE,ecpR,ehaA,ehaB,entA,entB,entC,entD,entE,entF,entS,espL1,fepA,fepB,fepC,fepD,fepE,fepG,fes,fimA,fimB,fimC,fimD,fimE,fimF,fimG,fimH,fimI,flgA,flgB,flgC,flgD,flgE,flgF,flgG,flgH,flgI,flgJ,f…
ESC_CC6059AA	Poultry		ST117	611	20	5	aec7,agn43,artj,aslA,b2972,c3385,c3386,c3400,c3610,cadA,cba,ccdb,cdiB,cheA,cheB,cheR,cheW,cheY,cheZ,chuA,chuS,chuT,chuU,chuV,chuW,chuX,chuY,cka,cma,csgA,csgB,csgC,csgD,csgE,csgF,csgG,eaeH,ecpA,ecpB,ecpC,ecpD,ecpE,ecpR,ehaA,ehaB,entA,entB,entC,entD,entE,entF,entS,espL1,fepA,fepB,fepC,fepD,fepE,fepG,fes,fimA,fimB,fimC,fimD,fimE,fimF,fimG,fimH,fimI,flgA,flgB,flgC,flgD,flgE,flgF,flgG,flgH,flgI,flgJ,f…
ESC_CC6063AA	Poultry		ST117	615	3	5	aatA,aec7,artj,aslA,b2972,c3385,c3386,c3400,cadA,cah,cdiB,ce1a,cheA,cheB,cheR,cheW,cheY,cheZ,chuA,chuS,chuT,chuU,chuV,chuW,chuX,chuY,csgA,csgB,csgC,csgD,csgE,csgF,csgG,eaeH,ecpA,ecpB,ecpC,ecpD,ecpE,ecpR,ehaA,ehaB,entA,entB,entC,entD,entE,entF,entS,espL1,fepA,fepB,fepC,fepD,fepE,fepG,fes,fimA,fimB,fimC,fimD,fimE,fimF,fimG,fimH,fimI,flgA,flgB,flgC,flgD,flgE,flgF,flgG,flgH,flgI,flgJ,flgK,flgL,flgN,f…
ESC_CC6085AA	Poultry		ST117	625	5	5	aatA,aec7,artj,aslA,b2972,c3385,c3386,c3400,cadA,cah,cdiB,cheA,cheB,cheR,cheW,cheY,cheZ,chuA,chuS,chuT,chuU,chuV,chuW,chuX,chuY,csgA,csgB,csgC,csgD,csgE,csgF,csgG,cvac,eaeH,ecpA,ecpB,ecpC,ecpD,ecpE,ecpR,ehaA,ehaB,entA,entB,entC,entD,entE,entF,entS,espL1,fepA,fepB,fepC,fepD,fepE,fepG,fes,fimA,fimB,fimC,fimD,fimE,fimF,fimG,fimH,fimI,flgA,flgB,flgC,flgD,flgE,flgF,flgG,flgH,flgI,flgJ,flgK,flgL,flgN,f…
ESC_CC6091AA	Poultry		ST117	654	1	4	aatA,aec7,artj,aslA,b2972,c3385,c3386,c3400,cadA,ce1a,cheA,cheB,cheR,cheW,cheY,cheZ,chuA,chuS,chuT,chuU,chuV,chuW,chuX,chuY,csgA,csgB,csgC,csgD,csgE,csgF,csgG,eaeH,ecpA,ecpB,ecpC,ecpD,ecpE,ecpR,ehaA,ehaB,entA,entB,entC,entD,entE,entF,entS,espL1,fepA,fepB,fepC,fepD,fepE,fepG,fes,fimA,fimB,fimC,fimD,fimE,fimF,fimG,fimH,fimI,flgA,flgB,flgC,flgD,flgE,flgF,flgG,flgH,flgI,flgJ,flgK,flgL,flgN,flhA,flhB,…
ESC_CC6092AA	Poultry		ST117	655	5	5	aatA,aec7,artj,aslA,avian-hlyE,b2972,c3385,c3386,c3400,cadA,cah,ce1a,cheA,cheB,cheR,cheW,cheY,cheZ,chuA,chuS,chuT,chuU,chuV,chuW,chuX,chuY,cma,csgA,csgB,csgC,csgD,csgE,csgF,csgG,eaeH,ecpA,ecpB,ecpC,ecpD,ecpE,ecpR,ehaA,ehaB,entA,entB,entC,entD,entE,entF,entS,espL1,fepA,fepB,fepC,fepD,fepE,fepG,fes,fimA,fimB,fimC,fimD,fimE,fimF,fimG,fimH,fimI,flgA,flgB,flgC,flgD,flgE,flgF,flgG,flgH,flgI,flgJ,flgK,f…
ESC_CC6098AA	Poultry		ST117	656	1	5	aec7,agn43,artj,aslA,b2972,c3385,c3386,c3400,c3610,cadA,cah,cba,ccdb,cdiB,cheA,cheB,cheR,cheW,cheY,cheZ,chuA,chuS,chuT,chuU,chuV,chuW,chuX,chuY,cka,cma,csgA,csgB,csgC,csgD,csgE,csgF,csgG,eaeH,ecpA,ecpB,ecpC,ecpD,ecpE,ecpR,ehaA,ehaB,entA,entB,entC,entD,entE,entF,entS,espL1,fepA,fepB,fepC,fepD,fepE,fepG,fes,fimA,fimB,fimC,fimD,fimE,fimF,fimG,fimH,fimI,flgA,flgB,flgC,flgD,flgE,flgF,flgG,flgH,flgI,fl…
ESC_CC6104AA	Poultry		ST117	50	2	5	aatA,aec7,artj,aslA,b2972,c3385,c3386,c3400,cadA,cdiB,cheA,cheB,cheR,cheW,cheY,cheZ,chuA,chuS,chuT,chuU,chuV,chuW,chuX,chuY,cka,csgA,csgB,csgC,csgD,csgE,csgF,csgG,cvac,eaeH,ecpA,ecpB,ecpC,ecpD,ecpE,ecpR,ehaA,ehaB,entA,entB,entC,entD,entE,entF,entS,espL1,fepA,fepB,fepC,fepD,fepE,fepG,fes,fimA,fimB,fimC,fimD,fimE,fimF,fimG,fimH,fimI,flgA,flgB,flgC,flgD,flgE,flgF,flgG,flgH,flgI,flgJ,flgK,flgL,flgN,f…
ESC_CC6106AA	Poultry		ST117	657	1	5	aec7,artj,aslA,astA,b2972,c3400,c3610,cadA,cah,cdiB,cheA,cheB,cheR,cheW,cheY,cheZ,chuA,chuS,chuT,chuU,chuV,chuW,chuX,chuY,csgA,csgB,csgC,csgD,csgE,csgF,csgG,eaeH,ecpA,ecpB,ecpC,ecpD,ecpE,ecpR,ehaA,ehaB,entA,entB,entC,entD,entE,entF,entS,espL1,fepA,fepB,fepC,fepD,fepE,fepG,fes,fimA,fimB,fimC,fimD,fimE,fimF,fimG,fimH,fimI,flgA,flgB,flgC,flgD,flgE,flgF,flgG,flgH,flgI,flgJ,flgK,flgL,flgN,flhA,flhB,fl…
ESC_CC6115AA	Poultry		ST117	641	3	5	aatA,aec7,artj,aslA,b2972,c3385,c3386,c3400,cadA,cah,cdiB,cheA,cheB,cheR,cheW,cheY,cheZ,chuA,chuS,chuT,chuU,chuV,chuW,chuX,chuY,cka,csgA,csgB,csgC,csgD,csgE,csgF,csgG,cvac,eaeH,ecpA,ecpB,ecpC,ecpD,ecpE,ecpR,ehaA,ehaB,entA,entB,entC,entD,entE,entF,entS,espL1,fepA,fepB,fepC,fepD,fepE,fepG,fes,fimA,fimB,fimC,fimD,fimE,fimF,fimG,fimH,fimI,flgA,flgB,flgC,flgD,flgE,flgF,flgG,flgH,flgI,flgJ,flgK,flgL,fl…
ESC_CC6119AA	Poultry		ST117	658	1	2	aatA,aec7,artj,aslA,avian-hlyE,b2972,c3385,c3386,c3400,cadA,cah,cdtA,cdtB,cdtC,ce1a,cheA,cheB,cheR,cheW,cheY,cheZ,chuA,chuS,chuT,chuU,chuV,chuW,chuX,chuY,csgA,csgB,csgC,csgD,csgE,csgF,csgG,eaeH,ecpA,ecpB,ecpC,ecpD,ecpE,ecpR,ehaA,ehaB,entA,entB,entC,entD,entE,entF,entS,espL1,fepA,fepB,fepC,fepD,fepE,fepG,fes,fimA,fimB,fimC,fimD,fimE,fimF,fimG,fimH,fimI,flgA,flgB,flgC,flgD,flgE,flgF,flgG,flgH,flgI,…
ESC_CC6120AA	Poultry		ST117	644	2	5	aatA,aec7,artj,aslA,astA,b2972,c3385,c3386,c3400,cadA,cah,cdiB,cheA,cheB,cheR,cheW,cheY,cheZ,chuA,chuS,chuT,chuU,chuV,chuW,chuX,chuY,csgA,csgB,csgC,csgD,csgE,csgF,csgG,cvac,eaeH,ecpA,ecpB,ecpC,ecpD,ecpE,ecpR,ehaA,ehaB,entA,entB,entC,entD,entE,entF,entS,espL1,fepA,fepB,fepC,fepD,fepE,fepG,fes,fimA,fimB,fimC,fimD,fimE,fimF,fimG,fimH,fimI,flgA,flgB,flgC,flgD,flgE,flgF,flgG,flgH,flgI,flgJ,flgK,flgL,f…
ESC_CC6122AA	Poultry		ST117	659	1	2	aatA,aec7,artj,aslA,astA,b2972,c3385,c3386,c3400,cadA,cah,cdiB,cheA,cheB,cheR,cheW,cheY,cheZ,chuA,chuS,chuT,chuU,chuV,chuW,chuX,chuY,csgA,csgB,csgC,csgD,csgE,csgF,csgG,cvac,eaeH,ecpA,ecpB,ecpC,ecpD,ecpE,ecpR,ehaA,ehaB,entA,entB,entC,entD,entE,entF,entS,espL1,fepA,fepB,fepC,fepD,fepE,fepG,fes,fimA,fimB,fimC,fimD,fimE,fimF,fimG,fimH,fimI,flgA,flgB,flgC,flgD,flgE,flgF,flgG,flgH,flgI,flgJ,flgK,flgL,f…
ESC_CC6124AA	Poultry		ST117	660	2	4	aatA,aec7,artj,aslA,b2972,c3385,c3386,c3400,cadA,cah,cdiB,cheA,cheB,cheR,cheW,cheY,cheZ,chuA,chuS,chuT,chuU,chuV,chuW,chuX,chuY,cib,csgA,csgB,csgC,csgD,csgE,csgF,csgG,eaeH,ecpA,ecpB,ecpC,ecpD,ecpE,ecpR,ehaA,ehaB,entA,entB,entC,entD,entE,entF,entS,espL1,fepA,fepB,fepC,fepD,fepE,fepG,fes,fimA,fimB,fimC,fimD,fimE,fimF,fimG,fimH,fimI,flgA,flgB,flgC,flgD,flgE,flgF,flgG,flgH,flgI,flgJ,flgK,flgL,flgN,fl…
ESC_CC6146AA	Poultry		ST117	661	1	6	aatA,aec7,artj,aslA,astA,b2972,c3385,c3386,c3400,cadA,cheA,cheB,cheR,cheW,cheY,cheZ,chuA,chuS,chuT,chuU,chuV,chuW,chuX,chuY,csgA,csgB,csgC,csgD,csgE,csgF,csgG,eaeH,ecpA,ecpB,ecpC,ecpD,ecpE,ecpR,ehaA,ehaB,entA,entB,entC,entD,entE,entF,entS,espL1,fepA,fepB,fepC,fepD,fepE,fepG,fes,fimA,fimC,fimD,fimE,fimF,fimG,fimH,fimI,flgA,flgB,flgC,flgD,flgE,flgF,flgG,flgH,flgI,flgJ,flgK,flgL,flgN,flhA,flhB,flhC,…
ESC_CC6149AA	Poultry		ST117	625	5	5	aatA,aec7,artj,aslA,b2972,c3385,c3386,c3400,cadA,cah,cdiB,cheA,cheB,cheR,cheW,cheY,cheZ,chuA,chuS,chuT,chuU,chuV,chuW,chuX,chuY,csgA,csgB,csgC,csgD,csgE,csgF,csgG,cvac,eaeH,ecpA,ecpB,ecpC,ecpD,ecpE,ecpR,ehaA,ehaB,entA,entB,entC,entD,entE,entF,entS,espL1,fepA,fepB,fepC,fepD,fepE,fepG,fes,fimA,fimB,fimC,fimD,fimE,fimF,fimG,fimH,fimI,flgA,flgB,flgC,flgD,flgE,flgF,flgG,flgH,flgI,flgJ,flgK,flgL,flgN,f…
ESC_CC6152AA	Poultry		ST117	646	2	5	aatA,aec7,artj,aslA,b2972,c3385,c3386,c3400,cadA,cah,cdiB,cheA,cheB,cheR,cheW,cheY,cheZ,chuA,chuS,chuT,chuU,chuV,chuW,chuX,chuY,csgA,csgB,csgC,csgD,csgE,csgF,csgG,cvac,eaeH,ecpA,ecpB,ecpC,ecpD,ecpE,ecpR,ehaA,ehaB,entA,entB,entC,entD,entE,entF,entS,espL1,fepA,fepB,fepC,fepD,fepE,fepG,fes,fimA,fimB,fimC,fimD,fimE,fimF,fimG,fimH,fimI,flgA,flgB,flgC,flgD,flgE,flgF,flgG,flgH,flgI,flgJ,flgK,flgL,flgN,f…
ESC_CC6264AA	Poultry		ST117	662	1	2	aatA,aec7,agn43,artj,aslA,avian-hlyE,b2972,c3385,c3386,c3400,cadA,ccdb,cdiB,ce1a,cheA,cheB,cheR,cheW,cheY,cheZ,chuA,chuS,chuT,chuU,chuV,chuW,chuX,chuY,cib,clpC,clpF,clpH,clpL,cma,csgA,csgB,csgC,csgD,csgE,csgF,csgG,cvac,eaeH,ecpA,ecpB,ecpC,ecpD,ecpE,ecpR,ehaA,ehaB,entA,entB,entC,entD,entE,entF,entS,espL1,faeD,faeE,fepA,fepB,fepC,fepD,fepE,fepG,fes,fimA,fimB,fimC,fimD,fimE,fimF,fimG,fimH,fimI,flgA,…
ESC_CC6273AA	Poultry		ST117	572	2	2	aatA,aec7,artj,aslA,b2972,c3385,c3386,c3400,cadA,cdiB,cheA,cheB,cheR,cheW,cheY,cheZ,chuA,chuS,chuT,chuU,chuV,chuW,chuX,chuY,csgA,csgB,csgC,csgD,csgE,csgF,csgG,cvac,eaeH,ecpA,ecpB,ecpC,ecpD,ecpE,ecpR,ehaA,ehaB,entA,entB,entC,entD,entE,entF,entS,espL1,fepA,fepB,fepC,fepD,fepE,fepG,fes,fimA,fimB,fimC,fimD,fimE,fimF,fimG,fimH,fimI,flgA,flgB,flgC,flgD,flgE,flgF,flgG,flgH,flgI,flgJ,flgK,flgL,flgN,flhA,…
ESC_CC6325AA	Poultry		ST117	663	1	5	aatA,aec7,artj,aslA,b2972,c3385,c3386,c3400,cadA,cah,cdiB,cheA,cheB,cheR,cheW,cheY,cheZ,chuA,chuS,chuT,chuU,chuV,chuW,chuX,chuY,csgA,csgB,csgC,csgD,csgE,csgF,csgG,cvac,eaeH,ecpA,ecpB,ecpC,ecpD,ecpE,ecpR,ehaA,ehaB,entA,entB,entC,entD,entE,entF,entS,espL1,fepA,fepB,fepC,fepD,fepE,fepG,fes,fimA,fimB,fimC,fimD,fimE,fimF,fimG,fimH,fimI,flgA,flgB,flgC,flgD,flgE,flgF,flgG,flgH,flgI,flgJ,flgK,flgL,flgN,f…
ESC_CC6338AA	Poultry		ST117	664	1	2	aatA,aec7,agn43,artj,aslA,b2972,c3385,c3386,c3400,c3610,cadA,cdiB,cheA,cheB,cheR,cheW,cheY,cheZ,chuA,chuS,chuT,chuU,chuV,chuW,chuX,chuY,csgA,csgB,csgC,csgD,csgE,csgF,csgG,cvac,eaeH,ecpA,ecpB,ecpC,ecpD,ecpE,ecpR,ehaA,ehaB,entA,entB,entC,entD,entE,entF,entS,espL1,fepA,fepB,fepC,fepD,fepE,fepG,fes,fimA,fimB,fimC,fimD,fimE,fimF,fimG,fimH,fimI,flgA,flgB,flgC,flgD,flgE,flgF,flgG,flgH,flgI,flgJ,flgK,flg…
ESC_CC6447AA	Poultry		ST117	665	2	4	aatA,aec7,agn43,artj,aslA,b2972,c3385,c3386,c3400,c3610,cadA,cheA,cheB,cheR,cheW,cheY,cheZ,chuA,chuS,chuT,chuU,chuV,chuW,chuX,chuY,csa,csgA,csgB,csgC,csgD,csgE,csgF,csgG,cvac,eaeH,ecpA,ecpB,ecpC,ecpD,ecpE,ecpR,ehaA,ehaB,entA,entB,entC,entD,entE,entF,entS,espL1,fepA,fepB,fepC,fepD,fepE,fepG,fes,fimA,fimB,fimC,fimD,fimE,fimF,fimG,fimH,fimI,flgA,flgB,flgC,flgD,flgE,flgF,flgG,flgH,flgI,flgJ,flgK,flgL…
ESC_CC6566AA	Poultry		ST117	666	4	5	aatA,aec7,artj,aslA,b2972,c3385,c3386,c3400,cadA,cdiB,ce1a,cheA,cheB,cheR,cheW,cheY,cheZ,chuA,chuS,chuT,chuU,chuV,chuW,chuX,chuY,csgA,csgB,csgC,csgD,csgE,csgF,csgG,cvac,eaeH,ecpA,ecpB,ecpC,ecpD,ecpE,ecpR,ehaA,ehaB,entA,entB,entC,entD,entE,entF,entS,espL1,fepA,fepB,fepC,fepD,fepE,fepG,fes,fimA,fimB,fimC,fimD,fimE,fimF,fimG,fimH,fimI,flgA,flgB,flgC,flgD,flgE,flgF,flgG,flgH,flgI,flgJ,flgK,flgL,flgN,…
ESC_CC6568AA	Poultry		ST117	667	1	4	aatA,aec7,artj,aslA,b2972,c3385,c3386,c3400,c3610,ccdb,cdiA,cdiB,cheA,cheB,cheR,cheW,cheY,cheZ,chuA,chuS,chuT,chuU,chuV,chuW,chuX,chuY,csgA,csgB,csgC,csgD,csgE,csgF,csgG,cvac,eaeH,ecpA,ecpB,ecpC,ecpD,ecpE,ecpR,ehaA,ehaB,entA,entB,entC,entD,entE,entF,entS,espL1,fepA,fepB,fepC,fepD,fepE,fepG,fes,fimA,fimB,fimC,fimD,fimE,fimF,fimG,fimH,fimI,flgA,flgB,flgC,flgD,flgE,flgF,flgG,flgH,flgI,flgJ,flgK,flgL…
ESC_CC6580AA	Poultry		ST117	564	5	2	aatA,aec7,artj,aslA,b2972,c3385,c3386,c3400,cadA,cdiB,cheA,cheB,cheR,cheW,cheY,cheZ,chuA,chuS,chuT,chuU,chuV,chuW,chuX,chuY,csa,csgA,csgB,csgC,csgD,csgE,csgF,csgG,eaeH,ecpA,ecpB,ecpC,ecpD,ecpE,ecpR,ehaA,ehaB,entA,entB,entC,entD,entE,entF,entS,espL1,fepA,fepB,fepC,fepD,fepE,fepG,fes,fimA,fimB,fimC,fimD,fimE,fimF,fimG,fimH,fimI,flgA,flgB,flgC,flgD,flgE,flgF,flgG,flgH,flgI,flgJ,flgK,flgL,flgN,flhA,f…
ESC_CC6643AA	Poultry		ST117	611	20	5	aec7,agn43,artj,aslA,b2972,c3385,c3386,c3400,c3610,cadA,cba,ccdb,cdiB,cheA,cheB,cheR,cheW,cheY,cheZ,chuA,chuS,chuT,chuU,chuV,chuW,chuX,chuY,cka,cma,csgA,csgB,csgC,csgD,csgE,csgF,csgG,eaeH,ecpA,ecpB,ecpC,ecpD,ecpE,ecpR,ehaA,ehaB,entA,entB,entC,entD,entE,entF,entS,espL1,fepA,fepB,fepC,fepD,fepE,fepG,fes,fimA,fimB,fimC,fimD,fimE,fimF,fimG,fimH,fimI,flgA,flgB,flgC,flgD,flgE,flgF,flgG,flgH,flgI,flgJ,f…
ESC_CC6649AA	Poultry		ST117	611	20	5	aec7,agn43,artj,aslA,b2972,c3385,c3386,c3400,c3610,cadA,cba,ccdb,cdiB,cheA,cheB,cheR,cheW,cheY,cheZ,chuA,chuS,chuT,chuU,chuV,chuW,chuX,chuY,cka,cma,csgA,csgB,csgC,csgD,csgE,csgF,csgG,eaeH,ecpA,ecpB,ecpC,ecpD,ecpE,ecpR,ehaA,ehaB,entA,entB,entC,entD,entE,entF,entS,espL1,fepA,fepB,fepC,fepD,fepE,fepG,fes,fimA,fimB,fimC,fimD,fimE,fimF,fimG,fimH,fimI,flgA,flgB,flgC,flgD,flgE,flgF,flgG,flgH,flgI,flgJ,f…
ESC_CC6651AA	Poultry		ST117	668	1	2	aatA,aec7,artj,aslA,b2972,c3385,c3386,c3400,c3610,cadA,cdiB,cheA,cheB,cheR,cheW,cheY,cheZ,chuA,chuS,chuT,chuU,chuV,chuW,chuX,chuY,csa,csgA,csgB,csgC,csgD,csgE,csgF,csgG,cvac,eaeH,ecpA,ecpB,ecpC,ecpD,ecpE,ecpR,ehaA,ehaB,entA,entB,entC,entD,entE,entF,entS,espL1,fepA,fepB,fepC,fepD,fepE,fepG,fes,fimA,fimB,fimC,fimD,fimE,fimF,fimG,fimH,fimI,flgA,flgB,flgC,flgD,flgE,flgF,flgG,flgH,flgI,flgJ,flgK,flgL,…
ESC_CC6654AA	Poultry		ST117	669	2	4	aatA,aec7,agn43,artj,aslA,b2972,c3385,c3386,c3400,c3610,cadA,cdtA,cdtB,cdtC,cheA,cheB,cheR,cheW,cheY,cheZ,chuA,chuS,chuT,chuU,chuV,chuW,chuX,chuY,csa,csgA,csgB,csgC,csgD,csgE,csgF,csgG,eaeH,ecpA,ecpB,ecpC,ecpD,ecpE,ecpR,ehaA,ehaB,entA,entB,entC,entD,entE,entF,entS,espL1,fepA,fepB,fepC,fepD,fepE,fepG,fes,fimA,fimB,fimC,fimD,fimE,fimF,fimG,fimH,fimI,flgA,flgB,flgC,flgD,flgE,flgF,flgG,flgH,flgI,flgJ…
ESC_CC6660AA	Poultry		ST117	615	3	5	aatA,aec7,artj,aslA,b2972,c3385,c3386,c3400,cadA,cah,cdiB,ce1a,cheA,cheB,cheR,cheW,cheY,cheZ,chuA,chuS,chuT,chuU,chuV,chuW,chuX,chuY,csgA,csgB,csgC,csgD,csgE,csgF,csgG,eaeH,ecpA,ecpB,ecpC,ecpD,ecpE,ecpR,ehaA,ehaB,entA,entB,entC,entD,entE,entF,entS,espL1,fepA,fepB,fepC,fepD,fepE,fepG,fes,fimA,fimB,fimC,fimD,fimE,fimF,fimG,fimH,fimI,flgA,flgB,flgC,flgD,flgE,flgF,flgG,flgH,flgI,flgJ,flgK,flgL,flgN,f…
ESC_CC6668AA	Poultry		ST117	607	4	5	aec7,agn43,artj,aslA,b2972,c3385,c3386,c3400,c3610,cadA,cah,cdiB,cheA,cheB,cheR,cheW,cheY,cheZ,chuA,chuS,chuT,chuU,chuV,chuW,chuX,chuY,cka,csgA,csgB,csgC,csgD,csgE,csgF,csgG,cvac,eaeH,ecpA,ecpB,ecpC,ecpD,ecpE,ecpR,ehaA,ehaB,entA,entB,entC,entD,entE,entF,entS,espL1,fepA,fepB,fepC,fepD,fepE,fepG,fes,fimA,fimB,fimC,fimD,fimE,fimF,fimG,fimH,fimI,flgA,flgB,flgC,flgD,flgE,flgF,flgG,flgH,flgI,flgJ,flgK,…
ESC_CC6677AA	Poultry		ST117	625	5	5	aatA,aec7,artj,aslA,b2972,c3385,c3386,c3400,cadA,cah,cdiB,cheA,cheB,cheR,cheW,cheY,cheZ,chuA,chuS,chuT,chuU,chuV,chuW,chuX,chuY,csgA,csgB,csgC,csgD,csgE,csgF,csgG,cvac,eaeH,ecpA,ecpB,ecpC,ecpD,ecpE,ecpR,ehaA,ehaB,entA,entB,entC,entD,entE,entF,entS,espL1,fepA,fepB,fepC,fepD,fepE,fepG,fes,fimA,fimB,fimC,fimD,fimE,fimF,fimG,fimH,fimI,flgA,flgB,flgC,flgD,flgE,flgF,flgG,flgH,flgI,flgJ,flgK,flgL,flgN,f…
ESC_CC6678AA	Poultry		ST117	670	1	4	aatA,aec7,artj,aslA,astA,b2972,c3385,c3386,c3400,cadA,ccdb,cheA,cheB,cheR,cheW,cheY,cheZ,chuA,chuS,chuT,chuU,chuV,chuW,chuX,chuY,cka,csgA,csgB,csgC,csgD,csgE,csgF,csgG,eaeH,ecpA,ecpB,ecpC,ecpD,ecpE,ehaA,ehaB,entA,entB,entC,entD,entE,entF,entS,espL1,fepA,fepB,fepC,fepD,fepE,fepG,fes,fimA,fimB,fimC,fimD,fimE,fimF,fimG,fimH,fimI,flgA,flgB,flgC,flgD,flgE,flgF,flgG,flgH,flgI,flgJ,flgK,flgL,flgN,flhA,f…
ESC_CC6681AA	Poultry		ST117	671	1	5	aatA,aec7,agn43,artj,aslA,astA,b2972,c3385,c3386,c3400,c3610,cadA,ccdb,cdiB,cheA,cheB,cheR,cheW,cheY,cheZ,chuA,chuS,chuT,chuU,chuV,chuW,chuX,chuY,cka,cma,csgA,csgB,csgC,csgD,csgE,csgF,csgG,eaeH,ecpA,ecpB,ecpC,ecpD,ecpE,ecpR,ehaA,ehaB,entA,entB,entC,entD,entE,entF,entS,espL1,fepA,fepB,fepC,fepD,fepE,fepG,fes,fimA,fimB,fimC,fimD,fimE,fimF,fimG,fimH,fimI,flgA,flgB,flgC,flgD,flgE,flgF,flgG,flgH,flgI,…
ESC_CC6696AA	Poultry		ST117	625	5	5	aatA,aec7,artj,aslA,b2972,c3385,c3386,c3400,cadA,cah,cdiB,cheA,cheB,cheR,cheW,cheY,cheZ,chuA,chuS,chuT,chuU,chuV,chuW,chuX,chuY,csgA,csgB,csgC,csgD,csgE,csgF,csgG,cvac,eaeH,ecpA,ecpB,ecpC,ecpD,ecpE,ecpR,ehaA,ehaB,entA,entB,entC,entD,entE,entF,entS,espL1,fepA,fepB,fepC,fepD,fepE,fepG,fes,fimA,fimB,fimC,fimD,fimE,fimF,fimG,fimH,fimI,flgA,flgB,flgC,flgD,flgE,flgF,flgG,flgH,flgI,flgJ,flgK,flgL,flgN,f…
ESC_CC6699AA	Poultry		ST117	660	2	4	aatA,aec7,artj,aslA,b2972,c3385,c3386,c3400,cadA,cah,cdiB,cheA,cheB,cheR,cheW,cheY,cheZ,chuA,chuS,chuT,chuU,chuV,chuW,chuX,chuY,cib,csgA,csgB,csgC,csgD,csgE,csgF,csgG,eaeH,ecpA,ecpB,ecpC,ecpD,ecpE,ecpR,ehaA,ehaB,entA,entB,entC,entD,entE,entF,entS,espL1,fepA,fepB,fepC,fepD,fepE,fepG,fes,fimA,fimB,fimC,fimD,fimE,fimF,fimG,fimH,fimI,flgA,flgB,flgC,flgD,flgE,flgF,flgG,flgH,flgI,flgJ,flgK,flgL,flgN,fl…
ESC_CC6732AA	Poultry		ST117	612	3	4	aatA,aec7,artj,aslA,astA,b2972,c3385,c3386,c3400,cadA,cah,ccdb,cheA,cheB,cheR,cheW,cheY,cheZ,chuA,chuS,chuT,chuU,chuV,chuW,chuX,chuY,csgA,csgB,csgC,csgD,csgE,csgF,csgG,eaeH,ecpA,ecpB,ecpC,ecpD,ecpE,ecpR,ehaA,ehaB,entA,entB,entC,entD,entE,entF,entS,espL1,fepA,fepB,fepC,fepD,fepE,fepG,fes,fimA,fimB,fimC,fimD,fimE,fimF,fimG,fimH,fimI,flgA,flgB,flgC,flgD,flgE,flgF,flgG,flgH,flgI,flgJ,flgK,flgL,flgN,f…
ESC_CC6733AA	Poultry		ST117	611	20	5	aec7,agn43,artj,aslA,b2972,c3385,c3386,c3400,c3610,cadA,cba,ccdb,cdiB,cheA,cheB,cheR,cheW,cheY,cheZ,chuA,chuS,chuT,chuU,chuV,chuW,chuX,chuY,cka,cma,csgA,csgB,csgC,csgD,csgE,csgF,csgG,eaeH,ecpA,ecpB,ecpC,ecpD,ecpE,ecpR,ehaA,ehaB,entA,entB,entC,entD,entE,entF,entS,espL1,fepA,fepB,fepC,fepD,fepE,fepG,fes,fimA,fimB,fimC,fimD,fimE,fimF,fimG,fimH,fimI,flgA,flgB,flgC,flgD,flgE,flgF,flgG,flgH,flgI,flgJ,f…
ESC_CC6734AA	Poultry		ST117	669	2	4	aatA,aec7,agn43,artj,aslA,b2972,c3385,c3386,c3400,c3610,cadA,cdtA,cdtB,cdtC,cheA,cheB,cheR,cheW,cheY,cheZ,chuA,chuS,chuT,chuU,chuV,chuW,chuX,chuY,csa,csgA,csgB,csgC,csgD,csgE,csgF,csgG,eaeH,ecpA,ecpB,ecpC,ecpD,ecpE,ecpR,ehaA,ehaB,entA,entB,entC,entD,entE,entF,entS,espL1,fepA,fepB,fepC,fepD,fepE,fepG,fes,fimA,fimB,fimC,fimD,fimE,fimF,fimG,fimH,fimI,flgA,flgB,flgC,flgD,flgE,flgF,flgG,flgH,flgI,flgJ…
ESC_CC6742AA	Poultry		ST117	665	2	4	aatA,aec7,agn43,artj,aslA,b2972,c3385,c3386,c3400,c3610,cadA,cheA,cheB,cheR,cheW,cheY,cheZ,chuA,chuS,chuT,chuU,chuV,chuW,chuX,chuY,csa,csgA,csgB,csgC,csgD,csgE,csgF,csgG,cvac,eaeH,ecpA,ecpB,ecpC,ecpD,ecpE,ecpR,ehaA,ehaB,entA,entB,entC,entD,entE,entF,entS,espL1,fepA,fepB,fepC,fepD,fepE,fepG,fes,fimA,fimB,fimC,fimD,fimE,fimF,fimG,fimH,fimI,flgA,flgB,flgC,flgD,flgE,flgF,flgG,flgH,flgI,flgJ,flgK,flgL…
ESC_CC6842AA	Poultry		ST117	672	1	4	aatA,aec7,artj,aslA,astA,b2972,c3385,c3386,c3400,cadA,cah,ccdb,cdiA,cdiB,ce1a,cheA,cheB,cheR,cheW,cheY,cheZ,chuA,chuS,chuT,chuU,chuV,chuW,chuX,chuY,csgA,csgB,csgC,csgD,csgE,csgF,csgG,cvac,eaeH,ecpA,ecpB,ecpC,ecpD,ecpE,ecpR,ehaA,ehaB,entA,entB,entC,entD,entE,entF,entS,espL1,fepA,fepB,fepC,fepD,fepE,fepG,fes,fimA,fimB,fimC,fimD,fimE,fimF,fimG,fimH,fimI,flgA,flgB,flgC,flgD,flgE,flgF,flgG,flgH,flgI,f…
ESC_CC6965AA	Livestock	Swine	ST117	383	1	5	aatA,aec7,artj,aslA,b2972,c3385,c3386,c3400,cadA,cdiB,ce1a,cheA,cheB,cheR,cheW,cheY,cheZ,chuA,chuS,chuT,chuU,chuV,chuW,chuX,chuY,cka,csgA,csgB,csgC,csgD,csgE,csgF,csgG,eaeH,ecpA,ecpB,ecpC,ecpD,ecpE,ecpR,ehaA,ehaB,entA,entB,entC,entD,entE,entF,entS,espL1,fepA,fepB,fepC,fepD,fepE,fepG,fes,fimA,fimB,fimC,fimD,fimE,fimF,fimG,fimH,fimI,flgA,flgB,flgC,flgD,flgE,flgF,flgG,flgH,flgI,flgJ,flgK,flgL,flgN,f…
ESC_CC7037AA	Poultry		ST117	673	1	2	aatA,aec7,agn43,artj,aslA,astA,b2972,c3385,c3386,c3400,c3610,cadA,cah,cheA,cheB,cheR,cheW,cheY,cheZ,chuA,chuS,chuT,chuU,chuV,chuW,chuX,chuY,csgA,csgB,csgC,csgD,csgE,csgF,csgG,cvac,eaeH,ecpA,ecpB,ecpC,ecpD,ecpE,ecpR,ehaA,ehaB,entA,entB,entC,entD,entE,entF,entS,espL1,fepA,fepB,fepC,fepD,fepE,fepG,fes,fimA,fimB,fimC,fimD,fimE,fimF,fimG,fimH,fimI,flgA,flgB,flgC,flgD,flgE,flgF,flgG,flgH,flgI,flgJ,flgK…
ESC_CC7432AA	Poultry		ST117	674	1	2	aatA,aec7,artj,aslA,b2972,c3385,c3386,c3400,c3610,cadA,cah,cheA,cheB,cheR,cheW,cheY,cheZ,chuA,chuS,chuT,chuU,chuV,chuW,chuX,chuY,csgA,csgB,csgC,csgD,csgE,csgF,csgG,eaeH,ecpA,ecpB,ecpC,ecpD,ecpE,ecpR,ehaA,ehaB,entA,entB,entC,entD,entE,entF,entS,espL1,fepA,fepB,fepC,fepD,fepE,fepG,fes,fimA,fimB,fimC,fimD,fimE,fimF,fimG,fimH,fimI,flgA,flgB,flgC,flgD,flgE,flgF,flgG,flgH,flgI,flgJ,flgK,flgL,flgN,flhA,…
ESC_CC7450AA	Poultry		ST117	675	1	4	aatA,aec7,artj,aslA,b2972,c3385,c3386,c3400,c3610,cadA,cdiB,cheA,cheB,cheR,cheW,cheY,cheZ,chuA,chuS,chuT,chuU,chuV,chuW,chuX,chuY,csgA,csgB,csgC,csgD,csgE,csgF,csgG,eaeH,ecpA,ecpB,ecpC,ecpD,ecpE,ecpR,ehaA,ehaB,entA,entB,entC,entD,entE,entF,entS,espL1,fepA,fepB,fepC,fepD,fepE,fepG,fes,fimA,fimB,fimC,fimD,fimE,fimF,fimG,fimH,fimI,flgA,flgB,flgC,flgD,flgE,flgF,flgG,flgH,flgI,flgJ,flgK,flgL,flgN,flhA…
ESC_CC7469AA	Poultry		ST117	676	3	4	aatA,aec7,artj,aslA,b2972,c3385,c3386,c3400,cadA,cdiB,cheA,cheB,cheR,cheW,cheY,cheZ,chuA,chuS,chuT,chuU,chuV,chuW,chuX,chuY,csgA,csgB,csgC,csgD,csgE,csgF,csgG,eaeH,ecpA,ecpB,ecpC,ecpD,ecpE,ecpR,ehaA,ehaB,entA,entB,entC,entD,entE,entF,entS,espL1,fepA,fepB,fepC,fepD,fepE,fepG,fes,fimA,fimB,fimC,fimD,fimE,fimF,fimG,fimH,fimI,flgA,flgB,flgC,flgD,flgE,flgF,flgG,flgH,flgI,flgJ,flgK,flgL,flgN,flhA,flhB,…
ESC_CC7477AA	Poultry		ST117	676	3	4	aatA,aec7,artj,aslA,b2972,c3385,c3386,c3400,cadA,cdiB,cheA,cheB,cheR,cheW,cheY,cheZ,chuA,chuS,chuT,chuU,chuV,chuW,chuX,chuY,csgA,csgB,csgC,csgD,csgE,csgF,csgG,eaeH,ecpA,ecpB,ecpC,ecpD,ecpE,ecpR,ehaA,ehaB,entA,entB,entC,entD,entE,entF,entS,espL1,fepA,fepB,fepC,fepD,fepE,fepG,fes,fimA,fimB,fimC,fimD,fimE,fimF,fimG,fimH,fimI,flgA,flgB,flgC,flgD,flgE,flgF,flgG,flgH,flgI,flgJ,flgK,flgL,flgN,flhA,flhB,…
ESC_CC7542AA	Poultry		ST117	677	1	5	aec7,artj,aslA,b2972,c3385,c3386,c3400,c3610,cadA,cah,cdiB,cheA,cheB,cheR,cheW,cheY,cheZ,chuA,chuS,chuT,chuU,chuV,chuW,chuX,chuY,csgA,csgB,csgC,csgD,csgE,csgF,csgG,eaeH,ecpA,ecpB,ecpC,ecpD,ecpE,ecpR,ehaA,ehaB,entA,entB,entC,entD,entE,entF,entS,espL1,fepA,fepB,fepC,fepD,fepE,fepG,fes,fimA,fimB,fimC,fimD,fimE,fimF,fimG,fimH,fimI,flgA,flgB,flgC,flgD,flgE,flgF,flgG,flgH,flgI,flgJ,flgK,flgL,flgN,flhA,…
ESC_CC7551AA	Poultry		ST117	676	3	4	aatA,aec7,artj,aslA,b2972,c3385,c3386,c3400,cadA,cdiB,cheA,cheB,cheR,cheW,cheY,cheZ,chuA,chuS,chuT,chuU,chuV,chuW,chuX,chuY,csgA,csgB,csgC,csgD,csgE,csgF,csgG,eaeH,ecpA,ecpB,ecpC,ecpD,ecpE,ecpR,ehaA,ehaB,entA,entB,entC,entD,entE,entF,entS,espL1,fepA,fepB,fepC,fepD,fepE,fepG,fes,fimA,fimB,fimC,fimD,fimE,fimF,fimG,fimH,fimI,flgA,flgB,flgC,flgD,flgE,flgF,flgG,flgH,flgI,flgJ,flgK,flgL,flgN,flhA,flhB,…
ESC_CC7596AA	Poultry		ST117	678	1	2	aatA,aec7,artj,aslA,avian-hlyE,b2972,c3385,c3386,c3400,cadA,cah,cheA,cheB,cheR,cheW,cheY,cheZ,chuA,chuS,chuT,chuU,chuV,chuW,chuX,chuY,cka,csgA,csgB,csgC,csgD,csgE,csgF,csgG,eaeH,ecpA,ecpB,ecpC,ecpD,ecpE,ecpR,ehaA,ehaB,entA,entB,entC,entD,entE,entF,entS,espL1,fepA,fepB,fepC,fepD,fepE,fepG,fes,fimA,fimB,fimC,fimD,fimE,fimF,fimG,fimH,fimI,flgA,flgB,flgC,flgD,flgE,flgF,flgG,flgH,flgI,flgJ,flgK,flgL,f…
ESC_CC7598AA	Poultry		ST117	679	1	2	aatA,aec7,artj,aslA,astA,avian-hlyE,b2972,c3386,c3400,c3610,cadA,cheA,cheB,cheR,cheW,cheY,cheZ,chuA,chuS,chuT,chuU,chuV,chuW,chuX,chuY,cka,csgA,csgB,csgC,csgD,csgE,csgF,csgG,cvac,eaeH,ecpA,ecpB,ecpC,ecpD,ecpE,ecpR,ehaA,ehaB,entA,entB,entC,entD,entE,entF,entS,espL1,fepA,fepB,fepC,fepD,fepE,fepG,fes,fimA,fimB,fimC,fimD,fimE,fimF,fimG,fimH,fimI,flgA,flgB,flgC,flgD,flgE,flgF,flgG,flgH,flgI,flgJ,flgK,…
ESC_CC7600AA	Poultry		ST117	680	1	2	aatA,aec7,artj,aslA,astA,avian-hlyE,b2972,c3386,c3400,c3610,cadA,cheA,cheB,cheR,cheW,cheY,cheZ,chuA,chuS,chuT,chuU,chuV,chuW,chuX,chuY,cka,csgA,csgB,csgC,csgD,csgE,csgF,csgG,cvac,eaeH,ecpA,ecpB,ecpC,ecpD,ecpE,ecpR,ehaA,ehaB,entA,entB,entC,entD,entE,entF,entS,espL1,fepA,fepB,fepC,fepD,fepE,fepG,fes,fimA,fimB,fimC,fimD,fimE,fimF,fimG,fimH,fimI,flgA,flgB,flgC,flgD,flgE,flgF,flgG,flgH,flgI,flgJ,flgK,…
ESC_CC7778AA	Poultry		ST117	681	1	2	aatA,aec7,artj,aslA,b2972,c3385,c3386,c3400,c3610,cadA,ccdb,cdiB,cheA,cheB,cheR,cheW,cheY,cheZ,chuA,chuS,chuT,chuU,chuV,chuW,chuX,chuY,csgA,csgB,csgC,csgD,csgE,csgF,csgG,cvac,eaeH,ecpA,ecpB,ecpC,ecpD,ecpE,ecpR,ehaA,ehaB,entA,entB,entC,entD,entE,entF,entS,espL1,fepA,fepB,fepC,fepD,fepE,fepG,fes,fimA,fimB,fimC,fimD,fimE,fimF,fimG,fimH,fimI,flgA,flgB,flgC,flgD,flgE,flgF,flgG,flgH,flgI,flgJ,flgK,flgL…
ESC_CC7779AA	Poultry		ST117	682	1	5	aatA,aec7,artj,aslA,avian-hlyE,b2972,c3385,c3386,c3400,c3610,cadA,ccdb,cdiB,cheA,cheB,cheR,cheW,cheY,cheZ,chuA,chuS,chuT,chuU,chuV,chuW,chuX,chuY,cka,csgA,csgB,csgC,csgD,csgE,csgF,csgG,cvac,eaeH,ecpA,ecpB,ecpC,ecpD,ecpE,ecpR,ehaA,ehaB,entA,entB,entC,entD,entE,entF,entS,espL1,fepA,fepB,fepC,fepD,fepE,fepG,fes,fimA,fimB,fimD,fimE,fimF,fimG,fimH,fimI,flgA,flgB,flgC,flgD,flgE,flgF,flgG,flgH,flgI,flgJ…
ESC_CC7792AA	Poultry		ST117	683	1	5	aatA,aec7,artj,aslA,b2972,c3385,c3386,c3400,cadA,cdiB,ce1a,cheA,cheB,cheR,cheW,cheY,cheZ,chuA,chuS,chuT,chuU,chuV,chuW,chuX,chuY,csgA,csgB,csgC,csgD,csgE,csgF,csgG,eaeH,ecpA,ecpB,ecpC,ecpD,ecpE,ecpR,ehaA,ehaB,entA,entB,entC,entD,entE,entF,entS,espL1,fepA,fepB,fepC,fepE,fepG,fes,fimA,fimB,fimD,fimE,fimF,fimG,fimH,fimI,flgA,flgB,flgC,flgD,flgE,flgF,flgG,flgH,flgI,flgJ,flgK,flgL,flgN,flhA,flhB,flhC,…
ESC_CC7963AA	Poultry		ST117	242	2	2	aec7,artj,aslA,b2972,c3385,c3386,c3400,cadA,cdiA,cheA,cheB,cheR,cheW,cheY,cheZ,chuA,chuS,chuT,chuU,chuV,chuW,chuX,chuY,csgA,csgB,csgC,csgD,csgE,csgF,csgG,eaeH,ecpA,ecpB,ecpC,ecpD,ecpE,ecpR,ehaA,ehaB,entA,entB,entC,entD,entE,entF,entS,espL1,fepA,fepB,fepC,fepD,fepE,fepG,fes,fimA,fimB,fimC,fimD,fimE,fimF,fimG,fimH,fimI,flgA,flgB,flgC,flgD,flgE,flgF,flgG,flgH,flgI,flgJ,flgK,flgL,flgN,flhA,flhB,flhC,…
ESC_CC8058AA	Poultry		ST117	684	2	5	aatA,aec7,artj,aslA,b2972,c3385,c3386,c3400,cadA,cdiB,ce1a,cheA,cheB,cheR,cheW,cheY,cheZ,chuA,chuS,chuT,chuU,chuV,chuW,chuX,chuY,csgA,csgB,csgC,csgD,csgE,csgF,csgG,eaeH,ecpA,ecpB,ecpC,ecpD,ecpE,ecpR,ehaA,ehaB,entA,entB,entC,entD,entE,entF,entS,espL1,fepA,fepB,fepC,fepD,fepE,fepG,fes,fimA,fimB,fimD,fimE,fimF,fimG,fimH,fimI,flgA,flgB,flgC,flgD,flgE,flgF,flgG,flgH,flgI,flgJ,flgK,flgL,flgN,flhA,flhB,…
ESC_CC8093AA	Poultry		ST117	685	1	2	aatA,aec7,artj,aslA,astA,avian-hlyE,b2972,c3385,c3386,c3400,cadA,cah,cheA,cheB,cheR,cheW,cheY,cheZ,chuA,chuS,chuT,chuU,chuV,chuW,chuX,chuY,cma,csgA,csgB,csgC,csgD,csgE,csgF,csgG,eaeH,ecpA,ecpB,ecpC,ecpD,ecpE,ecpR,ehaA,ehaB,entA,entB,entC,entD,entE,entF,entS,espL1,fepA,fepB,fepC,fepD,fepE,fepG,fes,fimA,fimB,fimC,fimD,fimE,fimF,fimG,fimH,fimI,flgA,flgB,flgC,flgD,flgE,flgF,flgG,flgH,flgI,flgJ,flgK,f…
ESC_CC8168AA	Poultry		ST117	586	3	2	aatA,aec7,artj,aslA,b2972,c3385,c3386,c3400,cadA,cdiB,cheA,cheB,cheR,cheW,cheY,cheZ,chuA,chuS,chuT,chuU,chuV,chuW,chuX,chuY,csgA,csgB,csgC,csgD,csgE,csgF,csgG,cvac,eaeH,ecpA,ecpB,ecpC,ecpD,ecpE,ecpR,ehaA,ehaB,entA,entB,entC,entD,entE,entF,entS,espL1,fepA,fepB,fepC,fepD,fepE,fepG,fes,fimA,fimB,fimC,fimD,fimE,fimF,fimG,fimH,fimI,flgA,flgB,flgC,flgD,flgE,flgF,flgG,flgH,flgI,flgJ,flgK,flgL,flgN,flhA,…
ESC_CC8171AA	Poultry		ST117	686	1	2	aatA,aec7,artj,aslA,avian-hlyE,b2972,c3385,c3386,c3400,cadA,cah,cdiB,cheA,cheB,cheR,cheW,cheY,cheZ,chuA,chuS,chuT,chuU,chuV,chuW,chuX,chuY,cka,csgA,csgB,csgC,csgD,csgE,csgF,csgG,cvac,eaeH,ecpA,ecpB,ecpC,ecpD,ecpE,ecpR,ehaA,ehaB,entA,entB,entC,entD,entE,entF,entS,espL1,fepA,fepB,fepC,fepD,fepE,fepG,fes,fimA,fimB,fimC,fimD,fimE,fimF,fimG,fimH,fimI,flgA,flgB,flgC,flgD,flgE,flgF,flgG,flgH,flgI,flgJ,f…
ESC_CC8198AA	Poultry		ST117	687	1	2	aatA,aec7,artj,aslA,b2972,c3385,c3386,c3400,cadA,ccdb,cdiB,cheA,cheB,cheR,cheW,cheY,cheZ,chuA,chuS,chuT,chuU,chuV,chuW,chuX,chuY,csgA,csgB,csgC,csgD,csgE,csgF,csgG,eaeH,ecpA,ecpB,ecpC,ecpD,ecpE,ecpR,ehaA,ehaB,entA,entB,entC,entD,entE,entF,entS,fepA,fepB,fepC,fepD,fepE,fepG,fes,fimA,fimB,fimC,fimD,fimE,fimF,fimG,fimH,fimI,flgA,flgB,flgC,flgD,flgE,flgF,flgG,flgH,flgI,flgJ,flgK,flgL,flgN,flhA,flhB,f…
ESC_CC8206AA	Livestock	Swine	ST117	384	1	2	aec7,artj,aslA,b2972,c3385,c3386,c3400,cadA,cdiB,cheA,cheB,cheR,cheW,cheY,cheZ,chuA,chuS,chuT,chuU,chuV,chuW,chuX,chuY,csgA,csgB,csgC,csgD,csgE,csgF,csgG,eaeH,ecpA,ecpB,ecpC,ecpD,ecpE,ecpR,ehaA,ehaB,entA,entB,entC,entD,entE,entF,entS,espL1,fepA,fepB,fepC,fepD,fepE,fepG,fes,fimA,fimB,fimC,fimD,fimE,fimF,fimG,fimH,fimI,flgA,flgB,flgC,flgD,flgE,flgF,flgG,flgH,flgI,flgJ,flgK,flgL,flgN,flhA,flhB,flhC,…
ESC_CC8282AA	Poultry		ST117	688	3	5	aec7,agn43,artj,aslA,b2972,c3385,c3386,c3400,c3610,cadA,cba,ccdb,cheA,cheB,cheR,cheW,cheY,cheZ,chuA,chuS,chuT,chuU,chuV,chuW,chuX,chuY,cka,cma,csgA,csgB,csgC,csgD,csgE,csgF,csgG,eaeH,ecpA,ecpB,ecpC,ecpD,ecpE,ecpR,ehaA,ehaB,entA,entB,entC,entD,entE,entF,entS,espL1,fepA,fepB,fepC,fepD,fepE,fepG,fes,fimA,fimB,fimC,fimD,fimE,fimF,fimG,fimH,fimI,flgA,flgB,flgC,flgD,flgE,flgF,flgG,flgH,flgI,flgJ,flgK,f…
ESC_CC8383AA	Poultry		ST117	689	1	5	aatA,aec7,artj,aslA,b2972,c3385,c3386,c3400,cadA,cdiB,ce1a,cheA,cheB,cheR,cheW,cheY,cheZ,chuA,chuS,chuT,chuU,chuV,chuW,chuX,chuY,csgA,csgB,csgC,csgD,csgE,csgF,csgG,eaeH,ecpA,ecpB,ecpC,ecpD,ecpE,ecpR,ehaA,ehaB,entA,entB,entC,entD,entE,entF,entS,espL1,fepA,fepB,fepC,fepE,fepG,fes,fimA,fimB,fimD,fimE,fimF,fimG,fimH,fimI,flgA,flgB,flgC,flgD,flgE,flgF,flgG,flgH,flgI,flgJ,flgK,flgL,flgN,flhA,flhB,flhC,…
ESC_CC8551AA	Poultry		ST117	690	1	6	aaiW,aatA,aec7,artj,aslA,b2972,c3385,c3386,c3400,cadA,cah,ccdb,cdiB,cheA,cheB,cheR,cheW,cheY,cheZ,chuA,chuS,chuT,chuU,chuV,chuW,chuX,chuY,csgA,csgB,csgC,csgD,csgE,csgF,csgG,cvac,eaeH,ecpA,ecpB,ecpC,ecpD,ecpE,ecpR,ehaA,ehaB,entA,entB,entC,entD,entE,entF,entS,espL1,fepA,fepB,fepC,fepD,fepE,fepG,fes,fimA,fimB,fimC,fimD,fimE,fimF,fimG,fimH,fimI,flgA,flgB,flgC,flgD,flgE,flgF,flgG,flgH,flgI,flgJ,flgK,f…
ESC_CC8560AA	Poultry		ST117	498	4	4	aatA,aec7,artj,aslA,b2972,c3385,c3386,c3400,cadA,cah,cdiB,ce1a,cheA,cheB,cheR,cheW,cheY,cheZ,chuA,chuS,chuT,chuU,chuV,chuW,chuX,chuY,csgA,csgB,csgC,csgD,csgE,csgF,csgG,eaeH,ecpA,ecpB,ecpC,ecpD,ecpE,ecpR,ehaA,ehaB,entA,entB,entC,entD,entE,entF,entS,espL1,fepA,fepB,fepC,fepD,fepE,fepG,fes,fimA,fimB,fimC,fimD,fimE,fimF,fimG,fimH,fimI,flgA,flgB,flgC,flgD,flgE,flgF,flgG,flgH,flgI,flgJ,flgK,flgL,flgN,f…
ESC_CC8572AA	Poultry		ST117	691	1	2	aatA,aec7,agn43,artj,aslA,b2972,c3385,c3386,c3400,cadA,cah,cba,ccdb,cdiB,cheA,cheB,cheR,cheW,cheY,cheZ,chuA,chuS,chuT,chuU,chuV,chuW,chuX,chuY,cka,cma,csgA,csgB,csgC,csgD,csgE,csgF,csgG,cvac,eaeH,ecpA,ecpB,ecpC,ecpD,ecpE,ecpR,ehaA,ehaB,entA,entB,entC,entD,entE,entF,entS,espL1,fepA,fepB,fepC,fepD,fepE,fepG,fes,fimA,fimB,fimC,fimD,fimE,fimF,fimG,fimH,fimI,flgA,flgB,flgC,flgD,flgE,flgF,flgG,flgH,flg…
ESC_CC8576AA	Poultry		ST117	692	1	5	aec7,artj,aslA,b2972,c3385,c3386,c3400,cadA,cah,ccdb,cdiB,ce1a,cheA,cheB,cheR,cheW,cheY,cheZ,chuA,chuS,chuT,chuU,chuV,chuW,chuX,chuY,cib,cma,csgA,csgB,csgC,csgD,csgE,csgF,csgG,eaeH,ecpA,ecpB,ecpC,ecpD,ecpE,ecpR,ehaA,ehaB,entA,entB,entC,entD,entE,entF,entS,espL1,fepA,fepB,fepC,fepD,fepE,fepG,fes,fimA,fimB,fimC,fimD,fimE,fimF,fimG,fimH,fimI,flgA,flgB,flgC,flgD,flgE,flgF,flgG,flgH,flgI,flgJ,flgK,flg…
ESC_CC8577AA	Poultry		ST117	693	2	5	aatA,aec7,artj,aslA,b2972,c3385,c3386,c3400,cadA,cah,ccdb,cdiB,ce1a,cheA,cheB,cheR,cheW,cheY,cheZ,chuA,chuS,chuT,chuU,chuV,chuW,chuX,chuY,cib,cma,csgA,csgB,csgC,csgD,csgE,csgF,csgG,eaeH,ecpA,ecpB,ecpC,ecpD,ecpE,ecpR,ehaA,ehaB,entA,entB,entC,entD,entE,entF,entS,espL1,fepA,fepB,fepC,fepD,fepE,fepG,fes,fimA,fimB,fimC,fimD,fimE,fimF,fimG,fimH,fimI,flgA,flgB,flgC,flgD,flgE,flgF,flgG,flgH,flgI,flgJ,flg…
ESC_CC8578AA	Poultry		ST117	693	2	5	aatA,aec7,artj,aslA,b2972,c3385,c3386,c3400,cadA,cah,ccdb,cdiB,ce1a,cheA,cheB,cheR,cheW,cheY,cheZ,chuA,chuS,chuT,chuU,chuV,chuW,chuX,chuY,cib,cma,csgA,csgB,csgC,csgD,csgE,csgF,csgG,eaeH,ecpA,ecpB,ecpC,ecpD,ecpE,ecpR,ehaA,ehaB,entA,entB,entC,entD,entE,entF,entS,espL1,fepA,fepB,fepC,fepD,fepE,fepG,fes,fimA,fimB,fimC,fimD,fimE,fimF,fimG,fimH,fimI,flgA,flgB,flgC,flgD,flgE,flgF,flgG,flgH,flgI,flgJ,flg…
ESC_CC8580AA	Poultry		ST117	694	1	2	aec7,artj,aslA,avian-hlyE,b2972,c3385,c3386,c3400,cadA,cheA,cheB,cheR,cheW,cheY,cheZ,chuA,chuS,chuT,chuU,chuV,chuW,chuX,chuY,csgA,csgB,csgC,csgD,csgE,csgF,csgG,cvac,eaeH,ecpA,ecpB,ecpC,ecpD,ecpE,ecpR,ehaA,ehaB,entA,entB,entC,entD,entE,entF,entS,espL1,fepA,fepB,fepC,fepD,fepE,fepG,fes,fimA,fimB,fimC,fimD,fimE,fimF,fimG,fimH,fimI,flgA,flgB,flgC,flgD,flgE,flgF,flgG,flgH,flgI,flgJ,flgK,flgL,flgN,flhA…
ESC_CC8581AA	Poultry		ST117	695	1	2	aec7,artj,aslA,avian-hlyE,b2972,c3385,c3386,c3400,cadA,cheA,cheB,cheR,cheW,cheY,cheZ,chuA,chuS,chuT,chuU,chuV,chuW,chuX,chuY,cka,csgA,csgB,csgC,csgD,csgE,csgF,csgG,cvac,eaeH,ecpA,ecpB,ecpC,ecpD,ecpE,ecpR,ehaA,ehaB,entA,entB,entC,entD,entE,entF,entS,espL1,fepA,fepB,fepC,fepD,fepE,fepG,fes,fimA,fimB,fimC,fimD,fimE,fimF,fimG,fimH,fimI,flgA,flgB,flgC,flgD,flgE,flgF,flgG,flgH,flgI,flgJ,flgK,flgL,flgN,…
ESC_CC8591AA	Livestock	Swine	ST117	385	1	4	aec7,artj,aslA,b2972,c3385,c3386,c3400,cadA,cdiA,cdiB,cheA,cheB,cheR,cheW,cheY,cheZ,chuA,chuS,chuT,chuU,chuV,chuW,chuX,chuY,cib,csa,csgA,csgB,csgC,csgD,csgE,csgF,csgG,eaeH,ecpA,ecpB,ecpC,ecpD,ecpE,ecpR,ehaA,ehaB,entA,entB,entC,entD,entE,entF,entS,espL1,fepA,fepB,fepC,fepD,fepE,fepG,fes,fimA,fimB,fimC,fimD,fimE,fimF,fimG,fimH,fimI,flgA,flgB,flgC,flgD,flgE,flgF,flgG,flgH,flgI,flgJ,flgK,flgL,flgN,fl…
ESC_CC8703AA	Poultry		ST117	696	1	4	aatA,aec7,artj,aslA,b2972,c3385,c3386,c3400,cadA,cdiB,cheA,cheB,cheR,cheW,cheY,cheZ,chuA,chuS,chuT,chuU,chuV,chuW,chuX,chuY,csgA,csgB,csgC,csgD,csgE,csgF,csgG,cvac,eaeH,ecpA,ecpB,ecpC,ecpD,ecpE,ecpR,ehaA,ehaB,entA,entB,entC,entD,entE,entF,entS,espL1,espX1,espY1,fepA,fepB,fepC,fepD,fepE,fepG,fes,fimA,fimB,fimC,fimD,fimE,fimF,fimG,fimH,fimI,flgA,flgB,flgC,flgD,flgE,flgF,flgG,flgH,flgI,flgJ,flgK,flg…
ESC_CC8763AA	Human		ST117	31	1	2	aatA,aec7,artj,aslA,b2972,c3385,c3386,c3400,c3610,cadA,cdiB,cheA,cheB,cheR,cheW,cheY,cheZ,chuA,chuS,chuT,chuU,chuV,chuW,chuX,chuY,csgA,csgB,csgC,csgD,csgE,csgF,csgG,cvac,eaeH,ecpA,ecpB,ecpC,ecpD,ecpE,ecpR,ehaA,ehaB,entA,entB,entC,entD,entE,entF,entS,espL1,fepA,fepB,fepC,fepD,fepE,fepG,fes,fimA,fimB,fimC,fimD,fimE,fimF,fimG,fimH,fimI,flgA,flgB,flgC,flgD,flgE,flgF,flgG,flgH,flgI,flgJ,flgK,flgL,flgN…
ESC_CC9037AA	Poultry		ST117	697	1	5	aatA,aec7,artj,aslA,b2972,c3385,c3386,c3400,cadA,cdiB,ce1a,cheA,cheB,cheR,cheW,cheY,cheZ,chuA,chuS,chuT,chuU,chuV,chuW,chuX,chuY,csgA,csgB,csgC,csgD,csgE,csgF,csgG,eaeH,ecpA,ecpB,ecpC,ecpD,ecpE,ecpR,ehaA,ehaB,entA,entB,entC,entD,entE,entF,entS,espL1,fepA,fepB,fepC,fepD,fepE,fepG,fes,fimA,fimB,fimD,fimE,fimF,fimG,fimH,fimI,flgA,flgB,flgC,flgD,flgE,flgF,flgG,flgH,flgI,flgJ,flgK,flgL,flgN,flhA,flhB,…
ESC_CC9071AA	Poultry		ST117	684	2	5	aatA,aec7,artj,aslA,b2972,c3385,c3386,c3400,cadA,cdiB,ce1a,cheA,cheB,cheR,cheW,cheY,cheZ,chuA,chuS,chuT,chuU,chuV,chuW,chuX,chuY,csgA,csgB,csgC,csgD,csgE,csgF,csgG,eaeH,ecpA,ecpB,ecpC,ecpD,ecpE,ecpR,ehaA,ehaB,entA,entB,entC,entD,entE,entF,entS,espL1,fepA,fepB,fepC,fepD,fepE,fepG,fes,fimA,fimB,fimD,fimE,fimF,fimG,fimH,fimI,flgA,flgB,flgC,flgD,flgE,flgF,flgG,flgH,flgI,flgJ,flgK,flgL,flgN,flhA,flhB,…
ESC_CC9139AA	Poultry		ST117	698	5	2	aatA,aec7,artj,aslA,b2972,c3385,c3386,c3400,c3610,cadA,ccdb,ce1a,cheA,cheB,cheR,cheW,cheY,cheZ,chuA,chuS,chuT,chuU,chuV,chuW,chuX,chuY,csgA,csgB,csgC,csgD,csgE,csgF,csgG,cvac,eaeH,ecpA,ecpB,ecpC,ecpD,ecpE,ecpR,ehaA,ehaB,entA,entB,entC,entD,entE,entF,entS,espL1,fepA,fepB,fepC,fepD,fepE,fepG,fes,fimA,fimB,fimC,fimD,fimE,fimF,fimG,fimH,fimI,flgA,flgB,flgC,flgD,flgE,flgF,flgG,flgH,flgI,flgJ,flgK,flgL…
ESC_CC9502AA	Poultry		ST117	699	1	2	aatA,aec7,artj,aslA,b2972,c3385,c3400,cadA,ccdb,cdiB,ce1a,cheA,cheB,cheR,cheW,cheY,cheZ,chuA,chuS,chuT,chuU,chuV,chuW,chuX,chuY,csgA,csgB,csgC,csgD,csgE,csgF,csgG,eaeH,ecpA,ecpB,ecpC,ecpE,ecpR,ehaA,ehaB,entA,entB,entC,entD,entE,entF,entS,espL1,fepA,fepB,fepC,fepD,fepE,fepG,fes,fimA,fimB,fimC,fimD,fimE,fimF,fimG,fimH,fimI,flgA,flgB,flgC,flgD,flgE,flgF,flgG,flgH,flgI,flgJ,flgK,flgL,flgN,flhA,flhB,f…
ESC_CC9560AA	Poultry		ST117	700	1	4	aaiW,aec7,artj,aslA,b2972,c3385,c3386,c3400,cadA,ccdb,cdiA,cdiB,cheA,cheB,cheR,cheW,cheY,cheZ,chuA,chuS,chuT,chuU,chuV,chuW,chuX,chuY,csgA,csgB,csgC,csgD,csgE,csgF,csgG,eaeH,ecpA,ecpB,ecpC,ecpD,ecpE,ecpR,ehaA,ehaB,entA,entB,entC,entD,entE,entF,entS,espL1,fepA,fepB,fepC,fepD,fepE,fepG,fes,fimA,fimB,fimC,fimD,fimE,fimF,fimG,fimH,fimI,flgA,flgB,flgC,flgD,flgE,flgF,flgG,flgH,flgI,flgJ,flgK,flgL,flgN,…
ESC_CC9633AA	Livestock	Swine	ST5899	480	1	5	aec7,artj,aslA,b2972,c3385,c3386,c3400,cadA,cba,cdiA,cdiB,cheA,cheB,cheR,cheW,cheY,cheZ,chuA,chuS,chuT,chuU,chuV,chuW,chuX,chuY,csgA,csgB,csgC,csgD,csgE,csgF,csgG,eaeH,ecpA,ecpB,ecpC,ecpD,ecpE,ecpR,ehaA,ehaB,entA,entB,entC,entD,entE,entF,entS,espL1,fepA,fepB,fepC,fepD,fepE,fepG,fes,fimA,fimB,fimC,fimD,fimE,fimF,fimG,fimH,fimI,flgA,flgB,flgC,flgD,flgE,flgF,flgG,flgH,flgI,flgJ,flgK,flgL,flgN,flhA,f…
ESC_CC9639AA	Poultry		ST117	701	1	2	aatA,aec7,artj,aslA,b2972,c3385,c3386,c3400,c3610,cadA,ccdb,cheA,cheB,cheR,cheW,cheY,cheZ,chuA,chuS,chuT,chuU,chuV,chuW,chuX,chuY,csgA,csgB,csgC,csgD,csgE,csgF,csgG,cvac,eaeH,ecpA,ecpB,ecpC,ecpD,ecpE,ecpR,ehaA,ehaB,entA,entB,entC,entD,entE,entF,entS,espL1,fepA,fepB,fepC,fepD,fepE,fepG,fes,fimA,fimB,fimC,fimD,fimE,fimF,fimG,fimH,fimI,flgA,flgB,flgC,flgD,flgE,flgF,flgG,flgH,flgI,flgJ,flgK,flgL,flgN…
ESC_CC9640AA	Poultry		ST117	698	5	2	aatA,aec7,artj,aslA,b2972,c3385,c3386,c3400,c3610,cadA,ccdb,ce1a,cheA,cheB,cheR,cheW,cheY,cheZ,chuA,chuS,chuT,chuU,chuV,chuW,chuX,chuY,csgA,csgB,csgC,csgD,csgE,csgF,csgG,cvac,eaeH,ecpA,ecpB,ecpC,ecpD,ecpE,ecpR,ehaA,ehaB,entA,entB,entC,entD,entE,entF,entS,espL1,fepA,fepB,fepC,fepD,fepE,fepG,fes,fimA,fimB,fimC,fimD,fimE,fimF,fimG,fimH,fimI,flgA,flgB,flgC,flgD,flgE,flgF,flgG,flgH,flgI,flgJ,flgK,flgL…
ESC_CC9641AA	Poultry		ST117	698	5	2	aatA,aec7,artj,aslA,b2972,c3385,c3386,c3400,c3610,cadA,ccdb,ce1a,cheA,cheB,cheR,cheW,cheY,cheZ,chuA,chuS,chuT,chuU,chuV,chuW,chuX,chuY,csgA,csgB,csgC,csgD,csgE,csgF,csgG,cvac,eaeH,ecpA,ecpB,ecpC,ecpD,ecpE,ecpR,ehaA,ehaB,entA,entB,entC,entD,entE,entF,entS,espL1,fepA,fepB,fepC,fepD,fepE,fepG,fes,fimA,fimB,fimC,fimD,fimE,fimF,fimG,fimH,fimI,flgA,flgB,flgC,flgD,flgE,flgF,flgG,flgH,flgI,flgJ,flgK,flgL…
ESC_CC9642AA	Poultry		ST117	698	5	2	aatA,aec7,artj,aslA,b2972,c3385,c3386,c3400,c3610,cadA,ccdb,ce1a,cheA,cheB,cheR,cheW,cheY,cheZ,chuA,chuS,chuT,chuU,chuV,chuW,chuX,chuY,csgA,csgB,csgC,csgD,csgE,csgF,csgG,cvac,eaeH,ecpA,ecpB,ecpC,ecpD,ecpE,ecpR,ehaA,ehaB,entA,entB,entC,entD,entE,entF,entS,espL1,fepA,fepB,fepC,fepD,fepE,fepG,fes,fimA,fimB,fimC,fimD,fimE,fimF,fimG,fimH,fimI,flgA,flgB,flgC,flgD,flgE,flgF,flgG,flgH,flgI,flgJ,flgK,flgL…
ESC_CC9643AA	Poultry		ST117	698	5	2	aatA,aec7,artj,aslA,b2972,c3385,c3386,c3400,c3610,cadA,ccdb,ce1a,cheA,cheB,cheR,cheW,cheY,cheZ,chuA,chuS,chuT,chuU,chuV,chuW,chuX,chuY,csgA,csgB,csgC,csgD,csgE,csgF,csgG,cvac,eaeH,ecpA,ecpB,ecpC,ecpD,ecpE,ecpR,ehaA,ehaB,entA,entB,entC,entD,entE,entF,entS,espL1,fepA,fepB,fepC,fepD,fepE,fepG,fes,fimA,fimB,fimC,fimD,fimE,fimF,fimG,fimH,fimI,flgA,flgB,flgC,flgD,flgE,flgF,flgG,flgH,flgI,flgJ,flgK,flgL…
ESC_CC9843AA	Livestock	Swine	ST117	386	1	6	aec7,artj,aslA,astA,b2972,c3385,c3386,c3400,cadA,cah,cdiA,cdiB,cheA,cheB,cheR,cheW,cheY,cheZ,chuA,chuS,chuT,chuU,chuV,chuW,chuX,chuY,cka,cma,csgA,csgB,csgC,csgD,csgE,csgF,csgG,cvac,eaeH,ecpA,ecpB,ecpC,ecpD,ecpE,ecpR,ehaA,ehaB,entA,entB,entC,entD,entE,entF,entS,espL1,fepA,fepB,fepC,fepD,fepE,fepG,fes,fimA,fimB,fimC,fimD,fimE,fimF,fimG,fimH,fimI,flgA,flgB,flgC,flgD,flgE,flgF,flgG,flgH,flgI,flgJ,flg…
ESC_CC9848AA	Livestock	Swine	ST117	387	1	4	aec7,artj,aslA,avian-hlyE,b2972,c3385,c3386,c3400,cadA,cdiA,cdiB,cheA,cheB,cheR,cheW,cheY,cheZ,chuA,chuS,chuT,chuU,chuV,chuW,chuX,chuY,cia,cka,csgA,csgB,csgC,csgD,csgE,csgF,csgG,eaeH,ecpA,ecpB,ecpC,ecpD,ecpE,ecpR,ehaB,entA,entB,entC,entD,entE,entF,entS,espL1,fepA,fepB,fepC,fepD,fepE,fepG,fes,fimA,fimB,fimC,fimD,fimE,fimF,fimG,fimH,fimI,flgA,flgB,flgC,flgD,flgE,flgF,flgG,flgH,flgI,flgJ,flgK,flgL,f…
ESC_DB0615AA	Poultry		ST117	702	1	5	aatA,aec7,artj,aslA,b2972,c3385,c3386,c3400,cadA,cdiB,cheA,cheB,cheR,cheW,cheY,cheZ,chuA,chuS,chuT,chuU,chuV,chuW,chuX,chuY,csgA,csgB,csgC,csgD,csgE,csgF,csgG,cvac,eaeH,ecpA,ecpB,ecpC,ecpD,ecpE,ecpR,ehaA,ehaB,entA,entB,entC,entD,entE,entF,entS,espL1,fepA,fepB,fepC,fepD,fepE,fepG,fes,fimA,fimB,fimC,fimD,fimE,fimF,fimG,fimH,fimI,flgA,flgB,flgC,flgD,flgE,flgF,flgG,flgH,flgI,flgJ,flgK,flgL,flgN,flhA,…
ESC_DB1939AA	Poultry		ST117	703	1	2	aec7,agn43,artj,aslA,b2972,c3385,c3386,c3400,cadA,ccdb,cdiB,cheA,cheB,cheR,cheW,cheY,cheZ,chuA,chuS,chuT,chuU,chuV,chuW,chuX,chuY,csa,csgA,csgB,csgC,csgD,csgE,csgF,csgG,eaeH,ecpA,ecpB,ecpC,ecpD,ecpE,ecpR,ehaA,ehaB,entA,entB,entC,entD,entE,entF,entS,espL1,fepA,fepB,fepC,fepD,fepE,fepG,fes,fimA,fimB,fimC,fimD,fimE,fimF,fimG,fimH,fimI,flgA,flgB,flgC,flgD,flgE,flgF,flgG,flgH,flgI,flgJ,flgK,flgL,flgN,…
ESC_DC0163AA	Poultry		ST117	611	20	5	aec7,agn43,artj,aslA,b2972,c3385,c3386,c3400,c3610,cadA,cba,ccdb,cdiB,cheA,cheB,cheR,cheW,cheY,cheZ,chuA,chuS,chuT,chuU,chuV,chuW,chuX,chuY,cka,cma,csgA,csgB,csgC,csgD,csgE,csgF,csgG,eaeH,ecpA,ecpB,ecpC,ecpD,ecpE,ecpR,ehaA,ehaB,entA,entB,entC,entD,entE,entF,entS,espL1,fepA,fepB,fepC,fepD,fepE,fepG,fes,fimA,fimB,fimC,fimD,fimE,fimF,fimG,fimH,fimI,flgA,flgB,flgC,flgD,flgE,flgF,flgG,flgH,flgI,flgJ,f…
ESC_DC0165AA	Poultry		ST117	611	20	5	aec7,agn43,artj,aslA,b2972,c3385,c3386,c3400,c3610,cadA,cba,ccdb,cdiB,cheA,cheB,cheR,cheW,cheY,cheZ,chuA,chuS,chuT,chuU,chuV,chuW,chuX,chuY,cka,cma,csgA,csgB,csgC,csgD,csgE,csgF,csgG,eaeH,ecpA,ecpB,ecpC,ecpD,ecpE,ecpR,ehaA,ehaB,entA,entB,entC,entD,entE,entF,entS,espL1,fepA,fepB,fepC,fepD,fepE,fepG,fes,fimA,fimB,fimC,fimD,fimE,fimF,fimG,fimH,fimI,flgA,flgB,flgC,flgD,flgE,flgF,flgG,flgH,flgI,flgJ,f…
ESC_DC0166AA	Poultry		ST117	611	20	5	aec7,agn43,artj,aslA,b2972,c3385,c3386,c3400,c3610,cadA,cba,ccdb,cdiB,cheA,cheB,cheR,cheW,cheY,cheZ,chuA,chuS,chuT,chuU,chuV,chuW,chuX,chuY,cka,cma,csgA,csgB,csgC,csgD,csgE,csgF,csgG,eaeH,ecpA,ecpB,ecpC,ecpD,ecpE,ecpR,ehaA,ehaB,entA,entB,entC,entD,entE,entF,entS,espL1,fepA,fepB,fepC,fepD,fepE,fepG,fes,fimA,fimB,fimC,fimD,fimE,fimF,fimG,fimH,fimI,flgA,flgB,flgC,flgD,flgE,flgF,flgG,flgH,flgI,flgJ,f…
ESC_DC0196AA	Poultry		ST117	611	20	5	aec7,agn43,artj,aslA,b2972,c3385,c3386,c3400,c3610,cadA,cba,ccdb,cdiB,cheA,cheB,cheR,cheW,cheY,cheZ,chuA,chuS,chuT,chuU,chuV,chuW,chuX,chuY,cka,cma,csgA,csgB,csgC,csgD,csgE,csgF,csgG,eaeH,ecpA,ecpB,ecpC,ecpD,ecpE,ecpR,ehaA,ehaB,entA,entB,entC,entD,entE,entF,entS,espL1,fepA,fepB,fepC,fepD,fepE,fepG,fes,fimA,fimB,fimC,fimD,fimE,fimF,fimG,fimH,fimI,flgA,flgB,flgC,flgD,flgE,flgF,flgG,flgH,flgI,flgJ,f…
ESC_DC0199AA	Poultry		ST117	704	1	5	aec7,agn43,artj,aslA,b2972,c3385,c3386,c3400,c3610,cadA,cba,ccdb,cdiB,cheA,cheB,cheR,cheW,cheY,cheZ,chuA,chuS,chuT,chuU,chuV,chuW,chuX,chuY,cma,csgA,csgB,csgC,csgD,csgE,csgF,csgG,eaeH,ecpA,ecpB,ecpC,ecpD,ecpE,ecpR,ehaA,ehaB,entA,entB,entC,entD,entE,entF,entS,espL1,fepA,fepB,fepC,fepD,fepE,fepG,fes,fimA,fimB,fimC,fimD,fimE,fimF,fimG,fimH,fimI,flgA,flgB,flgC,flgD,flgE,flgF,flgG,flgH,flgI,flgJ,flgK,…
ESC_DC0200AA	Poultry		ST117	611	20	5	aec7,agn43,artj,aslA,b2972,c3385,c3386,c3400,c3610,cadA,cba,ccdb,cdiB,cheA,cheB,cheR,cheW,cheY,cheZ,chuA,chuS,chuT,chuU,chuV,chuW,chuX,chuY,cka,cma,csgA,csgB,csgC,csgD,csgE,csgF,csgG,eaeH,ecpA,ecpB,ecpC,ecpD,ecpE,ecpR,ehaA,ehaB,entA,entB,entC,entD,entE,entF,entS,espL1,fepA,fepB,fepC,fepD,fepE,fepG,fes,fimA,fimB,fimC,fimD,fimE,fimF,fimG,fimH,fimI,flgA,flgB,flgC,flgD,flgE,flgF,flgG,flgH,flgI,flgJ,f…
ESC_DC0232AA	Poultry		ST117	705	1	2	aatA,aec7,artj,aslA,b2972,c3385,c3386,c3400,cadA,cdiB,cheA,cheB,cheR,cheW,cheY,cheZ,chuA,chuS,chuT,chuU,chuV,chuW,chuX,chuY,csgA,csgB,csgC,csgD,csgE,csgF,csgG,eaeH,ecpA,ecpB,ecpC,ecpD,ecpE,ecpR,ehaA,ehaB,entA,entB,entC,entD,entE,entF,entS,espL1,fepA,fepB,fepC,fepD,fepE,fepG,fes,fimA,fimB,fimC,fimD,fimE,fimF,fimG,fimH,fimI,flgA,flgB,flgC,flgD,flgE,flgF,flgG,flgH,flgI,flgJ,flgK,flgL,flgN,flhA,flhB,…
ESC_DC1528AA	Poultry		ST117	706	1	5	aatA,aec7,artj,aslA,b2972,c3385,c3386,c3400,cadA,cdiB,ce1a,cheA,cheB,cheR,cheW,cheY,cheZ,chuA,chuS,chuT,chuU,chuV,chuW,chuX,chuY,csgA,csgB,csgC,csgD,csgE,csgF,csgG,eaeH,ecpA,ecpB,ecpC,ecpD,ecpE,ecpR,ehaA,ehaB,entA,entB,entC,entD,entE,entF,entS,espL1,fepA,fepB,fepC,fepD,fepE,fepG,fes,fimA,fimB,fimC,fimD,fimE,fimF,fimG,fimH,fimI,flgA,flgB,flgC,flgD,flgE,flgF,flgG,flgH,flgI,flgJ,flgK,flgL,flgN,flhA,…
ESC_DC1532AA	Livestock	Swine	ST117	388	1	2	aec7,agn43,artj,aslA,avian-hlyE,b2972,c3385,c3386,c3400,c3610,cadA,cheA,cheB,cheR,cheW,cheY,cheZ,chuA,chuS,chuT,chuU,chuV,chuW,chuX,chuY,csgA,csgB,csgC,csgD,csgE,csgF,csgG,eaeH,ecpA,ecpB,ecpC,ecpD,ecpE,ecpR,ehaB,entA,entB,entC,entD,entE,entF,entS,espL1,fepA,fepB,fepC,fepD,fepE,fepG,fes,fimA,fimB,fimC,fimD,fimE,fimF,fimG,fimH,fimI,flgA,flgB,flgC,flgD,flgE,flgF,flgG,flgH,flgI,flgJ,flgK,flgL,flgN,fl…
ESC_DC1596AA	Livestock	Swine	ST117	389	1	2	aaiW,aatA,aec7,agn43,artj,aslA,b2972,c3385,c3386,c3400,c3610,cadA,ccdb,cdiB,cheA,cheB,cheR,cheW,cheY,cheZ,chuA,chuS,chuT,chuU,chuV,chuW,chuX,chuY,csgA,csgB,csgC,csgD,csgE,csgF,csgG,eaeH,ecpA,ecpB,ecpC,ecpD,ecpE,ecpR,ehaA,ehaB,entA,entB,entC,entD,entE,entF,entS,espL1,fepA,fepB,fepC,fepD,fepE,fepG,fes,fimA,fimB,fimC,fimD,fimE,fimF,fimG,fimH,fimI,flgA,flgB,flgC,flgD,flgE,flgF,flgG,flgH,flgI,flgJ,flg…
ESC_DC1597AA	Poultry		ST117	707	1	2	aec7,artj,aslA,astA,b2972,c3385,c3386,c3400,cadA,cah,cdiB,cheA,cheB,cheR,cheW,cheY,cheZ,chuA,chuS,chuT,chuU,chuV,chuW,chuX,chuY,csgA,csgB,csgC,csgD,csgE,csgF,csgG,eaeH,ecpA,ecpB,ecpC,ecpD,ecpE,ecpR,ehaA,ehaB,entA,entB,entC,entD,entE,entF,entS,espL1,fepA,fepB,fepC,fepD,fepE,fepG,fes,fimA,fimB,fimC,fimD,fimE,fimF,fimG,fimH,fimI,flgA,flgB,flgC,flgD,flgE,flgF,flgG,flgH,flgI,flgJ,flgK,flgL,flgN,flhA,f…
ESC_DC1614AA	Poultry		ST117	708	1	4	aatA,aec7,artj,aslA,b2972,c3385,c3386,c3400,cadA,cba,ccdb,cheA,cheB,cheR,cheW,cheY,cheZ,chuA,chuS,chuT,chuU,chuV,chuW,chuX,chuY,cma,csgA,csgB,csgC,csgD,csgE,csgF,csgG,cvac,eaeH,ecpA,ecpB,ecpC,ecpD,ecpE,ecpR,ehaA,ehaB,entA,entB,entC,entD,entE,entF,entS,espL1,fepA,fepB,fepC,fepD,fepE,fepG,fes,fimA,fimB,fimC,fimD,fimE,fimF,fimG,fimH,fimI,flgA,flgB,flgC,flgD,flgE,flgF,flgG,flgH,flgI,flgJ,flgK,flgL,fl…
ESC_DC1784AA	Livestock	Swine	ST117	390	1	4	aec7,artj,aslA,b2972,c3385,c3386,c3400,cadA,cdiA,cdiB,cheA,cheB,cheR,cheW,cheY,cheZ,chuA,chuS,chuT,chuU,chuV,chuW,chuX,chuY,csa,csgA,csgB,csgC,csgD,csgE,csgF,csgG,eaeH,ecpA,ecpB,ecpC,ecpD,ecpE,ecpR,ehaA,ehaB,entA,entB,entC,entD,entE,entF,entS,espL1,fepA,fepB,fepC,fepD,fepE,fepG,fes,fimA,fimB,fimC,fimD,fimE,fimF,fimG,fimH,fimI,flgA,flgB,flgC,flgD,flgE,flgF,flgG,flgH,flgI,flgJ,flgK,flgL,flgN,flhA,f…
ESC_DC2188AA	Poultry		ST117	709	1	2	aatA,aec7,artj,aslA,b2972,c3385,c3386,c3400,cadA,cdiB,cheA,cheB,cheR,cheW,cheY,cheZ,chuA,chuS,chuT,chuU,chuV,chuW,chuX,chuY,csa,csgA,csgB,csgC,csgD,csgE,csgF,csgG,eaeH,ecpA,ecpB,ecpC,ecpD,ecpE,ecpR,ehaA,ehaB,entA,entB,entC,entD,entE,entF,entS,espL1,fepA,fepB,fepC,fepD,fepE,fepG,fes,fimA,fimB,fimC,fimD,fimE,fimF,fimG,fimH,fimI,flgA,flgB,flgC,flgD,flgE,flgF,flgG,flgH,flgI,flgJ,flgK,flgL,flgN,flhA,f…
ESC_DC2195AA	Poultry		ST117	710	1	4	aaiW,aatA,aec7,artj,aslA,b2972,c3385,c3386,c3400,cadA,cdiA,cdiB,cheA,cheB,cheR,cheW,cheY,cheZ,chuA,chuS,chuT,chuU,chuV,chuW,chuX,chuY,cma,csgA,csgB,csgC,csgD,csgE,csgF,csgG,eaeH,ecpA,ecpB,ecpC,ecpD,ecpE,ecpR,ehaA,ehaB,entA,entB,entC,entD,entE,entF,entS,espL1,fepA,fepB,fepC,fepD,fepE,fepG,fes,fimA,fimB,fimC,fimD,fimE,fimF,fimG,fimH,fimI,flgA,flgB,flgC,flgD,flgE,flgF,flgG,flgH,flgI,flgJ,flgK,flgL,f…
ESC_DC2494AA	Poultry		ST117	503	3	5	aatA,aec7,artj,aslA,b2972,c3385,c3386,c3400,cadA,cah,cdiB,cheA,cheB,cheR,cheW,cheY,cheZ,chuA,chuS,chuT,chuU,chuV,chuW,chuX,chuY,cka,cma,csgA,csgB,csgC,csgD,csgE,csgF,csgG,eaeH,ecpA,ecpB,ecpC,ecpD,ecpE,ecpR,ehaA,ehaB,entA,entB,entC,entD,entE,entF,entS,espL1,fepA,fepB,fepC,fepD,fepE,fepG,fes,fimA,fimB,fimC,fimD,fimE,fimF,fimG,fimH,fimI,flgA,flgB,flgC,flgD,flgE,flgF,flgG,flgH,flgI,flgJ,flgK,flgL,flg…
ESC_DC2501AA	Poultry		ST117	711	1	2	aatA,aec7,artj,aslA,b2972,c3385,c3386,c3400,cadA,ccdb,cdiB,cheA,cheB,cheR,cheW,cheY,cheZ,chuA,chuS,chuT,chuU,chuV,chuW,chuX,chuY,cib,cma,csgA,csgB,csgC,csgD,csgE,csgF,csgG,cvac,eaeH,ecpA,ecpB,ecpC,ecpD,ecpE,ecpR,ehaA,ehaB,entA,entB,entC,entD,entE,entF,entS,espL1,fepA,fepB,fepC,fepD,fepE,fepG,fes,fimA,fimB,fimC,fimD,fimE,fimF,fimG,fimH,fimI,flgA,flgB,flgC,flgD,flgE,flgF,flgG,flgH,flgI,flgJ,flgK,fl…
ESC_DC2576AA	Poultry		ST117	712	1	2	aatA,aec7,artj,aslA,b2972,c3385,c3386,c3400,cadA,cah,ccdb,cheA,cheB,cheR,cheW,cheY,cheZ,chuA,chuS,chuT,chuU,chuV,chuW,chuX,chuY,csgA,csgB,csgC,csgD,csgE,csgF,csgG,cvac,eaeH,ecpA,ecpB,ecpC,ecpD,ecpE,ecpR,ehaA,ehaB,entA,entB,entC,entD,entE,entF,entS,espL1,fepA,fepB,fepC,fepD,fepE,fepG,fes,fimA,fimB,fimC,fimD,fimE,fimF,fimG,fimH,fimI,flgA,flgB,flgC,flgD,flgE,flgF,flgG,flgH,flgI,flgJ,flgK,flgL,flgN,f…
ESC_DC2577AA	Poultry		ST117	713	1	2	aatA,aec7,artj,aslA,astA,b2972,c3385,c3386,c3400,cadA,cah,cdiB,cheA,cheB,cheR,cheW,cheY,cheZ,chuA,chuS,chuT,chuU,chuV,chuW,chuX,chuY,cma,csgA,csgB,csgC,csgD,csgE,csgF,csgG,eaeH,ecpA,ecpB,ecpC,ecpD,ecpE,ecpR,ehaA,ehaB,entA,entB,entC,entD,entE,entF,entS,espL1,fepA,fepB,fepC,fepD,fepE,fepG,fes,fimA,fimB,fimC,fimD,fimE,fimF,fimG,fimH,fimI,flgA,flgB,flgC,flgD,flgE,flgF,flgG,flgH,flgI,flgJ,flgK,flgL,fl…
ESC_DC2584AA	Poultry		ST117	714	1	5	aatA,aec7,artj,aslA,b2972,c3385,c3386,c3400,cadA,cheA,cheB,cheR,cheW,cheY,cheZ,chuA,chuS,chuT,chuU,chuV,chuW,chuX,chuY,csgA,csgB,csgC,csgD,csgE,csgF,csgG,cvac,eaeH,ecpA,ecpB,ecpC,ecpD,ecpE,ecpR,ehaA,ehaB,entA,entB,entC,entD,entE,entF,entS,espL1,fepA,fepB,fepC,fepD,fepE,fepG,fes,fimA,fimB,fimC,fimD,fimE,fimF,fimG,fimH,fimI,flgA,flgB,flgC,flgD,flgE,flgF,flgG,flgH,flgI,flgJ,flgK,flgL,flgN,flhA,flhB,…
ESC_DC2596AA	Poultry		ST117	715	1	2	aatA,aec7,artj,aslA,astA,avian-hlyE,b2972,c3385,c3386,c3400,cadA,cah,ce1a,cheA,cheB,cheR,cheW,cheY,cheZ,chuA,chuS,chuT,chuU,chuV,chuW,chuX,chuY,cma,csgA,csgB,csgC,csgD,csgE,csgF,csgG,eaeH,ecpA,ecpB,ecpC,ecpD,ecpE,ecpR,ehaA,ehaB,entA,entB,entC,entD,entE,entF,entS,espL1,fepA,fepB,fepC,fepD,fepE,fepG,fes,fimA,fimB,fimC,fimD,fimE,fimF,fimG,fimH,fimI,flgA,flgB,flgC,flgD,flgE,flgF,flgG,flgH,flgI,flgJ,f…
ESC_DC2722AA	Poultry		ST117	716	1	4	aec7,artj,aslA,b2972,c3385,c3386,c3400,cadA,cdiA,cdiB,cheA,cheB,cheR,cheW,cheY,cheZ,chuA,chuS,chuT,chuU,chuV,chuW,chuX,chuY,cma,csgA,csgB,csgC,csgD,csgE,csgF,csgG,eaeH,ecpA,ecpB,ecpC,ecpD,ecpE,ecpR,ehaA,ehaB,entA,entB,entC,entD,entE,entF,entS,espL1,fepA,fepB,fepC,fepD,fepE,fepG,fes,fimA,fimB,fimC,fimD,fimE,fimF,fimG,fimH,fimI,flgA,flgB,flgC,flgD,flgE,flgF,flgG,flgH,flgI,flgJ,flgK,flgL,flgN,flhA,f…
ESC_DC2783AA	Poultry		ST117	717	1	5	aec7,artj,aslA,astA,avian-hlyE,b2972,c3385,c3386,c3400,cadA,cah,ccdb,cdiB,cheA,cheB,cheR,cheW,cheY,cheZ,chuA,chuS,chuT,chuU,chuV,chuW,chuX,chuY,cib,cka,csgA,csgB,csgC,csgD,csgE,csgF,csgG,cvac,eaeH,ecpA,ecpB,ecpC,ecpD,ecpE,ecpR,ehaA,ehaB,entA,entB,entC,entD,entE,entF,entS,espL1,fepA,fepB,fepC,fepD,fepE,fepG,fes,fimA,fimB,fimC,fimD,fimE,fimF,fimG,fimH,fimI,flgA,flgB,flgC,flgD,flgE,flgF,flgG,flgH,fl…
ESC_DC2788AA	Poultry		ST117	718	1	2	aatA,aec7,agn43,artj,aslA,b2972,c3385,c3386,c3400,cadA,cdiB,cheA,cheB,cheR,cheW,cheY,cheZ,chuA,chuS,chuT,chuU,chuV,chuW,chuX,chuY,cma,csgA,csgB,csgC,csgD,csgE,csgF,csgG,eaeH,ecpA,ecpB,ecpC,ecpD,ecpE,ecpR,ehaA,ehaB,entA,entB,entC,entD,entE,entF,entS,espL1,fepA,fepB,fepC,fepD,fepE,fepG,fes,fimA,fimB,fimC,fimD,fimE,fimF,fimG,fimH,fimI,flgA,flgB,flgC,flgD,flgE,flgF,flgG,flgH,flgI,flgJ,flgK,flgL,flgN,…
ESC_DC3881AA	Poultry		ST117	719	1	2	aatA,aec7,artj,aslA,b2972,c3385,c3386,c3400,c3610,cadA,cah,cba,ccdb,cdiB,cheA,cheB,cheR,cheW,cheY,cheZ,chuA,chuS,chuT,chuU,chuV,chuW,chuX,chuY,cma,csgA,csgB,csgC,csgD,csgE,csgF,csgG,eaeH,ecpA,ecpB,ecpC,ecpD,ecpE,ecpR,ehaA,ehaB,entA,entB,entC,entD,entE,entF,entS,espL1,fepA,fepB,fepC,fepD,fepE,fepG,fes,fimA,fimB,fimC,fimD,fimE,fimF,fimG,fimH,fimI,flgA,flgB,flgC,flgD,flgE,flgF,flgG,flgH,flgI,flgJ,fl…
ESC_DC3966AA	Poultry		ST117	720	1	5	aatA,aec7,artj,aslA,avian-hlyE,b2972,c3385,c3386,c3400,cadA,cah,cheA,cheB,cheR,cheW,cheY,cheZ,chuA,chuS,chuT,chuU,chuV,chuW,chuX,chuY,csa,csgA,csgB,csgC,csgD,csgE,csgF,csgG,cvac,eaeH,ecpA,ecpB,ecpC,ecpD,ecpE,ecpR,ehaA,ehaB,entA,entB,entC,entD,entE,entF,entS,espL1,fepA,fepB,fepC,fepD,fepE,fepG,fes,fimA,fimB,fimC,fimD,fimE,fimF,fimG,fimH,fimI,flgA,flgB,flgC,flgD,flgE,flgF,flgG,flgH,flgI,flgJ,flgK,f…
ESC_DC5286AA	Poultry		ST117	503	3	5	aatA,aec7,artj,aslA,b2972,c3385,c3386,c3400,cadA,cah,cdiB,cheA,cheB,cheR,cheW,cheY,cheZ,chuA,chuS,chuT,chuU,chuV,chuW,chuX,chuY,cka,cma,csgA,csgB,csgC,csgD,csgE,csgF,csgG,eaeH,ecpA,ecpB,ecpC,ecpD,ecpE,ecpR,ehaA,ehaB,entA,entB,entC,entD,entE,entF,entS,espL1,fepA,fepB,fepC,fepD,fepE,fepG,fes,fimA,fimB,fimC,fimD,fimE,fimF,fimG,fimH,fimI,flgA,flgB,flgC,flgD,flgE,flgF,flgG,flgH,flgI,flgJ,flgK,flgL,flg…
ESC_DC5290AA	Poultry		ST117	721	1	2	aatA,aec7,artj,aslA,avian-hlyE,b2972,c3385,c3386,c3400,cadA,cdtA,cdtB,cdtC,ce1a,cheA,cheB,cheR,cheW,cheY,cheZ,chuA,chuS,chuT,chuU,chuV,chuW,chuX,chuY,cma,csgA,csgB,csgC,csgD,csgE,csgF,csgG,eaeH,ecpA,ecpB,ecpC,ecpD,ecpE,ecpR,ehaA,ehaB,entA,entB,entC,entD,entE,entF,entS,espL1,fepA,fepB,fepC,fepD,fepE,fepG,fes,fimA,fimB,fimC,fimD,fimE,fimF,fimG,fimH,fimI,flgA,flgB,flgC,flgD,flgE,flgF,flgG,flgH,flgI,…
ESC_DC5337AA	Poultry		ST117	722	1	2	aatA,aec7,agn43,artj,aslA,b2972,c3385,c3386,c3400,c3610,cadA,cah,cdiB,cheA,cheB,cheR,cheW,cheY,cheZ,chuA,chuS,chuT,chuU,chuV,chuW,chuX,chuY,csgA,csgB,csgC,csgD,csgE,csgF,csgG,cvac,eaeH,ecpA,ecpB,ecpC,ecpD,ecpE,ecpR,ehaA,ehaB,entA,entB,entC,entD,entE,entF,entS,espL1,fepA,fepB,fepC,fepD,fepE,fepG,fes,fimA,fimB,fimC,fimD,fimE,fimF,fimG,fimH,fimI,flgA,flgB,flgC,flgD,flgE,flgF,flgG,flgH,flgI,flgJ,flgK…
ESC_DC5372AA	Poultry		ST117	723	1	2	aatA,aec7,artj,aslA,b2972,c3385,c3386,c3400,cadA,cba,ccdb,cdiB,cheA,cheB,cheR,cheW,cheY,cheZ,chuA,chuS,chuT,chuU,chuV,chuW,chuX,chuY,cma,csa,csgA,csgB,csgC,csgD,csgE,csgF,csgG,cvac,eaeH,ecpA,ecpB,ecpC,ecpD,ecpE,ecpR,ehaA,ehaB,entA,entB,entC,entD,entE,entF,entS,espL1,fepA,fepB,fepC,fepD,fepE,fepG,fes,fimA,fimB,fimC,fimD,fimE,fimF,fimG,fimH,fimI,flgA,flgB,flgC,flgD,flgE,flgF,flgG,flgH,flgI,flgJ,flg…
ESC_DC5373AA	Poultry		ST117	598	3	5	aatA,aec7,artj,aslA,b2972,c3385,c3386,c3400,cadA,cheA,cheB,cheR,cheW,cheY,cheZ,chuA,chuS,chuT,chuU,chuV,chuW,chuX,chuY,csa,csgA,csgB,csgC,csgD,csgE,csgF,csgG,cvac,eaeH,ecpA,ecpB,ecpC,ecpD,ecpE,ecpR,ehaA,ehaB,entA,entB,entC,entD,entE,entF,entS,espL1,fepA,fepB,fepC,fepD,fepE,fepG,fes,fimA,fimB,fimC,fimD,fimE,fimF,fimG,fimH,fimI,flgA,flgB,flgC,flgD,flgE,flgF,flgG,flgH,flgI,flgJ,flgK,flgL,flgN,flhA,f…
ESC_DC5375AA	Poultry		ST117	724	2	2	aatA,aec7,artj,aslA,b2972,c3385,c3386,c3400,cadA,cdiB,cheA,cheB,cheR,cheW,cheY,cheZ,chuA,chuS,chuT,chuU,chuV,chuW,chuX,chuY,csa,csgA,csgB,csgC,csgD,csgE,csgF,csgG,eaeH,ecpA,ecpB,ecpC,ecpD,ecpE,ecpR,ehaA,ehaB,entA,entB,entC,entD,entE,entF,entS,espL1,fepA,fepB,fepC,fepD,fepE,fepG,fes,fimA,fimB,fimC,fimD,fimE,fimF,fimG,fimH,fimI,flgA,flgB,flgC,flgD,flgE,flgF,flgG,flgH,flgI,flgJ,flgK,flgL,flgN,flhA,f…
ESC_DC5380AA	Poultry		ST117	725	1	5	aec7,artj,aslA,b2972,c3385,c3386,c3400,cadA,cdiB,ce1a,cheA,cheB,cheR,cheW,cheY,cheZ,chuA,chuS,chuT,chuU,chuV,chuW,chuX,chuY,csgA,csgB,csgC,csgD,csgE,csgF,csgG,cvac,eaeH,ecpA,ecpB,ecpC,ecpD,ecpE,ecpR,ehaA,ehaB,entA,entB,entC,entD,entE,entF,entS,espL1,fepA,fepB,fepC,fepD,fepE,fepG,fes,fimA,fimB,fimC,fimD,fimE,fimF,fimG,fimH,fimI,flgA,flgB,flgC,flgD,flgE,flgF,flgG,flgH,flgI,flgJ,flgK,flgL,flgN,flhA,…
ESC_DC5389AA	Poultry		ST117	726	1	2	aatA,aec7,artj,aslA,b2972,c3385,c3386,c3400,cadA,cdiB,cheA,cheB,cheR,cheW,cheY,cheZ,chuA,chuS,chuT,chuU,chuV,chuW,chuX,chuY,csa,csgA,csgB,csgC,csgD,csgE,csgF,csgG,eaeH,ecpA,ecpB,ecpC,ecpD,ecpE,ecpR,ehaA,ehaB,entA,entB,entC,entD,entE,entF,entS,espL1,fepA,fepB,fepC,fepD,fepE,fepG,fes,fimA,fimB,fimC,fimD,fimE,fimF,fimG,fimH,fimI,flgA,flgB,flgC,flgD,flgE,flgF,flgG,flgH,flgI,flgJ,flgK,flgL,flgN,flhA,f…
ESC_DC5541AA	Poultry		ST117	727	1	2	aatA,aec7,artj,aslA,b2972,c3385,c3386,c3400,cadA,cdiB,cheA,cheB,cheR,cheW,cheY,cheZ,chuA,chuS,chuT,chuU,chuV,chuW,chuX,chuY,cib,csgA,csgB,csgC,csgD,csgE,csgF,csgG,cvac,eaeH,ecpA,ecpB,ecpC,ecpD,ecpE,ecpR,ehaA,ehaB,entA,entB,entC,entD,entE,entF,entS,espL1,fepA,fepB,fepC,fepD,fepE,fepG,fes,fimA,fimB,fimC,fimD,fimE,fimF,fimG,fimH,fimI,flgA,flgB,flgC,flgD,flgE,flgF,flgG,flgH,flgI,flgJ,flgK,flgL,flgN,f…
ESC_DC5544AA	Poultry		ST117	590	2	2	aatA,aec7,artj,aslA,b2972,c3385,c3386,c3400,cadA,cheA,cheB,cheR,cheW,cheY,cheZ,chuA,chuS,chuT,chuU,chuV,chuW,chuX,chuY,csgA,csgB,csgC,csgD,csgE,csgF,csgG,cvac,eaeH,ecpA,ecpB,ecpC,ecpD,ecpE,ecpR,ehaA,ehaB,entA,entB,entC,entD,entE,entF,entS,espL1,fepA,fepB,fepC,fepD,fepE,fepG,fes,fimA,fimB,fimC,fimD,fimE,fimF,fimG,fimH,fimI,flgA,flgB,flgC,flgD,flgE,flgF,flgG,flgH,flgI,flgJ,flgK,flgL,flgN,flhA,flhB,…
ESC_DC5545AA	Poultry		ST117	564	5	2	aatA,aec7,artj,aslA,b2972,c3385,c3386,c3400,cadA,cdiB,cheA,cheB,cheR,cheW,cheY,cheZ,chuA,chuS,chuT,chuU,chuV,chuW,chuX,chuY,csa,csgA,csgB,csgC,csgD,csgE,csgF,csgG,eaeH,ecpA,ecpB,ecpC,ecpD,ecpE,ecpR,ehaA,ehaB,entA,entB,entC,entD,entE,entF,entS,espL1,fepA,fepB,fepC,fepD,fepE,fepG,fes,fimA,fimB,fimC,fimD,fimE,fimF,fimG,fimH,fimI,flgA,flgB,flgC,flgD,flgE,flgF,flgG,flgH,flgI,flgJ,flgK,flgL,flgN,flhA,f…
ESC_DC5637AA	Human		ST117	32	1	5	aatA,aec7,artj,aslA,b2972,c3385,c3386,c3400,cadA,cdiB,cheA,cheB,cheR,cheW,cheY,cheZ,chuA,chuS,chuT,chuU,chuV,chuW,chuX,chuY,csa,csgA,csgB,csgC,csgD,csgE,csgF,csgG,eaeH,ecpA,ecpB,ecpC,ecpD,ecpE,ecpR,ehaA,ehaB,entA,entB,entC,entD,entE,entF,entS,espL1,fepA,fepB,fepC,fepD,fepE,fepG,fes,fimA,fimB,fimC,fimD,fimE,fimF,fimG,fimH,fimI,flgA,flgB,flgC,flgD,flgE,flgF,flgG,flgH,flgI,flgJ,flgK,flgL,flgN,flhA,f…
ESC_DC6097AA	Human		ST117	33	1	5	aec7,artj,aslA,b2972,c3385,c3386,c3400,cadA,cba,ccdb,cdiB,cheA,cheB,cheR,cheW,cheY,cheZ,chuA,chuS,chuT,chuU,chuV,chuW,chuX,chuY,cka,cma,csgA,csgB,csgC,csgD,csgE,csgF,csgG,eaeH,ecpA,ecpB,ecpC,ecpD,ecpE,ecpR,ehaA,ehaB,entA,entB,entC,entD,entE,entF,entS,espL1,fepA,fepB,fepC,fepD,fepE,fepG,fes,fimA,fimB,fimC,fimD,fimE,fimF,fimG,fimH,fimI,flgA,flgB,flgC,flgD,flgE,flgF,flgG,flgH,flgI,flgJ,flgK,flgL,flg…
ESC_DC7024AA	Human		ST117	34	1	2	aatA,aec7,artj,aslA,b2972,c3385,c3386,c3400,cadA,ccdb,cdiB,cdtA,cdtB,cdtC,cheA,cheB,cheR,cheW,cheY,cheZ,chuA,chuS,chuT,chuU,chuV,chuW,chuX,chuY,cib,csgA,csgB,csgC,csgD,csgE,csgF,csgG,eaeH,ecpA,ecpB,ecpC,ecpD,ecpE,ecpR,ehaA,ehaB,entA,entB,entC,entD,entE,entF,entS,espL1,fepA,fepB,fepC,fepD,fepE,fepG,fes,fimA,fimB,fimC,fimD,fimE,fimF,fimG,fimH,fimI,flgA,flgB,flgC,flgD,flgE,flgF,flgG,flgH,flgI,flgJ,f…
ESC_DC7091AA	Human		ST117	35	1	2	aatA,aec7,artj,aslA,b2972,c3385,c3386,c3400,cadA,cdiB,ce1a,cheA,cheB,cheR,cheW,cheY,cheZ,chuA,chuS,chuT,chuU,chuV,chuW,chuX,chuY,cib,csgA,csgB,csgC,csgD,csgE,csgF,csgG,eaeH,ecpA,ecpB,ecpC,ecpD,ecpE,ecpR,ehaA,ehaB,entA,entB,entC,entD,entE,entF,entS,espL1,fepA,fepB,fepC,fepD,fepE,fepG,fes,fimA,fimB,fimC,fimD,fimE,fimF,fimG,fimH,fimI,flgA,flgB,flgC,flgD,flgE,flgF,flgG,flgH,flgI,flgJ,flgK,flgL,flgN,f…
ESC_DC7116AA	Human		ST6286	234	1	2	aatA,aec7,artj,aslA,b2972,c3385,c3386,c3400,cadA,cdiB,cheA,cheB,cheR,cheW,cheY,cheZ,chuA,chuS,chuT,chuU,chuV,chuW,chuX,chuY,cib,cma,csgA,csgB,csgC,csgD,csgE,csgF,csgG,eaeH,ecpA,ecpB,ecpC,ecpD,ecpE,ecpR,ehaA,ehaB,entA,entB,entC,entD,entE,entF,entS,espL1,fepA,fepB,fepC,fepD,fepE,fepG,fes,fimA,fimB,fimC,fimD,fimE,fimF,fimG,fimH,fimI,flgA,flgB,flgC,flgD,flgE,flgF,flgG,flgH,flgI,flgJ,flgK,flgL,flgN,fl…
ESC_DC7592AA	Human		ST117	36	1	2	aatA,aec7,artj,aslA,c3385,c3386,c3400,c3610,cadA,cah,cdiB,cheA,cheB,cheR,cheW,cheY,cheZ,chuA,chuS,chuT,chuU,chuV,chuW,chuX,chuY,cib,cma,csgA,csgB,csgC,csgD,csgE,csgF,csgG,cvac,eaeH,ecpA,ecpB,ecpC,ecpD,ecpE,ecpR,ehaA,ehaB,entA,entB,entC,entD,entE,entF,entS,espL1,fepA,fepB,fepC,fepD,fepE,fepG,fes,fimA,fimB,fimC,fimD,fimE,fimF,fimG,fimH,fimI,flgA,flgB,flgC,flgD,flgE,flgF,flgG,flgH,flgI,flgJ,flgK,flg…
ESC_DC7859AA	Poultry		ST117	728	1	2	aatA,aec7,artj,aslA,astA,b2972,c3385,c3386,c3400,cadA,cdiB,cheA,cheB,cheR,cheW,cheY,cheZ,chuA,chuS,chuT,chuU,chuV,chuW,chuX,chuY,cib,csgA,csgB,csgC,csgD,csgE,csgF,csgG,eaeH,ecpA,ecpB,ecpC,ecpD,ecpE,ecpR,ehaA,ehaB,entA,entB,entC,entD,entE,entF,entS,espL1,fepA,fepB,fepC,fepD,fepE,fepG,fes,fimA,fimB,fimC,fimD,fimE,fimF,fimG,fimH,fimI,flgA,flgB,flgC,flgD,flgE,flgF,flgG,flgH,flgI,flgJ,flgK,flgL,flgN,f…
ESC_DC7927AA	Human		ST117	37	1	5	aatA,aec7,artj,aslA,b2972,c3385,c3386,c3400,cadA,cah,cdiB,cheA,cheB,cheR,cheW,cheY,cheZ,chuA,chuS,chuT,chuU,chuV,chuW,chuX,chuY,cka,cma,csgA,csgB,csgC,csgD,csgE,csgF,csgG,eaeH,ecpA,ecpB,ecpC,ecpD,ecpE,ecpR,ehaA,ehaB,entA,entB,entC,entD,entE,entF,entS,espL1,fepA,fepB,fepC,fepD,fepE,fepG,fes,fimA,fimB,fimC,fimD,fimE,fimF,fimG,fimH,fimI,flgA,flgB,flgC,flgD,flgE,flgF,flgG,flgH,flgI,flgJ,flgK,flgL,flg…
ESC_DC8225AA	Human		ST117	38	1	2	aatA,aec7,artj,aslA,b2972,c3385,c3386,c3400,cadA,cdiB,cheA,cheB,cheR,cheW,cheY,cheZ,chuA,chuS,chuT,chuU,chuV,chuW,chuX,chuY,csgA,csgB,csgC,csgD,csgE,csgF,csgG,cvac,eaeH,ecpA,ecpB,ecpC,ecpD,ecpE,ecpR,ehaA,ehaB,entA,entB,entC,entD,entE,entF,entS,espL1,fepA,fepB,fepC,fepD,fepE,fepG,fes,fimA,fimB,fimC,fimD,fimE,fimF,fimG,fimH,fimI,flgA,flgB,flgC,flgD,flgE,flgF,flgG,flgH,flgI,flgJ,flgK,flgL,flgN,flhA,…
ESC_DC8336AA	Human		ST117	39	3	2	aatA,aec7,artj,aslA,b2972,c3385,c3386,c3400,cadA,ccdb,cdiB,cheA,cheB,cheR,cheW,cheY,cheZ,chuA,chuS,chuT,chuU,chuV,chuW,chuX,chuY,cma,csgA,csgB,csgC,csgD,csgE,csgF,csgG,cvac,eaeH,ecpA,ecpB,ecpC,ecpD,ecpE,ecpR,ehaA,ehaB,entA,entB,entC,entD,entE,entF,entS,espL1,fepA,fepB,fepC,fepD,fepE,fepG,fes,fimA,fimB,fimC,fimD,fimE,fimF,fimG,fimH,fimI,flgA,flgB,flgC,flgD,flgE,flgF,flgG,flgH,flgI,flgJ,flgK,flgL,f…
ESC_DC8521AA	Poultry		ST117	729	2	2	aatA,aec7,artj,aslA,c3385,c3386,c3400,c3610,cadA,cah,cdiB,cheA,cheB,cheR,cheW,cheY,cheZ,chuA,chuS,chuT,chuU,chuV,chuW,chuX,chuY,cma,csgA,csgB,csgC,csgD,csgE,csgF,csgG,cvac,eaeH,ecpA,ecpB,ecpC,ecpD,ecpE,ecpR,ehaA,ehaB,entA,entB,entC,entD,entE,entF,entS,espL1,fepA,fepB,fepC,fepD,fepE,fepG,fes,fimA,fimB,fimC,fimD,fimE,fimF,fimG,fimH,fimI,flgA,flgB,flgC,flgD,flgE,flgF,flgG,flgH,flgI,flgJ,flgK,flgL,fl…
ESC_DC8719AA	Poultry		ST117	730	1	2	aatA,aec7,artj,aslA,avian-hlyE,b2972,c3385,c3386,c3400,cadA,cah,ce1a,cheA,cheB,cheR,cheW,cheY,cheZ,chuA,chuS,chuT,chuU,chuV,chuW,chuX,chuY,cma,csgA,csgB,csgC,csgD,csgE,csgF,csgG,eaeH,ecpA,ecpB,ecpC,ecpD,ecpE,ecpR,ehaA,ehaB,entA,entB,entC,entD,entE,entF,entS,espL1,fepA,fepB,fepC,fepD,fepE,fepG,fes,fimA,fimB,fimC,fimD,fimE,fimF,fimG,fimH,fimI,flgA,flgB,flgC,flgD,flgE,flgF,flgG,flgH,flgI,flgJ,flgK,f…
ESC_DC8720AA	Poultry		ST117	731	1	4	aatA,agn43,artj,aslA,b2972,c3385,c3386,c3400,cadA,cba,ccdb,ce1a,cheA,cheB,cheR,cheW,cheY,cheZ,chuA,chuS,chuT,chuU,chuV,chuW,chuX,chuY,cma,csgA,csgB,csgC,csgD,csgE,csgF,csgG,eaeH,ecpA,ecpB,ecpC,ecpD,ecpE,ecpR,ehaA,ehaB,entA,entB,entC,entD,entE,entF,entS,espL1,fepA,fepB,fepC,fepD,fepE,fepG,fes,fimA,fimB,fimC,fimD,fimE,fimF,fimG,fimH,fimI,flgA,flgB,flgC,flgD,flgE,flgF,flgG,flgH,flgI,flgJ,flgK,flgL,f…
ESC_DC8735AA	Poultry		ST117	732	1	2	aatA,aec7,artj,aslA,b2972,c3385,c3386,c3400,cadA,cah,ccdb,cheA,cheB,cheR,cheW,cheY,cheZ,chuA,chuS,chuT,chuU,chuV,chuW,chuX,chuY,csgA,csgB,csgC,csgD,csgE,csgF,csgG,cvac,eaeH,ecpA,ecpB,ecpC,ecpD,ecpE,ecpR,ehaA,ehaB,entA,entB,entC,entD,entE,entF,entS,espL1,fepA,fepB,fepC,fepD,fepE,fepG,fes,fimA,fimB,fimC,fimD,fimE,fimF,fimG,fimH,fimI,flgA,flgB,flgC,flgD,flgE,flgF,flgG,flgH,flgI,flgJ,flgK,flgL,flgN,f…
ESC_DC9075AA	Poultry		ST117	138	2	2	aatA,aec7,artj,aslA,b2972,c3385,c3386,c3400,cadA,cheA,cheB,cheR,cheW,cheY,cheZ,chuA,chuS,chuT,chuU,chuV,chuW,chuX,chuY,cka,csgA,csgB,csgC,csgD,csgE,csgF,csgG,cvac,eaeH,ecpA,ecpB,ecpC,ecpD,ecpE,ecpR,ehaA,ehaB,entA,entB,entC,entD,entE,entF,entS,espL1,fepA,fepB,fepC,fepD,fepE,fepG,fes,fimA,fimB,fimC,fimD,fimE,fimF,fimG,fimH,fimI,flgA,flgB,flgC,flgD,flgE,flgF,flgG,flgH,flgI,flgJ,flgK,flgL,flgN,flhA,f…
ESC_DC9307AA	Poultry		ST117	733	1	5	aatA,aec7,artj,aslA,b2972,c3385,c3386,c3400,cadA,cdiB,cheA,cheB,cheR,cheW,cheY,cheZ,chuA,chuS,chuT,chuU,chuV,chuW,chuX,chuY,cka,csgA,csgB,csgC,csgD,csgE,csgF,csgG,cvac,eaeH,ecpA,ecpB,ecpC,ecpD,ecpE,ecpR,ehaA,ehaB,entA,entB,entC,entD,entE,entF,entS,espL1,fepA,fepB,fepC,fepD,fepE,fepG,fes,fimA,fimB,fimC,fimD,fimE,fimF,fimG,fimH,fimI,flgA,flgB,flgC,flgD,flgE,flgF,flgG,flgH,flgI,flgJ,flgK,flgL,flgN,f…
ESC_DC9308AA	Poultry		ST117	734	1	4	aatA,aec7,artj,aslA,b2972,c3385,c3386,c3400,cadA,cah,ce1a,cheA,cheB,cheR,cheW,cheY,cheZ,chuA,chuS,chuT,chuU,chuV,chuW,chuX,chuY,csgA,csgB,csgC,csgD,csgE,csgF,csgG,eaeH,ecpA,ecpB,ecpC,ecpD,ecpE,ecpR,ehaA,entA,entB,entC,entD,entE,entF,entS,espL1,fepA,fepB,fepC,fepD,fepE,fepG,fes,fimA,fimB,fimC,fimD,fimE,fimF,fimG,fimH,fimI,flgA,flgB,flgC,flgD,flgE,flgF,flgG,flgH,flgI,flgJ,flgK,flgL,flgN,flhA,flhB,f…
ESC_DC9309AA	Poultry		ST117	735	1	6	aatA,aec7,artj,aslA,b2972,c3385,c3386,c3400,cadA,cdiB,cheA,cheB,cheR,cheW,cheY,cheZ,chuA,chuS,chuT,chuU,chuV,chuW,chuX,chuY,csgA,csgB,csgC,csgD,csgE,csgF,csgG,cvac,eaeH,ecpA,ecpB,ecpC,ecpD,ecpE,ecpR,ehaA,ehaB,entA,entB,entC,entD,entE,entF,entS,espL1,fepA,fepB,fepC,fepD,fepE,fepG,fes,fimA,fimB,fimC,fimD,fimE,fimF,fimG,fimH,fimI,flgA,flgB,flgC,flgD,flgE,flgF,flgG,flgH,flgI,flgJ,flgK,flgL,flgN,flhA,…
ESC_DC9317AA	Poultry		ST117	736	1	2	aatA,aec7,agn43,artj,aslA,astA,avian-hlyE,b2972,c3385,c3386,c3400,cadA,cdiA,cdiB,cheA,cheB,cheR,cheW,cheY,cheZ,chuA,chuS,chuT,chuU,chuV,chuW,chuX,chuY,csgA,csgB,csgC,csgD,csgE,csgF,csgG,eaeH,ecpA,ecpB,ecpC,ecpD,ecpE,ecpR,ehaA,ehaB,entA,entB,entC,entD,entE,entF,entS,espL1,fepA,fepB,fepC,fepD,fepE,fepG,fes,fimA,fimB,fimC,fimD,fimE,fimF,fimG,fimH,fimI,flgA,flgB,flgC,flgD,flgE,flgF,flgG,flgH,flgI,flg…
ESC_DC9452AA	Poultry		ST117	737	1	2	aatA,aec7,artj,aslA,b2972,c3385,c3386,c3400,c3610,cadA,cdiB,cheA,cheB,cheR,cheW,cheY,cheZ,chuA,chuS,chuT,chuU,chuV,chuW,chuX,chuY,csgA,csgB,csgC,csgD,csgE,csgF,csgG,cvac,eaeH,ecpA,ecpB,ecpC,ecpD,ecpE,ecpR,ehaA,ehaB,entA,entB,entC,entD,entE,entF,entS,espL1,fepA,fepB,fepC,fepD,fepE,fepG,fes,fimA,fimB,fimC,fimD,fimE,fimF,fimG,fimH,fimI,flgA,flgB,flgC,flgD,flgE,flgF,flgG,flgH,flgI,flgJ,flgK,flgL,flgN…
ESC_DC9465AA	Poultry		ST117	738	1	5	aatA,aec7,artj,aslA,avian-hlyE,b2972,c3385,c3386,c3400,cadA,cah,cheA,cheB,cheR,cheW,cheY,cheZ,chuA,chuS,chuT,chuU,chuV,chuW,chuX,chuY,cib,csa,csgA,csgB,csgC,csgD,csgE,csgF,csgG,cvac,eaeH,ecpA,ecpB,ecpC,ecpD,ecpE,ecpR,ehaA,ehaB,entA,entB,entC,entD,entE,entF,entS,espL1,fepA,fepB,fepC,fepD,fepE,fepG,fes,fimA,fimB,fimC,fimD,fimE,fimF,fimG,fimH,fimI,flgA,flgB,flgC,flgD,flgE,flgF,flgG,flgH,flgI,flgJ,fl…
ESC_DC9469AA	Poultry		ST117	739	2	5	aatA,aec7,agn43,artj,aslA,b2972,c3385,c3386,c3400,c3610,cadA,cdiB,ce1a,cheA,cheB,cheR,cheW,cheY,cheZ,chuA,chuS,chuT,chuU,chuV,chuW,chuX,chuY,csgA,csgB,csgC,csgD,csgE,csgF,csgG,cvac,eaeH,ecpA,ecpB,ecpC,ecpD,ecpE,ecpR,ehaA,ehaB,entA,entB,entC,entD,entE,entF,entS,espL1,fepA,fepB,fepC,fepD,fepE,fepG,fes,fimA,fimB,fimC,fimD,fimE,fimF,fimG,fimH,fimI,flgA,flgB,flgC,flgD,flgE,flgF,flgG,flgH,flgI,flgJ,flg…
ESC_DC9532AA	Poultry		ST117	740	1	5	aatA,aec7,artj,aslA,astA,b2972,c3385,c3386,c3400,cadA,cah,cba,ccdb,cheA,cheB,cheR,cheW,cheY,cheZ,chuA,chuS,chuT,chuU,chuV,chuW,chuX,chuY,cka,cma,csgA,csgB,csgC,csgD,csgE,csgF,csgG,eaeH,ecpA,ecpB,ecpC,ecpD,ecpE,ecpR,ehaA,ehaB,entA,entB,entC,entD,entE,entF,entS,espL1,fepA,fepB,fepC,fepD,fepE,fepG,fes,fimA,fimB,fimC,fimD,fimE,fimF,fimG,fimH,fimI,flgA,flgB,flgC,flgD,flgE,flgF,flgG,flgH,flgI,flgJ,flgK…
ESC_DC9615AA	Human		ST117	3	1	1	aatA,aec7,afaA-VIII,afaB-VIII,afaC-VIII,afaD-VIII,afaE-VIII,afaF-VII,artj,aslA,b2972,c3385,c3386,c3400,c3610,cadA,cah,ccdb,cdiB,cdt.IIIA,cdt.IIIB,cdt.IIIC,cheA,cheB,cheR,cheW,cheY,cheZ,chuA,chuS,chuT,chuU,chuV,chuW,chuX,chuY,cma,cnf2,csgA,csgB,csgC,csgD,csgE,csgF,csgG,cvac,eaeH,ecpA,ecpB,ecpC,ecpD,ecpE,ecpR,ehaA,ehaB,entA,entB,entC,entD,entE,entF,entS,espL1,espP,fepA,fepB,fepC,fepD,fepE,fepG,fes,…
ESC_DC9688AA	Poultry		ST117	741	1	5	aatA,aec7,artj,aslA,astA,avian-hlyE,b2972,c3385,c3386,c3400,cadA,cah,ccdb,cdiB,cheA,cheB,cheR,cheW,cheY,cheZ,chuA,chuS,chuT,chuU,chuV,chuW,chuX,chuY,cka,csgA,csgB,csgC,csgD,csgE,csgF,csgG,cvac,eaeH,ecpA,ecpB,ecpC,ecpD,ecpE,ecpR,ehaA,ehaB,entA,entB,entC,entD,entE,entF,entS,espL1,fepA,fepB,fepC,fepD,fepE,fepG,fes,fimA,fimB,fimC,fimD,fimE,fimF,fimG,fimH,fimI,flgA,flgB,flgC,flgD,flgE,flgF,flgG,flgH,f…
ESC_DC9833AA	Poultry		ST117	742	1	4	aatA,aec7,artj,aslA,b2972,c3385,c3386,c3400,cadA,ccdb,cdiB,cheA,cheB,cheR,cheW,cheY,cheZ,chuA,chuS,chuT,chuU,chuV,chuW,chuX,chuY,cma,csgA,csgB,csgC,csgD,csgE,csgF,csgG,cvac,eaeH,ecpA,ecpB,ecpC,ecpD,ecpE,ecpR,ehaA,ehaB,entA,entB,entC,entD,entE,entF,entS,espL1,fepA,fepB,fepC,fepD,fepE,fepG,fes,fimA,fimB,fimC,fimD,fimE,fimF,fimG,fimH,fimI,flgA,flgB,flgC,flgD,flgE,flgF,flgG,flgH,flgI,flgJ,flgK,flgL,f…
ESC_DC9844AA	Poultry		ST117	489	5	2	aatA,aec7,artj,aslA,b2972,c3385,c3386,c3400,cadA,cdiB,cheA,cheB,cheR,cheW,cheY,cheZ,chuA,chuS,chuT,chuU,chuV,chuW,chuX,chuY,csa,csgA,csgB,csgC,csgD,csgE,csgF,csgG,cvac,eaeH,ecpA,ecpB,ecpC,ecpD,ecpE,ecpR,ehaA,ehaB,entA,entB,entC,entD,entE,entF,entS,espL1,fepA,fepB,fepC,fepD,fepE,fepG,fes,fimA,fimB,fimC,fimD,fimE,fimF,fimG,fimH,fimI,flgA,flgB,flgC,flgD,flgE,flgF,flgG,flgH,flgI,flgJ,flgK,flgL,flgN,f…
ESC_DC9846AA	Poultry		ST117	743	1	5	aatA,aec7,artj,aslA,b2972,c3385,c3386,c3400,c3610,cadA,cah,cdiB,cheA,cheB,cheR,cheW,cheY,cheZ,chuA,chuS,chuT,chuU,chuV,chuW,chuX,chuY,cka,csgA,csgB,csgC,csgD,csgE,csgF,csgG,eaeH,ecpA,ecpB,ecpC,ecpD,ecpE,ecpR,ehaA,ehaB,entA,entB,entC,entD,entE,entF,entS,espL1,fepA,fepB,fepC,fepD,fepE,fepG,fes,fimA,fimB,fimC,fimD,fimE,fimF,fimG,fimH,fimI,flgA,flgB,flgC,flgD,flgE,flgF,flgG,flgH,flgI,flgJ,flgK,flgL,f…
ESC_DC9847AA	Poultry		ST117	744	1	2	aatA,aec7,artj,aslA,b2972,c3385,c3386,c3400,cadA,cah,cdiB,cheA,cheB,cheR,cheW,cheY,cheZ,chuA,chuS,chuT,chuU,chuV,chuW,chuX,chuY,csgA,csgB,csgC,csgD,csgE,csgF,csgG,cvac,eaeH,ecpA,ecpB,ecpC,ecpD,ecpE,ecpR,ehaA,ehaB,entA,entB,entC,entD,entE,entF,entS,espL1,fepA,fepB,fepC,fepD,fepE,fepG,fes,fimA,fimB,fimC,fimD,fimE,fimF,fimG,fimH,fimI,flgA,flgB,flgC,flgD,flgE,flgF,flgG,flgH,flgI,flgJ,flgK,flgL,flgN,f…
ESC_DC9975AA	Poultry		ST117	745	1	2	aatA,aec7,artj,aslA,avian-hlyE,b2972,c3385,c3386,c3400,c3610,cadA,ccdb,cdtA,cdtB,cdtC,cheA,cheB,cheR,cheW,cheY,cheZ,chuA,chuS,chuT,chuU,chuV,chuW,chuX,chuY,cka,csgA,csgB,csgC,csgD,csgE,csgF,csgG,eaeH,ecpA,ecpB,ecpC,ecpD,ecpE,ecpR,ehaA,ehaB,entA,entB,entC,entD,entE,entF,entS,espL1,fepB,fepC,fepD,fepE,fepG,fes,fimA,fimB,fimC,fimD,fimE,fimF,fimG,fimH,fimI,flgA,flgB,flgC,flgD,flgE,flgF,flgG,flgH,flgI…
ESC_EC0710AA	Human		ST117	40	1	5	aec7,agn43,artj,aslA,c3385,c3386,c3400,c3610,cadA,cah,cba,ccdb,cdiB,cheA,cheB,cheR,cheW,cheY,cheZ,chuA,chuS,chuT,chuU,chuV,chuW,chuX,chuY,cib,cka,cma,csgA,csgB,csgC,csgD,csgE,csgF,csgG,eaeH,ecpA,ecpB,ecpC,ecpD,ecpE,ecpR,ehaA,ehaB,entA,entB,entC,entD,entE,entF,entS,espL1,fepA,fepB,fepC,fepD,fepE,fepG,fes,fimA,fimB,fimC,fimD,fimE,fimF,fimG,fimH,fimI,flgA,flgB,flgC,flgD,flgE,flgF,flgG,flgH,flgI,flgJ…
ESC_EC0791AA	Human		ST117	41	1	4	aec7,artj,aslA,b2972,c3385,c3386,c3400,cadA,cdiA,cdiB,cheA,cheB,cheR,cheW,cheY,cheZ,chuA,chuS,chuT,chuU,chuV,chuW,chuX,chuY,cib,cma,csgA,csgB,csgC,csgD,csgE,csgF,csgG,cvac,eaeH,ecpA,ecpB,ecpC,ecpD,ecpE,ecpR,ehaA,ehaB,entA,entB,entC,entD,entE,entF,entS,espL1,fepA,fepB,fepC,fepD,fepE,fepG,fes,fimA,fimB,fimC,fimD,fimE,fimF,fimG,fimH,fimI,flgA,flgB,flgC,flgD,flgE,flgF,flgG,flgH,flgI,flgJ,flgK,flgL,fl…
ESC_EC0852AA	Human		ST117	42	1	2	aatA,aec7,artj,aslA,b2972,c3385,c3386,c3400,cadA,cah,cdiB,cdtA,cdtB,cdtC,cheA,cheB,cheR,cheW,cheY,cheZ,chuA,chuS,chuT,chuU,chuV,chuW,chuX,chuY,csgA,csgB,csgC,csgD,csgE,csgF,csgG,cvac,eaeH,ecpA,ecpB,ecpC,ecpD,ecpE,ecpR,ehaA,ehaB,entA,entB,entC,entD,entE,entF,entS,espL1,fepA,fepB,fepC,fepD,fepE,fepG,fes,fimA,fimB,fimC,fimD,fimE,fimF,fimG,fimH,fimI,flgA,flgB,flgC,flgD,flgE,flgF,flgG,flgH,flgI,flgJ,f…
ESC_EC0854AA	Human		ST117	43	1	2	aatA,aec7,agn43,artj,aslA,b2972,c3385,c3386,c3400,c3610,cadA,cdiB,ce1a,cheA,cheB,cheR,cheW,cheY,cheZ,chuA,chuS,chuT,chuU,chuV,chuW,chuX,chuY,csgA,csgB,csgC,csgD,csgE,csgF,csgG,eaeH,ecpA,ecpB,ecpC,ecpD,ecpE,ecpR,ehaA,ehaB,entA,entB,entC,entD,entE,entF,entS,espL1,fepA,fepB,fepC,fepD,fepE,fepG,fes,fimA,fimB,fimC,fimD,fimE,fimF,fimG,fimH,fimI,flgA,flgB,flgC,flgD,flgE,flgF,flgG,flgH,flgI,flgJ,flgK,flg…
ESC_EC1843AA	Human		ST117	44	1	2	aatA,aec7,artj,aslA,b2972,c3385,c3386,c3400,cadA,ccdb,cdiB,cdtA,cdtB,cdtC,ce1a,cheB,cheR,cheW,cheY,cheZ,chuA,chuS,chuT,chuU,chuV,chuW,chuX,chuY,cib,cma,csgA,csgB,csgC,csgD,csgE,csgF,csgG,cvac,eaeH,ecpA,ecpB,ecpC,ecpD,ecpE,ecpR,ehaA,ehaB,entA,entB,entC,entD,entE,entF,entS,espL1,fepA,fepB,fepC,fepE,fepG,fes,fimA,fimB,fimC,fimD,fimE,fimF,fimG,fimH,fimI,flgA,flgB,flgC,flgD,flgE,flgF,flgG,flgH,flgI,fl…
ESC_EC3273AA	Human		ST117	45	7	6	aaiW,aec7,artj,aslA,b2972,c3385,c3386,c3400,cadA,cah,ccdb,cdiA,cheA,cheB,cheR,cheW,cheY,cheZ,chuA,chuS,chuT,chuU,chuV,chuW,chuX,chuY,csgA,csgB,csgC,csgD,csgE,csgF,csgG,eaeH,ecpA,ecpB,ecpC,ecpD,ecpE,ecpR,ehaA,ehaB,entA,entB,entC,entD,entE,entF,entS,espL1,fepA,fepB,fepC,fepD,fepE,fepG,fes,fimA,fimB,fimC,fimD,fimE,fimF,fimG,fimH,fimI,flgA,flgB,flgC,flgD,flgE,flgF,flgG,flgH,flgI,flgJ,flgK,flgL,flgN,f…
ESC_EC3281AA	Human		ST117	46	1	4	aatA,aec7,artj,aslA,b2972,c3385,c3386,c3400,c3610,cadA,ccdb,cdiB,cheA,cheB,cheR,cheW,cheY,cheZ,chuA,chuS,chuT,chuU,chuV,chuW,chuX,chuY,cka,csgA,csgB,csgC,csgD,csgE,csgF,csgG,cvac,eaeH,ecpA,ecpB,ecpC,ecpD,ecpE,ecpR,ehaA,ehaB,entA,entB,entC,entD,entE,entF,entS,espL1,fepA,fepB,fepC,fepD,fepE,fepG,fes,fimA,fimB,fimC,fimD,fimE,fimF,fimG,fimH,fimI,flgA,flgB,flgC,flgD,flgE,flgF,flgG,flgH,flgI,flgJ,flgK,…
ESC_EC3300AA	Poultry		ST117	746	1	2	aatA,aec7,artj,aslA,b2972,c3385,c3386,c3400,c3610,cadA,ccdb,cheA,cheB,cheR,cheW,cheY,cheZ,chuA,chuS,chuT,chuU,chuV,chuW,chuX,chuY,csa,csgA,csgB,csgC,csgD,csgE,csgF,csgG,cvac,eaeH,ecpA,ecpB,ecpC,ecpD,ecpE,ecpR,ehaA,ehaB,entA,entB,entC,entD,entE,entF,entS,espL1,fepA,fepB,fepC,fepD,fepE,fepG,fes,fimA,fimB,fimC,fimD,fimE,fimF,fimG,fimH,fimI,flgA,flgB,flgC,flgD,flgE,flgF,flgG,flgH,flgI,flgJ,flgK,flgL,…
ESC_EC3309AA	Poultry		ST117	747	1	2	aatA,aec7,artj,aslA,b2972,c3385,c3386,c3400,cadA,cba,ccdb,cheA,cheB,cheR,cheW,cheY,cheZ,chuA,chuS,chuT,chuU,chuV,chuW,chuX,chuY,cka,cma,csgA,csgB,csgC,csgD,csgE,csgF,csgG,cvac,eaeH,ecpA,ecpB,ecpC,ecpD,ecpE,ecpR,ehaA,ehaB,entA,entB,entC,entD,entE,entF,entS,espL1,fepA,fepB,fepC,fepD,fepE,fepG,fes,fimA,fimB,fimC,fimD,fimE,fimF,fimG,fimH,fimI,flgA,flgB,flgC,flgD,flgE,flgF,flgG,flgH,flgI,flgJ,flgK,flg…
ESC_EC5349AA	Poultry		ST117	748	1	4	aatA,aec7,artj,aslA,astA,b2972,c3385,c3386,c3610,cadA,ccdb,cheA,cheB,cheR,cheW,cheY,cheZ,chuA,chuS,chuT,chuU,chuV,chuW,chuX,chuY,cib,csgA,csgB,csgC,csgD,csgE,csgF,csgG,cvac,eaeH,ecpA,ecpB,ecpC,ecpD,ecpE,ecpR,ehaA,ehaB,entA,entB,entC,entD,entE,entF,entS,espL1,fepA,fepB,fepC,fepD,fepE,fepG,fes,fimA,fimB,fimC,fimD,fimE,fimF,fimG,fimH,fimI,flgA,flgB,flgC,flgD,flgE,flgF,flgG,flgH,flgI,flgJ,flgK,flgL,f…
ESC_EC5384AA	Poultry		ST117	749	1	2	aatA,aec7,agn43,artj,aslA,b2972,c3385,c3386,c3400,c3610,cadA,cah,cdiB,cheA,cheB,cheR,cheW,cheY,cheZ,chuA,chuS,chuT,chuU,chuV,chuW,chuX,chuY,cia,csa,csgA,csgB,csgC,csgD,csgE,csgF,csgG,eaeH,ecpA,ecpB,ecpC,ecpD,ecpE,ecpR,ehaA,ehaB,entA,entB,entC,entD,entE,entF,entS,espL1,fepA,fepB,fepC,fepD,fepE,fepG,fes,fimA,fimB,fimC,fimD,fimE,fimF,fimG,fimH,fimI,flgA,flgB,flgC,flgD,flgE,flgF,flgG,flgH,flgI,flgJ,f…
ESC_EC5388AA	Poultry		ST117	750	1	2	aatA,aec7,agn43,artj,aslA,b2972,c3385,c3386,c3400,cadA,cdiB,ce1a,cheA,cheB,cheR,cheW,cheY,cheZ,chuA,chuS,chuT,chuU,chuV,chuW,chuX,chuY,cma,csgA,csgB,csgC,csgD,csgE,csgF,csgG,eaeH,ecpA,ecpB,ecpC,ecpD,ecpE,ecpR,ehaA,ehaB,entA,entB,entC,entD,entE,entF,entS,espL1,fepA,fepB,fepC,fepD,fepE,fepG,fes,fimA,fimB,fimC,fimD,fimE,fimF,fimG,fimH,fimI,flgA,flgB,flgC,flgD,flgE,flgF,flgG,flgH,flgI,flgJ,flgK,flgL,…
ESC_EC5519AA	Livestock	Swine	ST117	391	1	4	aatA,aec7,artj,aslA,b2972,c3385,c3386,c3400,cadA,cdiB,cheA,cheB,cheR,cheW,cheY,cheZ,chuA,chuS,chuT,chuU,chuV,chuW,chuX,chuY,cib,csgA,csgB,csgC,csgD,csgE,csgF,csgG,eaeH,ecpA,ecpB,ecpC,ecpD,ecpE,ecpR,ehaA,ehaB,entA,entB,entC,entD,entE,entF,entS,espL1,fepA,fepB,fepC,fepD,fepE,fepG,fes,fimA,fimB,fimC,fimD,fimE,fimF,fimG,fimH,fimI,flgA,flgB,flgC,flgD,flgE,flgF,flgG,flgH,flgI,flgJ,flgK,flgL,flgN,flhA,f…
ESC_EC5520AA	Poultry		ST117	751	2	4	aatA,aec7,artj,aslA,b2972,c3385,c3386,c3400,cadA,cdiB,ce1a,cheA,cheB,cheR,cheW,cheY,cheZ,chuA,chuS,chuT,chuU,chuV,chuW,chuX,chuY,cib,csgA,csgB,csgC,csgD,csgE,csgF,csgG,eaeH,ecpA,ecpB,ecpC,ecpD,ecpE,ecpR,ehaA,ehaB,entA,entB,entC,entD,entE,entF,entS,espL1,fepA,fepB,fepC,fepD,fepE,fepG,fes,fimA,fimB,fimC,fimD,fimE,fimF,fimG,fimH,fimI,flgA,flgB,flgC,flgD,flgE,flgF,flgG,flgH,flgI,flgJ,flgK,flgL,flgN,f…
ESC_EC5533AA	Poultry		ST117	752	1	4	aatA,aec7,artj,aslA,b2972,c3385,c3386,c3400,c3610,cadA,cah,cdiB,cheA,cheB,cheR,cheW,cheY,cheZ,chuA,chuS,chuT,chuU,chuV,chuW,chuX,chuY,cib,csgA,csgB,csgC,csgD,csgE,csgF,csgG,cvac,eaeH,ecpA,ecpB,ecpC,ecpD,ecpE,ecpR,ehaA,ehaB,entA,entB,entC,entD,entE,entF,entS,espL1,fepA,fepB,fepC,fepD,fepE,fepG,fes,fimA,fimB,fimC,fimD,fimE,fimF,fimG,fimH,fimI,flgA,flgB,flgC,flgD,flgE,flgF,flgG,flgH,flgI,flgJ,flgK,f…
ESC_EC5549AA	Livestock	Bovine	ST117	289	1	5	aec7,artj,aslA,astA,b2972,c3385,c3386,c3400,cadA,cdiB,ce1a,cheA,cheB,cheR,cheW,cheY,cheZ,chuA,chuS,chuT,chuU,chuV,chuW,chuX,chuY,csgA,csgB,csgC,csgD,csgE,csgF,csgG,eaeH,ecpA,ecpB,ecpC,ecpD,ecpE,ecpR,ehaA,ehaB,entA,entB,entC,entD,entE,entF,entS,espL1,fepA,fepB,fepC,fepD,fepE,fepG,fes,fimA,fimB,fimC,fimD,fimE,fimF,fimG,fimH,fimI,flgA,flgB,flgC,flgD,flgE,flgF,flgG,flgH,flgI,flgJ,flgK,flgL,flgN,flhA,…
ESC_EC5551AA	Livestock	Bovine	ST117	290	1	5	aaiW,aatA,aec7,artj,aslA,b2972,c3385,c3386,c3400,cadA,cah,cdiB,ce1a,cheA,cheB,cheR,cheW,cheY,cheZ,chuA,chuS,chuT,chuU,chuV,chuW,chuX,chuY,cia,clpB,clpC,clpE,clpF,clpG,clpH,clpL,csgA,csgB,csgC,csgD,csgE,csgF,csgG,eaeH,ecpA,ecpB,ecpC,ecpD,ecpE,ecpR,ehaA,ehaB,entA,entB,entC,entD,entE,entF,entS,espL1,espP,faeD,faeJ,fepA,fepB,fepC,fepD,fepE,fepG,fes,fimA,fimB,fimC,fimD,fimE,fimF,fimG,fimH,fimI,flgA,fl…
ESC_EC5559AA	Livestock	Bovine	ST117	291	1	5	aatA,aec7,artj,aslA,b2972,c3385,c3386,c3400,c3610,cadA,cah,cdiB,cheA,cheB,cheR,cheW,cheY,cheZ,chuA,chuS,chuT,chuU,chuV,chuW,chuX,chuY,csgA,csgB,csgC,csgD,csgE,csgF,csgG,eaeH,ecpA,ecpB,ecpC,ecpD,ecpE,ecpR,ehaA,ehaB,entA,entB,entC,entD,entE,entF,entS,espL1,espP,fepA,fepB,fepC,fepD,fepE,fepG,fes,fimA,fimB,fimC,fimD,fimE,fimF,fimG,fimH,fimI,flgA,flgB,flgC,flgD,flgE,flgF,flgG,flgH,flgI,flgJ,flgK,flgL,…
ESC_EC5562AA	Livestock	Bovine	ST117	292	1	5	aatA,aec7,artj,aslA,astA,b2972,c3385,c3386,c3400,cadA,cdiB,ce1a,cheA,cheB,cheR,cheW,cheY,cheZ,chuA,chuS,chuT,chuU,chuV,chuW,chuX,chuY,csgA,csgB,csgC,csgD,csgE,csgF,csgG,eaeH,ecpA,ecpB,ecpC,ecpD,ecpE,ecpR,ehaA,ehaB,entA,entB,entC,entD,entE,entF,entS,espL1,fepA,fepB,fepC,fepD,fepE,fepG,fes,fimA,fimB,fimC,fimD,fimE,fimF,fimG,fimH,fimI,flgA,flgB,flgC,flgD,flgE,flgF,flgG,flgH,flgI,flgJ,flgK,flgL,flgN,…
ESC_EC5593AA	Livestock	Bovine	ST117	178	2	2	aatA,aec7,artj,aslA,b2972,c3385,c3386,c3400,cadA,ccdb,cdiB,cdtA,cdtB,cdtC,cheA,cheB,cheR,cheW,cheY,cheZ,chuA,chuS,chuT,chuU,chuV,chuW,chuX,chuY,cib,cma,csgA,csgB,csgC,csgD,csgE,csgF,csgG,cvac,eaeH,ecpA,ecpB,ecpC,ecpD,ecpE,ecpR,ehaA,ehaB,entA,entB,entC,entD,entE,entF,entS,espL1,fepA,fepB,fepC,fepD,fepE,fepG,fes,fimA,fimB,fimC,fimD,fimE,fimF,fimG,fimH,fimI,flgA,flgB,flgC,flgD,flgE,flgF,flgG,flgH,fl…
ESC_EC5620AA	Poultry		ST117	753	1	2	aatA,aec7,artj,aslA,b2972,c3385,c3386,c3400,cadA,cah,cdiB,ce1a,cheA,cheB,cheR,cheW,cheY,cheZ,chuA,chuS,chuT,chuU,chuV,chuW,chuX,chuY,csgA,csgB,csgC,csgD,csgE,csgF,csgG,cvac,eaeH,ecpA,ecpB,ecpC,ecpD,ecpE,ecpR,ehaA,ehaB,entA,entB,entC,entD,entE,entF,entS,espL1,fepA,fepB,fepC,fepD,fepE,fepG,fes,fimA,fimB,fimC,fimD,fimE,fimF,fimG,fimH,fimI,flgA,flgB,flgC,flgD,flgE,flgF,flgG,flgH,flgI,flgJ,flgK,flgL,f…
ESC_EC5755AA	Human		ST117	47	1	2	aatA,aec7,artj,aslA,b2972,c3385,c3386,c3400,cadA,ccdb,cdiB,cdtA,cdtB,cdtC,cheA,cheB,cheR,cheW,cheY,cheZ,chuA,chuS,chuT,chuU,chuV,chuW,chuX,chuY,cib,csgA,csgB,csgC,csgD,csgE,csgF,csgG,eaeH,ecpA,ecpB,ecpC,ecpD,ecpE,ecpR,ehaA,ehaB,entA,entB,entC,entD,entE,entF,entS,espL1,fepA,fepB,fepC,fepD,fepE,fepG,fes,fimA,fimB,fimC,fimD,fimE,fimF,fimG,fimH,fimI,flgA,flgB,flgC,flgD,flgE,flgF,flgG,flgH,flgI,flgJ,f…
ESC_EC5994AA	Livestock	Bovine	ST117	293	1	5	aaiW,aatA,aec7,artj,aslA,b2972,c3385,c3386,c3400,cadA,cah,cdiB,cheA,cheB,cheR,cheW,cheY,cheZ,chuA,chuS,chuT,chuU,chuV,chuW,chuX,chuY,clpB,clpC,clpE,clpF,clpG,clpH,clpL,csgA,csgB,csgC,csgD,csgE,csgF,csgG,eaeH,ehaA,ehaB,entA,entB,entC,entD,entE,entF,entS,espL1,espP,faeD,faeJ,fepA,fepB,fepC,fepD,fepE,fepG,fes,fimA,fimB,fimC,fimD,fimE,fimF,fimG,fimH,fimI,flgA,flgB,flgC,flgD,flgE,flgF,flgG,flgH,flgI,f…
ESC_EC6049AA	Livestock	Bovine	ST117	294	1	5	aatA,aec7,agn43,artj,aslA,b2972,c3385,c3386,c3400,cadA,cdiB,ce1a,cheA,cheB,cheR,cheW,cheY,cheZ,chuA,chuS,chuT,chuU,chuV,chuW,chuX,chuY,cib,clpB,clpC,clpE,clpF,clpG,clpH,clpL,csgA,csgB,csgC,csgD,csgE,csgF,csgG,eaeH,ecpA,ecpB,ecpC,ecpD,ecpE,ecpR,ehaA,ehaB,entA,entB,entC,entD,entE,entF,entS,espL1,espP,faeD,faeJ,fepA,fepB,fepC,fepD,fepE,fepG,fes,fimA,fimB,fimC,fimD,fimE,fimF,fimG,fimH,fimI,flgA,flgB,…
ESC_EC6089AA	Livestock	Bovine	ST117	295	1	1	aatA,aec7,afaA-VIII,afaB-VIII,afaC-VIII,afaD-VIII,afaE-VIII,afaF-VII,artj,aslA,astA,b2972,c3385,c3386,c3400,c3610,cadA,cah,cdiB,ce1a,cheA,cheB,cheR,cheW,cheY,cheZ,chuA,chuS,chuT,chuU,chuV,chuW,chuX,chuY,cka,clpB,clpC,clpE,clpF,clpG,clpH,clpL,csgA,csgB,csgC,csgD,csgE,csgF,csgG,eaeH,ecpA,ecpB,ecpC,ecpD,ecpE,ecpR,ehaA,ehaB,entA,entB,entC,entD,entE,entF,entS,espL1,espP,faeD,faeJ,fepA,fepB,fepC,fepD,f…
ESC_EC6102AA	Livestock	Bovine	ST117	296	1	5	aatA,aec7,artj,aslA,b2972,c3385,c3386,c3400,cadA,cah,cdiB,ce1a,cheA,cheB,cheR,cheW,cheY,cheZ,chuA,chuS,chuT,chuU,chuV,chuW,chuX,chuY,cka,clpB,clpC,clpE,clpF,clpG,clpH,clpL,csgA,csgB,csgC,csgD,csgE,csgF,csgG,eaeH,ecpA,ecpB,ecpC,ecpD,ecpE,ecpR,ehaA,ehaB,entA,entB,entC,entD,entE,entF,entS,espL1,espP,faeD,faeJ,fepA,fepB,fepC,fepD,fepE,fepG,fes,fimA,fimB,fimC,fimD,fimE,fimF,fimG,fimH,fimI,flgA,flgB,fl…
ESC_EC6111AA	Livestock	Bovine	ST117	297	1	5	aatA,aec7,artj,aslA,b2972,c3385,c3386,c3400,cadA,cdiB,ce1a,cheA,cheB,cheR,cheW,cheY,cheZ,chuA,chuS,chuT,chuU,chuV,chuW,chuX,chuY,cib,clpB,clpC,clpE,clpF,clpG,clpH,clpL,csgA,csgB,csgC,csgD,csgE,csgF,csgG,eaeH,ecpA,ecpB,ecpC,ecpD,ecpE,ecpR,ehaA,ehaB,entA,entB,entC,entD,entE,entF,entS,espL1,faeD,faeJ,fepA,fepB,fepC,fepD,fepE,fepG,fes,fimA,fimB,fimC,fimD,fimE,fimF,fimG,fimH,fimI,flgA,flgB,flgC,flgD,f…
ESC_EC6117AA	Livestock	Bovine	ST117	298	1	5	aatA,aec7,agn43,artj,aslA,b2972,c3385,c3386,c3400,cadA,cdiB,ce1a,cheA,cheB,cheR,cheW,cheY,cheZ,chuA,chuS,chuT,chuU,chuV,chuW,chuX,chuY,clpB,clpC,clpE,clpF,clpG,clpH,clpL,csgA,csgB,csgC,csgD,csgE,csgF,csgG,eaeH,ecpA,ecpB,ecpC,ecpD,ecpE,ecpR,ehaA,ehaB,entA,entB,entC,entD,entE,entF,entS,espL1,faeD,faeJ,fepA,fepB,fepC,fepD,fepE,fepG,fes,fimA,fimB,fimC,fimD,fimE,fimF,fimG,fimH,fimI,flgA,flgB,flgC,flgD…
ESC_EC6120AA	Livestock	Bovine	ST117	299	1	5	aatA,aec7,agn43,artj,aslA,b2972,c3385,c3386,c3400,cadA,cba,cdiB,ce1a,cheA,cheB,cheR,cheW,cheY,cheZ,chuA,chuS,chuT,chuU,chuV,chuW,chuX,chuY,clpB,clpC,clpE,clpF,clpG,clpH,clpL,cma,csgA,csgB,csgC,csgD,csgE,csgF,csgG,eaeH,ecpA,ecpB,ecpC,ecpD,ecpE,ecpR,ehaA,ehaB,entA,entB,entC,entD,entE,entF,entS,espL1,espP,faeD,faeJ,fepA,fepB,fepC,fepD,fepE,fepG,fes,fimA,fimB,fimC,fimD,fimE,fimF,fimG,fimH,fimI,flgA,f…
ESC_EC6138AA	Livestock	Bovine	ST117	300	1	5	aatA,aec7,artj,aslA,b2972,c3385,c3386,c3400,cadA,cdiB,cheA,cheB,cheR,cheW,cheY,cheZ,chuA,chuS,chuT,chuU,chuV,chuW,chuX,chuY,cib,cka,clpB,clpC,clpE,clpF,clpG,clpH,clpL,csgA,csgB,csgC,csgD,csgE,csgF,csgG,eaeH,ecpA,ecpB,ecpC,ecpD,ecpE,ecpR,ehaA,ehaB,entA,entB,entC,entD,entE,entF,entS,espL1,espP,faeD,faeJ,fepA,fepB,fepC,fepD,fepE,fepG,fes,fimA,fimB,fimC,fimD,fimE,fimF,fimG,fimH,fimI,flgA,flgB,flgC,fl…
ESC_EC6217AA	Poultry		ST117	754	1	4	aatA,aec7,artj,aslA,b2972,c3385,c3386,c3400,cadA,ccdb,cdiB,ce1a,cheA,cheB,cheR,cheW,cheY,cheZ,chuA,chuS,chuT,chuU,chuV,chuW,chuX,chuY,csgA,csgB,csgC,csgD,csgE,csgF,csgG,eaeH,ecpA,ecpB,ecpC,ecpD,ecpE,ecpR,ehaA,ehaB,entA,entB,entC,entD,entE,entF,entS,espL1,fepA,fepB,fepC,fepD,fepE,fepG,fes,fimA,fimB,fimC,fimD,fimE,fimF,fimG,fimH,fimI,flgA,flgB,flgC,flgD,flgE,flgF,flgG,flgH,flgI,flgJ,flgK,flgL,flgN,…
ESC_EC6219AA	Poultry		ST117	755	1	5	aatA,aec7,artj,aslA,astA,b2972,c3385,c3386,c3400,cadA,cah,cdiB,ce1a,cheA,cheB,cheR,cheW,cheY,cheZ,chuA,chuS,chuT,chuU,chuV,chuW,chuX,chuY,csgA,csgB,csgC,csgD,csgE,csgF,csgG,eaeH,ecpA,ecpB,ecpC,ecpD,ecpE,ecpR,ehaA,ehaB,entA,entB,entC,entD,entE,entF,entS,espL1,fepA,fepB,fepC,fepD,fepE,fepG,fes,fimA,fimB,fimC,fimD,fimE,fimF,fimG,fimH,fimI,flgA,flgB,flgC,flgD,flgE,flgF,flgG,flgH,flgI,flgJ,flgK,flgL,f…
ESC_EC6221AA	Poultry		ST117	112	4	5	aatA,aec7,artj,aslA,b2972,c3385,c3386,c3400,cadA,cdiB,ce1a,cheA,cheB,cheR,cheW,cheY,cheZ,chuA,chuS,chuT,chuU,chuV,chuW,chuX,chuY,csgA,csgB,csgC,csgD,csgE,csgF,csgG,eaeH,ecpA,ecpB,ecpC,ecpD,ecpE,ecpR,ehaA,ehaB,entA,entB,entC,entD,entE,entF,entS,espL1,fepA,fepB,fepC,fepD,fepE,fepG,fes,fimA,fimB,fimC,fimD,fimE,fimF,fimG,fimH,fimI,flgA,flgB,flgC,flgD,flgE,flgF,flgG,flgH,flgI,flgJ,flgK,flgL,flgN,flhA,…
ESC_EC6227AA	Poultry		ST117	756	1	2	aatA,aec7,artj,aslA,b2972,c3385,c3386,c3400,cadA,cdiB,cheA,cheB,cheR,cheW,cheY,cheZ,chuA,chuS,chuT,chuU,chuV,chuW,chuX,chuY,cib,csgA,csgB,csgC,csgD,csgE,csgF,csgG,eaeH,ecpA,ecpB,ecpC,ecpD,ecpE,ecpR,ehaA,ehaB,entA,entB,entC,entD,entE,entF,entS,espL1,fepA,fepB,fepC,fepD,fepE,fepG,fes,fimA,fimB,fimC,fimD,fimE,fimF,fimG,fimH,fimI,flgA,flgB,flgC,flgD,flgE,flgF,flgG,flgH,flgI,flgJ,flgK,flgL,flgN,flhA,f…
ESC_EC6252AA	Poultry		ST117	757	1	2	aatA,aec7,artj,aslA,astA,avian-hlyE,b2972,c3385,c3386,c3400,cadA,cah,ccdb,cdiB,cheA,cheB,cheR,cheW,cheY,cheZ,chuA,chuS,chuT,chuU,chuV,chuW,chuX,chuY,cib,cka,csgA,csgB,csgC,csgD,csgE,csgF,csgG,cvac,eaeH,ecpA,ecpB,ecpC,ecpD,ecpE,ecpR,ehaA,ehaB,entA,entB,entC,entD,entE,entF,entS,espL1,fepA,fepB,fepC,fepD,fepE,fepG,fes,fimA,fimB,fimC,fimD,fimE,fimF,fimG,fimH,fimI,flgA,flgB,flgC,flgD,flgE,flgF,flgG,fl…
ESC_EC6259AA	Poultry		ST117	758	1	5	aatA,aec7,artj,aslA,b2972,c3385,c3386,c3400,c3610,cadA,cdiB,cheA,cheB,cheR,cheW,cheY,cheZ,chuA,chuS,chuT,chuU,chuV,chuW,chuX,chuY,csgA,csgB,csgC,csgD,csgE,csgF,csgG,cvac,eaeH,ecpA,ecpB,ecpC,ecpE,ecpR,ehaA,ehaB,entA,entB,entC,entD,entE,entF,entS,espL1,fepA,fepB,fepC,fepD,fepE,fepG,fes,fimA,fimB,fimC,fimD,fimE,fimF,fimG,fimH,fimI,flgA,flgB,flgC,flgD,flgE,flgF,flgG,flgH,flgI,flgJ,flgK,flgL,flgN,flhA…
ESC_EC6261AA	Poultry		ST117	759	1	2	aatA,aec7,artj,aslA,astA,b2972,c3385,c3386,c3400,c3610,cadA,cdiB,cheA,cheB,cheR,cheW,cheY,cheZ,chuA,chuS,chuT,chuU,chuV,chuW,chuX,chuY,cia,csgA,csgB,csgC,csgD,csgE,csgF,csgG,eaeH,ecpA,ecpB,ecpC,ecpD,ecpE,ecpR,ehaA,ehaB,entA,entB,entC,entD,entE,entF,entS,espL1,fepA,fepB,fepC,fepD,fepE,fepG,fes,fimA,fimB,fimC,fimD,fimE,fimF,fimG,fimH,fimI,flgA,flgB,flgC,flgD,flgE,flgF,flgG,flgH,flgI,flgJ,flgK,flgL,…
ESC_EC6264AA	Poultry		ST117	760	5	2	aatA,aec7,artj,aslA,b2972,c3385,c3386,c3400,cadA,ccdb,cdiB,cheA,cheB,cheR,cheW,cheY,cheZ,chuA,chuS,chuT,chuU,chuV,chuW,chuX,chuY,csgA,csgB,csgC,csgD,csgE,csgF,csgG,cvac,eaeH,ecpA,ecpB,ecpC,ecpD,ecpE,ecpR,ehaA,ehaB,entA,entB,entC,entD,entE,entF,entS,espL1,fepA,fepB,fepC,fepD,fepE,fepG,fes,fimA,fimB,fimC,fimD,fimE,fimF,fimG,fimH,fimI,flgA,flgB,flgC,flgD,flgE,flgF,flgG,flgH,flgI,flgJ,flgK,flgL,flgN,…
ESC_EC6278AA	Poultry		ST117	761	1	4	aatA,aec7,artj,aslA,astA,b2972,c3385,c3386,c3400,cadA,cdiB,cheA,cheB,cheR,cheW,cheY,cheZ,chuA,chuS,chuT,chuU,chuV,chuW,chuX,chuY,cia,cma,csgA,csgB,csgC,csgD,csgE,csgF,csgG,ecpA,ecpB,ecpC,ecpD,ecpE,ecpR,ehaA,ehaB,entA,entB,entC,entD,entE,entF,entS,espL1,fepA,fepB,fepC,fepD,fepE,fepG,fes,fimA,fimB,fimC,fimD,fimE,fimF,fimG,fimH,fimI,flgA,flgB,flgC,flgD,flgE,flgF,flgG,flgH,flgI,flgJ,flgK,flgL,flgN,fl…
ESC_EC6280AA	Poultry		ST117	762	1	2	aatA,aec7,agn43,artj,aslA,astA,b2972,c3385,c3386,c3400,cadA,cah,cba,ccdb,ce1a,cheA,cheB,cheR,cheW,cheY,cheZ,chuA,chuS,chuT,chuU,chuV,chuW,chuX,chuY,cib,cma,csgA,csgB,csgC,csgD,csgE,csgF,csgG,eaeH,ecpA,ecpB,ecpC,ecpD,ecpE,ecpR,ehaA,ehaB,entA,entB,entC,entD,entE,entF,entS,espL1,fepA,fepB,fepC,fepD,fepE,fepG,fes,fimA,fimB,fimC,fimD,fimE,fimF,fimG,fimH,fimI,flgA,flgB,flgC,flgD,flgE,flgF,flgG,flgH,flg…
ESC_EC6284AA	Poultry		ST117	763	1	4	aatA,aec7,artj,aslA,b2972,c3385,c3386,c3400,cadA,cdiB,cheA,cheB,cheR,cheW,cheY,cheZ,chuA,chuS,chuT,chuU,chuV,chuW,chuX,chuY,csgA,csgB,csgC,csgD,csgE,csgF,csgG,eaeH,ecpA,ecpB,ecpC,ecpD,ecpE,ecpR,ehaA,ehaB,entA,entB,entC,entD,entE,entF,entS,espL1,fepA,fepB,fepC,fepD,fepE,fepG,fes,fimA,fimB,fimC,fimD,fimE,fimF,fimG,fimH,fimI,flgA,flgB,flgC,flgD,flgE,flgF,flgG,flgH,flgI,flgJ,flgK,flgL,flgN,flhA,flhB,…
ESC_EC6285AA	Poultry		ST117	764	1	4	aatA,aec7,artj,aslA,astA,b2972,c3385,c3386,c3400,cadA,cdiB,cheA,cheB,cheR,cheW,cheY,cheZ,chuA,chuS,chuT,chuU,chuV,chuW,chuX,chuY,cia,cma,csgA,csgB,csgC,csgD,csgE,csgF,csgG,eaeH,ecpA,ecpB,ecpC,ecpD,ecpE,ecpR,ehaA,ehaB,entA,entB,entC,entD,entE,entF,entS,espL1,fepA,fepB,fepC,fepD,fepE,fepG,fes,fimA,fimB,fimC,fimD,fimE,fimF,fimG,fimH,fimI,flgA,flgB,flgC,flgD,flgE,flgF,flgG,flgH,flgI,flgJ,flgK,flgL,fl…
ESC_EC6289AA	Poultry		ST117	765	1	5	aatA,aec7,artj,aslA,b2972,c3385,c3386,c3400,cadA,cdiB,ce1a,cheA,cheB,cheR,cheW,cheY,cheZ,chuA,chuS,chuT,chuU,chuV,chuW,chuX,chuY,csgA,csgB,csgC,csgD,csgE,csgF,csgG,eaeH,ecpA,ecpB,ecpC,ecpD,ecpE,ecpR,ehaA,ehaB,entA,entB,entC,entD,entE,entF,entS,espL1,fepA,fepB,fepC,fepD,fepE,fepG,fes,fimA,fimB,fimC,fimD,fimE,fimF,fimG,fimH,fimI,flgA,flgB,flgC,flgD,flgE,flgF,flgG,flgH,flgI,flgJ,flgK,flgL,flgN,flhA,…
ESC_EC6291AA	Poultry		ST117	766	1	2	aatA,aec7,artj,aslA,b2972,c3385,c3386,c3400,cadA,cdiB,cheA,cheB,cheR,cheW,cheY,cheZ,chuA,chuS,chuT,chuU,chuV,chuW,chuX,chuY,cia,csgA,csgB,csgC,csgD,csgE,csgF,csgG,cvac,eaeH,ecpA,ecpB,ecpC,ecpD,ecpE,ecpR,ehaA,ehaB,entA,entB,entC,entD,entE,entF,entS,espL1,fepA,fepB,fepC,fepD,fepE,fepG,fes,fimA,fimB,fimC,fimD,fimE,fimF,fimG,fimH,fimI,flgA,flgB,flgC,flgD,flgE,flgF,flgG,flgH,flgI,flgJ,flgK,flgL,flgN,f…
ESC_EC6292AA	Poultry		ST117	767	1	2	aatA,aec7,artj,aslA,b2972,c3385,c3386,c3400,cadA,ccdb,cdiB,cheA,cheB,cheR,cheW,cheY,cheZ,chuA,chuS,chuT,chuU,chuV,chuW,chuX,chuY,csgA,csgB,csgC,csgD,csgE,csgF,csgG,cvac,eaeH,ecpA,ecpB,ecpC,ecpD,ecpE,ecpR,ehaA,ehaB,entA,entB,entC,entD,entE,entF,entS,espL1,fepA,fepB,fepC,fepD,fepE,fepG,fes,fimA,fimB,fimC,fimD,fimE,fimF,fimG,fimH,fimI,flgA,flgB,flgC,flgD,flgE,flgF,flgG,flgH,flgI,flgJ,flgK,flgL,flgN,…
ESC_EC6294AA	Poultry		ST117	768	1	4	aatA,aec7,agn43,artj,aslA,b2972,c3385,c3386,c3400,c3610,cadA,cdiB,cheA,cheB,cheR,cheW,cheY,cheZ,chuA,chuS,chuT,chuU,chuV,chuW,chuX,chuY,csgA,csgB,csgC,csgD,csgE,csgF,csgG,cvac,eaeH,ecpA,ecpB,ecpC,ecpD,ecpE,ecpR,ehaA,ehaB,entA,entB,entC,entD,entE,entF,entS,espL1,fepA,fepB,fepC,fepD,fepE,fepG,fes,fimA,fimB,fimC,fimD,fimE,fimF,fimG,fimH,fimI,flgA,flgB,flgC,flgD,flgE,flgF,flgG,flgH,flgI,flgJ,flgK,flg…
ESC_EC6299AA	Poultry		ST117	769	1	4	aatA,aec7,artj,aslA,astA,b2972,c3385,c3386,c3400,cadA,cdiB,cheA,cheB,cheR,cheW,cheY,cheZ,chuA,chuS,chuT,chuU,chuV,chuW,chuX,chuY,cia,cma,csgA,csgB,csgC,csgD,csgE,csgF,csgG,eaeH,ecpA,ecpB,ecpC,ecpD,ecpE,ecpR,ehaA,ehaB,entA,entB,entC,entD,entE,entF,entS,espL1,fepA,fepB,fepC,fepD,fepE,fepG,fes,fimA,fimB,fimC,fimD,fimE,fimF,fimG,fimH,fimI,flgA,flgB,flgC,flgD,flgE,flgF,flgG,flgH,flgI,flgJ,flgK,flgL,fl…
ESC_EC6305AA	Poultry		ST117	770	1	5	aatA,aec7,artj,aslA,b2972,c3385,c3386,c3400,cadA,cdiB,ce1a,cheA,cheB,cheR,cheW,cheY,cheZ,chuA,chuS,chuT,chuU,chuV,chuW,chuX,chuY,csgA,csgB,csgC,csgD,csgE,csgF,csgG,eaeH,ecpA,ecpB,ecpC,ecpD,ecpE,ecpR,ehaA,ehaB,entA,entB,entC,entD,entE,entF,entS,espL1,fepA,fepB,fepC,fepD,fepE,fepG,fes,fimA,fimB,fimC,fimD,fimE,fimF,fimG,fimH,fimI,flgA,flgB,flgC,flgD,flgE,flgF,flgG,flgH,flgI,flgJ,flgK,flgL,flgN,flhA,…
ESC_EC6306AA	Poultry		ST117	771	1	5	aatA,aec7,artj,aslA,b2972,c3385,c3386,c3400,cadA,ccdb,cdiB,cheA,cheB,cheR,cheW,cheY,cheZ,chuA,chuS,chuT,chuU,chuV,chuW,chuX,chuY,cib,csgA,csgB,csgC,csgD,csgE,csgF,csgG,eaeH,ecpA,ecpB,ecpC,ecpD,ecpE,ecpR,ehaA,ehaB,entA,entB,entC,entD,entE,entF,entS,espL1,fepA,fepB,fepC,fepD,fepE,fepG,fes,fimA,fimB,fimC,fimD,fimE,fimF,fimG,fimH,fimI,flgA,flgB,flgC,flgD,flgE,flgF,flgG,flgH,flgI,flgJ,flgK,flgL,flgN,f…
ESC_EC6307AA	Poultry		ST117	772	1	4	aatA,aec7,artj,aslA,b2972,c3385,c3386,c3400,cadA,cheA,cheB,cheR,cheW,cheY,cheZ,chuA,chuS,chuT,chuU,chuV,chuW,chuX,chuY,csgA,csgB,csgC,csgD,csgE,csgF,csgG,eaeH,ecpA,ecpB,ecpC,ecpD,ecpE,ecpR,ehaA,ehaB,entA,entB,entC,entD,entE,entF,entS,espL1,fepA,fepB,fepC,fepD,fepE,fepG,fes,fimA,fimB,fimC,fimD,fimE,fimF,fimG,fimH,fimI,flgA,flgB,flgC,flgD,flgE,flgF,flgG,flgH,flgI,flgJ,flgK,flgL,flgN,flhA,flhB,flhC,…
ESC_EC6309AA	Poultry		ST117	773	1	4	aatA,aec7,artj,aslA,b2972,c3385,c3386,c3400,cadA,cdiB,cheA,cheB,cheR,cheW,cheY,cheZ,chuA,chuS,chuT,chuU,chuV,chuW,chuX,chuY,csgA,csgB,csgC,csgD,csgE,csgF,csgG,eaeH,ecpA,ecpB,ecpC,ecpD,ecpE,ecpR,ehaA,ehaB,entA,entB,entC,entD,entE,entF,entS,espL1,fepA,fepB,fepC,fepD,fepE,fepG,fes,fimA,fimB,fimC,fimD,fimE,fimF,fimG,fimH,fimI,flgA,flgB,flgC,flgD,flgE,flgF,flgG,flgH,flgI,flgJ,flgK,flgL,flgN,flhA,flhB,…
ESC_EC6310AA	Poultry		ST117	774	1	2	aec7,artj,aslA,b2972,c3385,c3386,c3400,cadA,cba,ccdb,cdiB,ce1a,cheA,cheB,cheR,cheW,cheY,cheZ,chuA,chuS,chuT,chuU,chuV,chuW,chuX,chuY,cma,csgA,csgB,csgC,csgD,csgE,csgF,csgG,eaeH,ecpA,ecpB,ecpC,ecpD,ecpE,ecpR,ehaA,ehaB,entA,entB,entC,entD,entE,entF,entS,espL1,fepA,fepB,fepC,fepD,fepE,fepG,fes,fimA,fimB,fimC,fimD,fimE,fimF,fimG,fimH,fimI,flgA,flgB,flgC,flgD,flgE,flgF,flgG,flgH,flgI,flgJ,flgK,flgL,fl…
ESC_EC8421AA	Human		ST5940	232	1	2	aatA,aec7,artj,aslA,astA,b2972,c3385,c3386,c3400,cadA,cah,cdiB,cheA,cheB,cheR,cheW,cheY,cheZ,chuA,chuS,chuT,chuU,chuV,chuW,chuX,chuY,csgA,csgB,csgC,csgD,csgE,csgF,csgG,cvac,eaeH,ecpA,ecpB,ecpC,ecpD,ecpE,ecpR,ehaA,ehaB,entA,entB,entC,entD,entE,entF,entS,espL1,fepA,fepB,fepC,fepD,fepE,fepG,fes,fimA,fimB,fimC,fimD,fimE,fimF,fimG,fimH,fimI,flgA,flgB,flgC,flgD,flgE,flgF,flgG,flgH,flgI,flgJ,flgK,flgL,f…
ESC_EC9090AA	Livestock	Ovine	ST117	354	1	4	aec7,afrS,artj,aslA,b2972,c3385,c3386,c3400,cadA,ccdb,cdiA,cdiB,cdtA,cdtB,cdtC,cheA,cheB,cheR,cheW,cheY,cheZ,chuA,chuS,chuT,chuU,chuV,chuW,chuX,chuY,csgA,csgB,csgC,csgD,csgE,csgF,csgG,eaeH,ecpA,ecpB,ecpC,ecpD,ecpE,ecpR,ehaA,ehaB,entA,entB,entC,entD,entE,entF,entS,espL1,fepA,fepB,fepC,fepD,fepE,fepG,fes,fimA,fimB,fimC,fimD,fimE,fimF,fimG,fimH,fimI,flgA,flgB,flgC,flgD,flgE,flgF,flgG,flgH,flgI,flgJ,…
ESC_EC9429AA	Human		ST117	48	1	6	aatA,aec7,agn43,artj,aslA,b2972,c3385,c3386,c3400,c3610,cadA,cdiB,cheA,cheB,cheR,cheW,cheY,cheZ,chuA,chuS,chuT,chuU,chuV,chuW,chuX,chuY,cka,csgA,csgB,csgC,csgD,csgE,csgF,csgG,cvac,eaeH,ecpA,ecpB,ecpC,ecpD,ecpE,ecpR,ehaA,ehaB,entA,entB,entC,entD,entE,entF,entS,espL1,fepA,fepB,fepC,fepD,fepE,fepG,fes,fimA,fimB,fimC,fimD,fimE,fimF,fimG,fimH,fimI,flgA,flgB,flgC,flgD,flgE,flgF,flgG,flgH,flgI,flgJ,flgK…
ESC_EC9587AA	Human		ST117	49	1	6	aatA,aec7,agn43,artj,aslA,b2972,c3385,c3386,c3400,c3610,cadA,cdiB,cheA,cheB,cheR,cheW,cheY,cheZ,chuA,chuS,chuT,chuU,chuV,chuW,chuX,chuY,csgA,csgB,csgC,csgD,csgE,csgF,csgG,cvac,eaeH,ecpA,ecpB,ecpC,ecpD,ecpE,ecpR,ehaA,ehaB,entA,entB,entC,entD,entE,entF,entS,espL1,fepA,fepB,fepC,fepD,fepE,fepG,fes,fimA,fimB,fimC,fimD,fimE,fimF,fimG,fimH,fimI,flgA,flgB,flgC,flgD,flgE,flgF,flgG,flgH,flgI,flgJ,flgK,flg…
ESC_EC9778AA	Human		ST117	50	2	5	aatA,aec7,artj,aslA,b2972,c3385,c3386,c3400,cadA,cdiB,cheA,cheB,cheR,cheW,cheY,cheZ,chuA,chuS,chuT,chuU,chuV,chuW,chuX,chuY,cka,csgA,csgB,csgC,csgD,csgE,csgF,csgG,cvac,eaeH,ecpA,ecpB,ecpC,ecpD,ecpE,ecpR,ehaA,ehaB,entA,entB,entC,entD,entE,entF,entS,espL1,fepA,fepB,fepC,fepD,fepE,fepG,fes,fimA,fimB,fimC,fimD,fimE,fimF,fimG,fimH,fimI,flgA,flgB,flgC,flgD,flgE,flgF,flgG,flgH,flgI,flgJ,flgK,flgL,flgN,f…
ESC_EC9786AA	Human		ST117	51	1	2	aatA,aec7,artj,aslA,b2972,c3385,c3386,c3400,c3610,cadA,cdiB,cheA,cheB,cheR,cheW,cheY,cheZ,chuA,chuS,chuT,chuU,chuV,chuW,chuX,chuY,cma,csgA,csgB,csgC,csgD,csgE,csgF,csgG,eaeH,ecpA,ecpB,ecpC,ecpD,ecpE,ecpR,ehaA,ehaB,entA,entB,entC,entD,entE,entF,entS,espL1,fepA,fepB,fepC,fepD,fepE,fepG,fes,fimA,fimB,fimC,fimD,fimE,fimF,fimG,fimH,fimI,flgA,flgB,flgC,flgD,flgE,flgF,flgG,flgH,flgI,flgJ,flgK,flgL,flgN,…
ESC_EC9854AA	Human		ST117	52	1	2	aec7,artj,aslA,b2972,c3385,c3386,c3400,cadA,cdiB,ce1a,cheA,cheB,cheR,cheW,cheY,cheZ,chuA,chuS,chuT,chuU,chuV,chuW,chuX,chuY,csgA,csgB,csgC,csgD,csgE,csgF,csgG,cvac,eaeH,ecpA,ecpB,ecpC,ecpD,ecpE,ecpR,ehaA,ehaB,entA,entB,entC,entD,entE,entF,entS,espL1,fepA,fepB,fepC,fepD,fepE,fepG,fes,fimA,fimB,fimC,fimD,fimE,fimF,fimG,fimH,fimI,flgA,flgB,flgC,flgD,flgE,flgF,flgG,flgH,flgI,flgJ,flgK,flgL,flgN,flhA,…
ESC_EC9874AA	Human		ST117	53	1	4	aec7,artj,aslA,avian-hlyE,b2972,c3385,c3386,c3400,cadA,ccdb,cdtA,cdtB,cdtC,cheA,cheB,cheR,cheW,cheY,cheZ,chuA,chuS,chuT,chuU,chuV,chuW,chuX,chuY,csgA,csgB,csgC,csgD,csgE,csgF,csgG,eaeH,ecpA,ecpB,ecpC,ecpD,ecpE,ecpR,ehaA,ehaB,entA,entB,entC,entD,entE,entF,entS,espL1,fepA,fepB,fepC,fepD,fepE,fepG,fes,fimA,fimB,fimC,fimD,fimE,fimF,fimG,fimH,fimI,flgA,flgB,flgC,flgD,flgE,flgF,flgG,flgH,flgI,flgJ,flgK…
ESC_EC9909AA	Human		ST117	54	1	2	aatA,aec7,artj,aslA,b2972,c3385,c3386,c3400,cadA,cdiB,cdtA,cdtB,cdtC,cheA,cheB,cheR,cheW,cheY,cheZ,chuA,chuS,chuT,chuU,chuV,chuW,chuX,chuY,csgA,csgB,csgC,csgD,csgE,csgF,csgG,cvac,eaeH,ecpA,ecpB,ecpC,ecpD,ecpE,ecpR,ehaA,ehaB,entA,entB,entC,entD,entE,entF,entS,espL1,fepA,fepB,fepC,fepD,fepE,fepG,fes,fimA,fimB,fimC,fimD,fimE,fimF,fimG,fimH,fimI,flgA,flgB,flgC,flgD,flgE,flgF,flgG,flgH,flgI,flgJ,flgK,…
ESC_EC9968AA	Human		ST117	55	1	2	aatA,aec7,artj,aslA,b2972,c3385,c3386,c3400,cadA,cdiB,cdtA,cdtB,cdtC,cheA,cheB,cheR,cheW,cheY,cheZ,chuA,chuS,chuT,chuU,chuV,chuW,chuX,chuY,csa,csgA,csgB,csgC,csgD,csgE,csgF,csgG,cvac,eaeH,ecpA,ecpB,ecpC,ecpD,ecpE,ecpR,ehaA,ehaB,entA,entB,entC,entD,entE,entF,entS,espL1,fepA,fepB,fepC,fepD,fepE,fepG,fes,fimA,fimB,fimC,fimD,fimE,fimF,fimG,fimH,fimI,flgA,flgB,flgC,flgD,flgE,flgF,flgG,flgH,flgI,flgJ,f…
ESC_EC9969AA	Human		ST117	56	1	2	aatA,aec7,artj,aslA,b2972,c3385,c3386,c3400,cadA,cdiB,cdtA,cdtB,cdtC,cheB,cheR,cheW,cheY,cheZ,chuA,chuS,chuT,chuU,chuV,chuW,chuX,chuY,csa,csgA,csgB,csgC,csgD,csgE,csgF,csgG,cvac,eaeH,ecpA,ecpB,ecpC,ecpD,ecpE,ecpR,ehaA,ehaB,entA,entB,entC,entD,entE,entF,entS,espL1,fepA,fepB,fepC,fepD,fepE,fepG,fes,fimA,fimB,fimC,fimD,fimE,fimF,fimG,fimH,fimI,flgA,flgB,flgC,flgD,flgE,flgF,flgG,flgH,flgI,flgJ,flgK,f…
ESC_EC9970AA	Human		ST117	57	1	2	aatA,aec7,artj,aslA,b2972,c3385,c3386,c3400,cadA,cdiB,cdtA,cdtB,cdtC,cheA,cheB,cheR,cheW,cheY,cheZ,chuA,chuS,chuT,chuU,chuV,chuW,chuX,chuY,csa,csgA,csgB,csgC,csgD,csgE,csgF,csgG,cvac,eaeH,ecpA,ecpB,ecpC,ecpD,ecpE,ecpR,ehaA,ehaB,entA,entB,entC,entD,entE,entF,entS,espL1,fepA,fepB,fepC,fepD,fepE,fepG,fes,fimA,fimB,fimC,fimD,fimE,fimF,fimG,fimH,fimI,flgA,flgB,flgC,flgD,flgE,flgF,flgG,flgH,flgI,flgJ,f…
ESC_EC9973AA	Human		ST117	58	1	2	aatA,aec7,artj,aslA,b2972,c3385,c3386,c3400,cadA,cdiB,cdtA,cdtB,cdtC,cheA,cheB,cheR,cheW,cheY,cheZ,chuA,chuS,chuT,chuU,chuV,chuW,chuX,chuY,csgA,csgB,csgC,csgD,csgE,csgF,csgG,cvac,eaeH,ecpA,ecpB,ecpC,ecpD,ecpE,ecpR,ehaA,ehaB,entA,entB,entC,entD,entE,entF,entS,espL1,fepA,fepB,fepC,fepE,fepG,fes,fimA,fimB,fimC,fimD,fimE,fimF,fimG,fimH,fimI,flgA,flgB,flgC,flgD,flgE,flgF,flgG,flgH,flgI,flgJ,flgK,flgL,…
ESC_FA7379AA	Human		ST117	59	1	2	aatA,aec7,artj,aslA,b2972,c3385,c3386,c3400,cadA,cdiB,cheA,cheB,cheR,cheW,cheY,cheZ,chuA,chuS,chuT,chuU,chuV,chuW,chuX,chuY,csgA,csgB,csgC,csgD,csgE,csgF,csgG,cvac,eaeH,ecpA,ecpB,ecpC,ecpD,ecpE,ecpR,ehaA,ehaB,entA,entB,entC,entD,entE,entF,entS,espL1,fepA,fepB,fepC,fepD,fepE,fepG,fes,fimA,fimB,fimC,fimD,fimE,fimF,fimG,fimH,fimI,flgA,flgB,flgC,flgD,flgE,flgF,flgG,flgH,flgI,flgJ,flgK,flgL,flgN,flhA,…
ESC_FA7930AA	Livestock	Swine	ST5899	481	1	5	aec7,artj,aslA,b2972,c3385,c3386,c3400,cadA,cba,cdiA,cdiB,cheA,cheB,cheR,cheW,cheY,cheZ,chuA,chuS,chuT,chuU,chuV,chuW,chuX,chuY,cma,csgA,csgB,csgC,csgD,csgE,csgF,csgG,cvac,eaeH,ecpA,ecpB,ecpC,ecpD,ecpE,ecpR,ehaA,ehaB,entA,entB,entC,entD,entE,entF,entS,espL1,fepA,fepB,fepC,fepD,fepE,fepG,fes,fimA,fimB,fimC,fimD,fimE,fimF,fimG,fimH,fimI,flgA,flgB,flgC,flgD,flgE,flgF,flgG,flgH,flgI,flgJ,flgK,flgL,fl…
ESC_FA8038AA	Livestock	Swine	ST117	392	1	5	aec7,artj,aslA,b2972,c3385,c3386,c3400,cadA,cdiA,cdiB,cheA,cheB,cheR,cheW,cheY,cheZ,chuA,chuS,chuT,chuU,chuV,chuW,chuX,chuY,cka,cma,csgA,csgB,csgC,csgD,csgE,csgF,csgG,cvac,eaeH,ecpA,ecpB,ecpC,ecpD,ecpE,ecpR,ehaA,ehaB,entA,entB,entC,entD,entE,entF,entS,espL1,fepA,fepB,fepC,fepD,fepE,fepG,fes,fimA,fimB,fimC,fimD,fimE,fimF,fimG,fimH,fimI,flgA,flgB,flgC,flgD,flgE,flgF,flgG,flgH,flgI,flgJ,flgK,flgL,fl…
ESC_FA8061AA	Livestock	Swine	ST117	301	2	2	aec7,agn43,artj,aslA,b2972,c3385,c3386,c3400,cadA,cdiA,cdiB,cheA,cheB,cheR,cheW,cheY,cheZ,chuA,chuS,chuT,chuU,chuV,chuW,chuX,chuY,csgA,csgB,csgC,csgD,csgE,csgF,csgG,cvac,eaeH,ecpA,ecpB,ecpC,ecpD,ecpE,ecpR,ehaA,entA,entB,entC,entD,entE,entF,entS,espL1,fepA,fepB,fepC,fepD,fepE,fepG,fes,fimA,fimB,fimC,fimD,fimE,fimF,fimG,fimH,fimI,flgA,flgB,flgC,flgD,flgE,flgF,flgG,flgH,flgI,flgJ,flgK,flgL,flgN,flhA…
ESC_FA8072AA	Livestock	Bovine	ST117	301	2	2	aec7,agn43,artj,aslA,b2972,c3385,c3386,c3400,cadA,cdiA,cdiB,cheA,cheB,cheR,cheW,cheY,cheZ,chuA,chuS,chuT,chuU,chuV,chuW,chuX,chuY,csgA,csgB,csgC,csgD,csgE,csgF,csgG,cvac,eaeH,ecpA,ecpB,ecpC,ecpD,ecpE,ecpR,ehaA,entA,entB,entC,entD,entE,entF,entS,espL1,fepA,fepB,fepC,fepD,fepE,fepG,fes,fimA,fimB,fimC,fimD,fimE,fimF,fimG,fimH,fimI,flgA,flgB,flgC,flgD,flgE,flgF,flgG,flgH,flgI,flgJ,flgK,flgL,flgN,flhA…
ESC_FB0733AA	Poultry		ST117	775	1	2	aatA,aec7,artj,aslA,b2972,c3385,c3386,c3400,c3610,cadA,cah,ce1a,cheA,cheB,cheR,cheW,cheY,cheZ,chuA,chuS,chuT,chuU,chuV,chuW,chuX,chuY,csgA,csgB,csgC,csgD,csgE,csgF,csgG,cvac,eaeH,ecpA,ecpB,ecpC,ecpD,ecpE,ecpR,ehaA,ehaB,entA,entB,entC,entD,entE,entF,entS,espL1,fepA,fepB,fepC,fepD,fepE,fepG,fes,fimA,fimB,fimC,fimD,fimE,fimF,fimG,fimH,fimI,flgA,flgB,flgC,flgD,flgE,flgF,flgG,flgH,flgI,flgJ,flgK,flgL,…
ESC_FB1073AA	Poultry		ST117	776	1	4	aatA,aec7,agn43,artj,aslA,b2972,c3385,c3386,c3400,c3610,cadA,cah,cdiB,cheA,cheB,cheR,cheW,cheY,cheZ,chuA,chuS,chuT,chuU,chuV,chuW,chuX,chuY,csgA,csgB,csgC,csgD,csgE,csgF,csgG,cvac,eaeH,ecpA,ecpB,ecpC,ecpD,ecpE,ecpR,ehaA,ehaB,entA,entB,entC,entD,entE,entF,entS,espL1,fepA,fepB,fepC,fepD,fepE,fepG,fes,fimA,fimB,fimC,fimD,fimE,fimF,fimG,fimH,fimI,flgA,flgB,flgC,flgD,flgE,flgF,flgG,flgH,flgI,flgJ,flgK…
ESC_FB1236AA	Poultry		ST117	777	1	2	aatA,aec7,artj,aslA,b2972,c3385,c3386,c3400,c3610,cadA,cah,cdiB,ce1a,cheA,cheB,cheR,cheW,cheY,cheZ,chuA,chuS,chuT,chuU,chuV,chuW,chuX,chuY,csgA,csgB,csgC,csgD,csgE,csgF,csgG,cvac,eaeH,ecpA,ecpB,ecpC,ecpD,ecpE,ecpR,ehaA,ehaB,entA,entB,entC,entD,entE,entF,entS,espL1,fepA,fepB,fepC,fepD,fepE,fepG,fes,fimA,fimB,fimC,fimD,fimE,fimF,fimG,fimH,fimI,flgA,flgB,flgC,flgD,flgE,flgF,flgG,flgH,flgI,flgJ,flgK,…
ESC_FB1590AA	Human		ST117	60	1	2	aatA,aec7,artj,aslA,b2972,c3385,c3386,c3400,cadA,cah,cdiB,cheA,cheB,cheR,cheW,cheY,cheZ,chuA,chuS,chuT,chuU,chuV,chuW,chuX,chuY,cka,cma,csgA,csgB,csgC,csgD,csgE,csgF,csgG,eaeH,ecpA,ecpB,ecpC,ecpD,ecpE,ecpR,ehaB,entA,entB,entC,entD,entE,entF,entS,espL1,fepA,fepB,fepC,fepD,fepE,fepG,fes,fimA,fimB,fimC,fimD,fimE,fimF,fimG,fimH,fimI,flgA,flgB,flgC,flgD,flgE,flgF,flgG,flgH,flgI,flgJ,flgK,flgL,flgN,flh…
ESC_FB1903AA	Human		ST117	61	1	2	aatA,aec7,artj,aslA,b2972,c3385,c3386,c3400,cadA,ccdb,ce1a,cheA,cheB,cheR,cheW,cheY,cheZ,chuA,chuS,chuT,chuU,chuV,chuW,chuX,chuY,csgA,csgB,csgC,csgD,csgE,csgF,csgG,cvac,eaeH,ecpA,ecpB,ecpC,ecpD,ecpE,ecpR,ehaA,ehaB,entA,entB,entC,entD,entE,entF,entS,espL1,fepA,fepB,fepC,fepD,fepE,fepG,fes,fimA,fimB,fimC,fimD,fimE,fimF,fimG,fimH,fimI,flgA,flgB,flgC,flgD,flgE,flgF,flgG,flgH,flgI,flgJ,flgK,flgL,flgN,…
ESC_FB3492AA	Human		ST10147	235	1	2	aatA,aec7,artj,aslA,astA,b2972,c3385,c3386,c3400,cadA,ccdb,cheA,cheB,cheR,cheW,cheY,cheZ,chuA,chuS,chuT,chuU,chuV,chuW,chuX,chuY,cka,csgA,csgB,csgC,csgD,csgE,csgF,csgG,eaeH,ecpA,ecpB,ecpC,ecpD,ecpE,ecpR,ehaA,ehaB,entA,entB,entC,entD,entE,entF,entS,espL1,fepA,fepB,fepC,fepD,fepE,fepG,fes,fimB,fimC,fimD,fimE,fimF,fimG,fimH,fimI,flgA,flgB,flgC,flgD,flgE,flgF,flgG,flgH,flgI,flgJ,flgK,flgL,flgN,flhA,f…
ESC_FB3650AA	Human		ST117	62	1	2	aec7,artj,aslA,b2972,c3385,c3386,c3400,cadA,ccdb,cdiB,cheA,cheB,cheR,cheW,cheY,cheZ,chuA,chuS,chuT,chuU,chuV,chuW,chuX,chuY,csgA,csgB,csgC,csgD,csgE,csgF,csgG,eaeH,ecpA,ecpB,ecpC,ecpD,ecpE,ecpR,ehaA,ehaB,entA,entB,entC,entD,entE,entF,entS,espL1,fepA,fepB,fepC,fepD,fepE,fepG,fes,fimA,fimB,fimC,fimD,fimE,fimF,fimG,fimH,fimI,flgA,flgB,flgC,flgD,flgE,flgF,flgG,flgH,flgI,flgJ,flgK,flgL,flgN,flhA,flhB,…
ESC_FB3766AA	Human		ST117	63	1	2	aec7,artj,aslA,avian-hlyE,b2972,c3385,c3386,c3400,cadA,cdiA,cdiB,cheA,cheB,cheR,cheW,cheY,cheZ,chuA,chuS,chuT,chuU,chuV,chuW,chuX,chuY,cka,csgA,csgB,csgC,csgD,csgE,csgF,csgG,eaeH,ecpA,ecpB,ecpC,ecpD,ecpE,ecpR,ehaB,entA,entB,entC,entD,entE,entF,entS,espL1,fepA,fepB,fepC,fepD,fepE,fepG,fes,fimA,fimB,fimC,fimD,fimE,fimF,fimG,fimH,fimI,flgA,flgB,flgC,flgD,flgE,flgF,flgG,flgH,flgI,flgJ,flgK,flgL,flgN,…
ESC_FB3830AA	Human		ST117	64	1	2	aatA,aec7,artj,aslA,b2972,c3385,c3386,c3400,cadA,cah,cheA,cheB,cheR,cheW,cheY,cheZ,chuA,chuS,chuT,chuU,chuV,chuW,chuX,chuY,cib,cma,csa,csgA,csgB,csgC,csgD,csgE,csgF,csgG,eaeH,ecpA,ecpB,ecpC,ecpD,ecpE,ecpR,ehaA,ehaB,entA,entB,entC,entD,entE,entF,entS,espL1,fepA,fepB,fepC,fepD,fepE,fepG,fes,fimA,fimB,fimC,fimD,fimE,fimF,fimG,fimH,fimI,flgA,flgB,flgC,flgD,flgE,flgF,flgG,flgH,flgI,flgJ,flgK,flgL,flgN…
ESC_FB6391AA	Human		ST10192	236	1	2	aatA,aec7,artj,aslA,b2972,c3385,c3386,c3400,c3610,cadA,cah,cdiB,cheA,cheB,cheR,cheW,cheY,cheZ,chuA,chuS,chuT,chuU,chuV,chuW,chuX,chuY,csgA,csgB,csgC,csgD,csgE,csgF,csgG,eaeH,ecpA,ecpB,ecpC,ecpD,ecpE,ecpR,ehaA,ehaB,entA,entB,entC,entD,entE,entF,entS,espL1,fepA,fepB,fepC,fepD,fepE,fepG,fes,fimA,fimB,fimC,fimD,fimE,fimF,fimG,fimH,fimI,flgA,flgB,flgC,flgD,flgE,flgF,flgG,flgH,flgI,flgJ,flgK,flgL,flgN,…
ESC_FB6806AA	Human		ST117	65	1	2	aatA,aec7,artj,aslA,b2972,c3385,c3386,c3400,cadA,cdiB,cheA,cheB,cheR,cheW,cheY,cheZ,chuA,chuS,chuT,chuU,chuV,chuW,chuX,chuY,cib,csa,csgA,csgB,csgC,csgD,csgE,csgF,csgG,eaeH,ecpA,ecpB,ecpC,ecpD,ecpE,ecpR,ehaA,ehaB,entA,entB,entC,entD,entE,entF,entS,espL1,fepA,fepB,fepC,fepD,fepE,fepG,fes,fimA,fimB,fimC,fimD,fimE,fimF,fimG,fimH,fimI,flgA,flgB,flgC,flgD,flgE,flgF,flgG,flgH,flgI,flgJ,flgK,flgL,flgN,fl…
ESC_FB7549AA	Poultry		ST117	666	4	5	aatA,aec7,artj,aslA,b2972,c3385,c3386,c3400,cadA,cdiB,ce1a,cheA,cheB,cheR,cheW,cheY,cheZ,chuA,chuS,chuT,chuU,chuV,chuW,chuX,chuY,csgA,csgB,csgC,csgD,csgE,csgF,csgG,cvac,eaeH,ecpA,ecpB,ecpC,ecpD,ecpE,ecpR,ehaA,ehaB,entA,entB,entC,entD,entE,entF,entS,espL1,fepA,fepB,fepC,fepD,fepE,fepG,fes,fimA,fimB,fimC,fimD,fimE,fimF,fimG,fimH,fimI,flgA,flgB,flgC,flgD,flgE,flgF,flgG,flgH,flgI,flgJ,flgK,flgL,flgN,…
ESC_FB7888AA	Human		ST117	66	1	2	aatA,aec7,artj,aslA,astA,b2972,c3385,c3386,c3400,cadA,cheA,cheB,cheR,cheW,cheY,cheZ,chuA,chuS,chuT,chuU,chuV,chuW,chuX,chuY,cka,csgA,csgB,csgC,csgD,csgE,csgF,csgG,cvac,eaeH,ecpA,ecpB,ecpC,ecpD,ecpE,ecpR,ehaA,ehaB,entA,entB,entC,entD,entE,entF,entS,espL1,fepA,fepB,fepC,fepD,fepE,fepG,fes,fimA,fimB,fimC,fimD,fimE,fimF,fimG,fimH,fimI,flgA,flgB,flgC,flgD,flgE,flgF,flgG,flgH,flgI,flgJ,flgK,flgL,flgN,f…
ESC_FB7959AA	Human		ST4674	229	1	2	aatA,aec7,artj,aslA,astA,b2972,c3385,c3386,c3400,cadA,cheA,cheB,cheR,cheW,cheY,cheZ,chuA,chuS,chuT,chuU,chuV,chuW,chuX,chuY,cka,csgA,csgB,csgC,csgD,csgE,csgF,csgG,eaeH,ecpA,ecpB,ecpC,ecpD,ecpE,ecpR,ehaA,ehaB,entA,entB,entC,entD,entE,entF,entS,espL1,fepA,fepB,fepC,fepD,fepE,fepG,fes,fimD,fimF,fimG,fimH,flgA,flgB,flgC,flgD,flgE,flgF,flgG,flgH,flgI,flgJ,flgK,flgL,flgN,flhA,flhB,flhC,flhD,flhE,fliA,f…
ESC_FB8074AA	Human		ST117	67	2	5	aatA,aec7,artj,aslA,b2972,c3385,c3386,c3400,cadA,cdiB,ce1a,cheA,cheB,cheR,cheW,cheY,cheZ,chuA,chuS,chuT,chuU,chuV,chuW,chuX,chuY,csgA,csgB,csgC,csgD,csgE,csgF,csgG,eaeH,ecpA,ecpB,ecpC,ecpD,ecpE,ecpR,ehaA,ehaB,entA,entB,entC,entD,entE,entF,entS,espL1,fepA,fepB,fepC,fepD,fepE,fepG,fes,fimA,fimB,fimC,fimD,fimE,fimF,fimG,fimH,fimI,flgA,flgB,flgC,flgD,flgE,flgF,flgG,flgH,flgI,flgJ,flgK,flgL,flgN,flhA,…
ESC_FB8104AA	Human		ST10273	237	1	2	aatA,aec7,artj,aslA,b2972,c3385,c3386,c3400,cadA,cah,ccdb,cdiB,cheA,cheB,cheR,cheW,cheY,cheZ,chuA,chuS,chuT,chuU,chuV,chuW,chuX,chuY,cma,csgA,csgB,csgC,csgD,csgE,csgF,csgG,cvac,eaeH,ecpA,ecpB,ecpC,ecpD,ecpE,ecpR,ehaA,ehaB,entA,entB,entC,entD,entE,entF,entS,espL1,fepA,fepB,fepC,fepD,fepE,fepG,fes,fimA,fimB,fimC,fimD,fimE,fimF,fimG,fimH,fimI,flgA,flgB,flgC,flgD,flgE,flgF,flgG,flgH,flgI,flgJ,flgK,fl…
ESC_FB9500AA	Human		ST117	68	1	4	aec7,artj,aslA,avian-hlyE,b2972,c3385,c3386,c3400,cadA,cdiA,cdiB,cheA,cheB,cheR,cheW,cheY,cheZ,chuA,chuS,chuT,chuU,chuV,chuW,chuX,chuY,csa,csgA,csgB,csgC,csgD,csgE,csgF,csgG,eaeH,ecpA,ecpB,ecpC,ecpD,ecpE,ecpR,ehaB,entA,entB,entC,entD,entE,entF,entS,espL1,fepA,fepB,fepC,fepD,fepE,fepG,fes,fimA,fimB,fimC,fimD,fimE,fimF,fimG,fimH,fimI,flgA,flgB,flgC,flgD,flgE,flgF,flgG,flgH,flgI,flgJ,flgK,flgL,flgN,…
ESC_FB9740AA	Human		ST117	69	1	4	aatA,aec7,artj,aslA,astA,b2972,c3385,c3386,c3400,cadA,cah,ccdb,cdiB,cheA,cheB,cheR,cheW,cheY,cheZ,chuA,chuS,chuT,chuU,chuV,chuW,chuX,chuY,csgA,csgB,csgC,csgD,csgE,csgF,csgG,eaeH,ecpA,ecpB,ecpC,ecpD,ecpE,ecpR,ehaA,ehaB,entA,entB,entC,entD,entE,entF,entS,espL1,fepA,fepB,fepC,fepD,fepE,fepG,fes,fimA,fimB,fimC,fimD,fimE,fimF,fimG,fimH,fimI,flgA,flgB,flgC,flgD,flgE,flgF,flgG,flgH,flgI,flgJ,flgK,flgL,f…
ESC_FB9858AA	Livestock	Swine	ST117	393	1	4	aec7,agn43,artj,aslA,b2972,c3385,c3386,c3400,c3610,cadA,cdiA,cdiB,cheA,cheB,cheR,cheW,cheY,cheZ,chuA,chuS,chuT,chuU,chuV,chuW,chuX,chuY,csgA,csgB,csgC,csgD,csgE,csgF,csgG,eaeH,ecpA,ecpB,ecpC,ecpD,ecpE,ecpR,ehaB,entA,entB,entC,entD,entE,entF,entS,espL1,fepA,fepB,fepC,fepD,fepE,fepG,fes,fimA,fimB,fimC,fimD,fimE,fimF,fimG,fimH,fimI,flgA,flgB,flgC,flgD,flgE,flgF,flgG,flgH,flgI,flgJ,flgK,flgL,flgN,flh…
ESC_FC0333AA	Human		ST117	70	1	2	aec7,agn43,artj,aslA,avian-hlyE,b2972,c3385,c3386,c3400,cadA,cheA,cheB,cheR,cheW,cheY,cheZ,chuA,chuS,chuT,chuU,chuV,chuW,chuX,chuY,cia,cka,cma,csgA,csgB,csgC,csgD,csgE,csgF,csgG,eaeH,ecpA,ecpB,ecpC,ecpD,ecpE,ecpR,ehaA,ehaB,entA,entB,entC,entD,entE,entF,entS,espL1,fepA,fepB,fepC,fepD,fepE,fepG,fes,fimA,fimB,fimC,fimD,fimE,fimF,fimG,fimH,fimI,flgA,flgB,flgC,flgD,flgE,flgF,flgG,flgH,flgI,flgJ,flgK,f…
ESC_FC0393AA	Human		ST117	71	1	6	aatA,aec7,agn43,artj,aslA,b2972,c3385,c3386,c3400,c3610,cadA,cdiB,cheA,cheB,cheR,cheW,cheY,cheZ,chuA,chuS,chuT,chuU,chuV,chuW,chuX,chuY,cib,cka,csgA,csgB,csgC,csgD,csgE,csgF,csgG,cvac,eaeH,ecpA,ecpB,ecpC,ecpD,ecpE,ecpR,ehaA,ehaB,entA,entB,entC,entD,entE,entF,entS,espL1,fepA,fepB,fepC,fepD,fepE,fepG,fes,fimA,fimB,fimC,fimD,fimE,fimF,fimG,fimH,fimI,flgA,flgB,flgC,flgD,flgE,flgF,flgG,flgH,flgI,flgJ,…
ESC_FC0443AA	Human		ST117	72	1	2	aatA,aec7,artj,aslA,b2972,c3385,c3386,c3400,cadA,cdiB,ce1a,cheA,cheB,cheR,cheW,cheY,cheZ,chuA,chuS,chuT,chuU,chuV,chuW,chuX,chuY,csgA,csgB,csgC,csgD,csgE,csgF,csgG,cvac,eaeH,ecpA,ecpB,ecpC,ecpD,ecpE,ecpR,ehaA,ehaB,entA,entB,entC,entD,entE,entF,entS,espL1,fepA,fepB,fepC,fepD,fepE,fepG,fes,fimA,fimB,fimC,fimD,fimE,fimF,fimG,fimH,fimI,flgA,flgB,flgC,flgD,flgE,flgF,flgG,flgH,flgI,flgJ,flgK,flgL,flgN,…
ESC_FC0449AA	Human		ST117	73	1	2	aec7,artj,aslA,avian-hlyE,b2972,c3385,c3386,c3400,cadA,ccdb,cheA,cheB,cheR,cheW,cheY,cheZ,chuA,chuS,chuT,chuU,chuV,chuW,chuX,chuY,cka,csgA,csgB,csgC,csgD,csgE,csgF,csgG,eaeH,ecpA,ecpB,ecpC,ecpD,ecpE,ecpR,ehaA,ehaB,entA,entB,entC,entD,entE,entF,entS,espL1,fepA,fepB,fepC,fepD,fepE,fepG,fes,fimA,fimB,fimC,fimD,fimE,fimF,fimG,fimH,fimI,flgA,flgB,flgC,flgD,flgE,flgF,flgG,flgH,flgI,flgJ,flgK,flgL,flgN,…
ESC_FC0454AA	Human		ST117	74	1	6	aatA,aec7,artj,aslA,b2972,c3385,c3386,c3400,cadA,ccdb,cdiB,cheA,cheB,cheR,cheW,cheY,cheZ,chuA,chuS,chuT,chuU,chuV,chuW,chuX,chuY,cka,csgA,csgB,csgC,csgD,csgE,csgF,csgG,eaeH,ecpA,ecpB,ecpC,ecpD,ecpE,ecpR,ehaA,ehaB,entA,entB,entC,entD,entE,entF,entS,espL1,fepA,fepB,fepC,fepD,fepE,fepG,fes,fimA,fimB,fimC,fimD,fimE,fimF,fimG,fimI,flgA,flgB,flgC,flgD,flgE,flgF,flgG,flgH,flgI,flgJ,flgK,flgL,flgN,flhA,f…
ESC_FC0601AA	Human		ST117	75	1	2	aatA,aec7,artj,aslA,b2972,c3385,c3386,c3400,cadA,ccdb,cdiB,cheA,cheB,cheR,cheW,cheY,cheZ,chuA,chuS,chuT,chuU,chuV,chuW,chuX,chuY,cka,cma,csgA,csgB,csgC,csgD,csgE,csgF,csgG,cvac,eaeH,ecpA,ecpB,ecpD,ecpE,ecpR,ehaA,ehaB,entA,entB,entC,entD,entE,entF,entS,espL1,fepA,fepB,fepC,fepD,fepE,fepG,fes,fimA,fimB,fimC,fimD,fimE,fimF,fimG,fimH,fimI,flgA,flgB,flgC,flgD,flgE,flgF,flgG,flgH,flgI,flgJ,flgK,flgL,fl…
ESC_FC0627AA	Human		ST117	76	1	2	aec7,agn43,artj,aslA,avian-hlyE,b2972,c3385,c3386,c3400,cadA,cheA,cheB,cheR,cheW,cheY,cheZ,chuA,chuS,chuT,chuU,chuV,chuW,chuX,chuY,cka,cma,csgA,csgB,csgC,csgD,csgE,csgF,csgG,eaeH,ecpA,ecpB,ecpC,ecpD,ecpE,ecpR,ehaA,ehaB,entA,entB,entC,entD,entE,entF,entS,espL1,fepA,fepB,fepC,fepD,fepE,fepG,fes,fimA,fimB,fimC,fimD,fimE,fimF,fimG,fimH,fimI,flgA,flgB,flgC,flgD,flgE,flgF,flgG,flgH,flgI,flgJ,flgK,flgL,…
ESC_FC0724AA	Human		ST117	77	1	2	aatA,aec7,artj,aslA,astA,b2972,c3385,c3386,c3400,cadA,cah,cdiB,cfaA,cfaB,cfaC,cfaD,cheA,cheB,cheR,cheW,cheY,cheZ,chuA,chuS,chuT,chuU,chuV,chuW,chuX,chuY,csgA,csgB,csgC,csgD,csgE,csgF,csgG,eaeH,ecpA,ecpB,ecpC,ecpD,ecpE,ecpR,ehaA,ehaB,entA,entB,entC,entD,entE,entF,entS,fepA,fepB,fepC,fepD,fepE,fepG,fes,fimA,fimB,fimC,fimD,fimE,fimF,fimG,fimH,fimI,flgA,flgB,flgC,flgD,flgE,flgF,flgG,flgH,flgI,flgJ,fl…
ESC_FC0773AA	Human		ST117	78	1	2	aatA,aec7,artj,aslA,b2972,c3385,c3386,c3400,cadA,ccdb,cdiB,cdtA,cdtB,cdtC,ce1a,cheA,cheB,cheR,cheW,cheY,cheZ,chuA,chuS,chuT,chuU,chuV,chuW,chuX,chuY,csgA,csgB,csgC,csgD,csgE,csgF,csgG,eaeH,ecpA,ecpB,ecpC,ecpD,ecpE,ecpR,ehaA,ehaB,entA,entB,entC,entD,entE,entF,entS,espL1,fepA,fepB,fepC,fepD,fepE,fepG,fes,fimA,fimB,fimC,fimD,fimE,fimF,fimG,fimH,fimI,flgA,flgB,flgC,flgD,flgE,flgF,flgG,flgH,flgI,flgJ,…
ESC_FC0853AA	Human		ST117	79	1	5	aatA,aec7,artj,aslA,b2972,c3385,c3386,c3400,cadA,cah,ccdb,cheA,cheB,cheR,cheW,cheY,cheZ,chuA,chuS,chuT,chuU,chuV,chuW,chuX,chuY,csgA,csgB,csgC,csgD,csgE,csgF,csgG,cvac,eaeH,ecpA,ecpB,ecpC,ecpD,ecpE,ecpR,ehaA,ehaB,entA,entB,entC,entD,entE,entF,entS,espL1,fepA,fepB,fepC,fepD,fepE,fepG,fes,fimA,fimB,fimC,fimD,fimE,fimF,fimG,fimH,fimI,flgA,flgB,flgC,flgD,flgE,flgF,flgG,flgH,flgI,flgJ,flgK,flgL,flgN,f…
ESC_FC0934AA	Human		ST13561	243	1	2	aatA,aec7,artj,aslA,astA,b2972,c3385,c3386,c3400,cadA,cah,cheA,cheB,cheR,cheW,cheY,cheZ,chuA,chuS,chuT,chuU,chuV,chuW,chuX,chuY,csa,csgA,csgB,csgC,csgD,csgE,csgF,csgG,eaeH,ecpA,ecpB,ecpC,ecpD,ecpE,ecpR,ehaA,ehaB,entA,entB,entC,entD,entE,entF,entS,espL1,fepA,fepB,fepC,fepD,fepE,fepG,fes,fimA,fimB,fimC,fimD,fimE,fimF,fimG,fimH,fimI,flgA,flgB,flgC,flgD,flgE,flgF,flgG,flgH,flgI,flgJ,flgK,flgL,flgN,fl…
ESC_FC0940AA	Human		ST117	80	1	2	aatA,aec7,artj,aslA,astA,b2972,c3385,c3386,c3400,cadA,cah,ccdb,cdiB,cheA,cheB,cheR,cheW,cheY,cheZ,chuA,chuS,chuT,chuU,chuV,chuW,chuX,chuY,csgA,csgB,csgC,csgD,csgE,csgF,csgG,cvac,eaeH,ecpA,ecpB,ecpC,ecpD,ecpE,ecpR,ehaA,ehaB,entA,entB,entC,entD,entE,entF,entS,espL1,fepA,fepB,fepC,fepD,fepE,fepG,fes,fimA,fimB,fimC,fimD,fimE,fimF,fimG,fimH,fimI,flgA,flgB,flgC,flgD,flgE,flgF,flgG,flgH,flgI,flgJ,flgK,f…
ESC_FC0997AA	Human		ST117	81	1	6	aatA,aec7,artj,aslA,astA,avian-hlyE,b2972,c3385,c3386,c3400,c3610,cadA,cah,cdtA,cdtB,cdtC,ce1a,cheA,cheB,cheR,cheW,cheY,cheZ,chuA,chuS,chuT,chuU,chuV,chuW,chuX,chuY,csgA,csgB,csgC,csgD,csgE,csgF,csgG,cvac,eaeH,ecpA,ecpB,ecpC,ecpD,ecpE,ecpR,ehaA,ehaB,entA,entB,entC,entD,entE,entF,entS,espL1,fepA,fepB,fepC,fepD,fepE,fepG,fes,fimA,fimB,fimC,fimD,fimE,fimF,fimG,fimH,fimI,flgA,flgB,flgC,flgD,flgE,flgF…
ESC_FC1019AA	Human		ST117	82	1	2	aatA,aec7,artj,aslA,avian-hlyE,b2972,c3385,c3386,c3400,cadA,cheA,cheB,cheR,cheW,cheY,cheZ,chuA,chuS,chuT,chuU,chuV,chuW,chuX,chuY,cka,cma,csgA,csgB,csgC,csgD,csgE,csgF,csgG,eaeH,ecpA,ecpB,ecpC,ecpD,ecpE,ecpR,ehaA,ehaB,entA,entB,entC,entD,entE,entF,entS,espL1,fepA,fepB,fepC,fepD,fepE,fepG,fes,fimA,fimB,fimC,fimD,fimE,fimF,fimG,fimH,fimI,flgA,flgB,flgC,flgD,flgE,flgF,flgG,flgH,flgI,flgJ,flgK,flgL,f…
ESC_FC2877AA	Livestock	Swine	ST117	394	1	2	aatA,aec7,artj,aslA,avian-hlyE,b2972,c3385,c3386,c3400,cadA,cdiB,cheA,cheB,cheR,cheW,cheY,cheZ,chuA,chuS,chuT,chuU,chuV,chuW,chuX,chuY,cka,csgA,csgB,csgC,csgD,csgE,csgF,csgG,cvac,eaeH,ecpA,ecpB,ecpC,ecpD,ecpE,ecpR,ehaA,ehaB,entA,entB,entC,entD,entE,entF,entS,espL1,fepA,fepB,fepC,fepD,fepE,fepG,fes,fimA,fimB,fimC,fimD,fimE,fimF,fimG,fimH,fimI,flgA,flgB,flgC,flgD,flgE,flgF,flgG,flgH,flgI,flgJ,flgK,…
ESC_FC3510AA	Human		ST117	14	1	3	aec15,aec16,aec17,aec18,aec19,aec22,aec23,aec24,aec25,aec26,aec28,aec29,aec30,aec31,aec32,aec7,aec8,artj,aslA,b2972,c3385,c3386,c3400,cadA,cah,ccdb,cdiB,ce1a,cheA,cheB,cheR,cheW,cheY,cheZ,chuA,chuS,chuT,chuU,chuV,chuW,chuX,chuY,clpV,colY,csa,csgA,csgB,csgC,csgD,csgE,csgF,csgG,ecpA,ecpB,ecpC,ecpD,ecpE,ecpR,ehaA,entA,entB,entC,entD,entE,entF,entS,espL1,fepA,fepB,fepC,fepD,fepE,fepG,fes,fimA,fimB,fi…
ESC_FC4342AA	Poultry		ST117	778	1	2	aatA,aec7,artj,aslA,astA,b2972,c3385,c3386,c3400,cadA,cdiB,cheA,cheB,cheR,cheW,cheY,cheZ,chuA,chuS,chuT,chuU,chuV,chuW,chuX,chuY,csgA,csgB,csgC,csgD,csgE,csgF,csgG,eaeH,ecpA,ecpB,ecpC,ecpD,ecpE,ecpR,ehaA,ehaB,entA,entB,entC,entD,entE,entF,entS,espL1,fepA,fepB,fepC,fepD,fepE,fepG,fes,fimA,fimB,fimC,fimD,fimE,fimF,fimG,fimH,fimI,flgA,flgB,flgC,flgD,flgE,flgF,flgG,flgH,flgI,flgJ,flgK,flgL,flgN,flhA,…
ESC_FC4383AA	Poultry		ST117	779	1	4	aatA,aec7,artj,aslA,b2972,c3385,c3386,c3400,c3610,cadA,cheA,cheB,cheR,cheW,cheY,cheZ,chuA,chuS,chuT,chuU,chuV,chuW,chuX,chuY,csgA,csgB,csgC,csgD,csgE,csgF,csgG,cvac,eaeH,ecpA,ecpB,ecpC,ecpD,ecpE,ecpR,ehaA,entA,entB,entC,entD,entE,entF,entS,espL1,fepA,fepB,fepC,fepD,fepE,fepG,fes,fimA,fimB,fimC,fimD,fimE,fimF,fimG,fimH,fimI,flgA,flgB,flgC,flgD,flgE,flgF,flgG,flgH,flgI,flgJ,flgK,flgL,flgN,flhA,flhB…
ESC_FC5113AA	Human		ST117	15	2	4	aec7,artj,aslA,b2972,c3385,c3386,c3400,cadA,cah,ccdb,cdiB,cheA,cheB,cheR,cheW,cheY,cheZ,chuA,chuS,chuT,chuU,chuV,chuW,chuX,chuY,csa,csgA,csgB,csgC,csgD,csgE,csgF,csgG,eaeH,ecpA,ecpB,ecpC,ecpD,ecpE,ecpR,ehaA,entA,entB,entC,entD,entE,entF,entS,espL1,fepA,fepB,fepC,fepD,fepE,fepG,fes,fimA,fimB,fimC,fimD,fimE,fimF,fimG,fimH,fimI,flgA,flgB,flgC,flgD,flgE,flgF,flgG,flgH,flgI,flgJ,flgK,flgL,flgN,flhA,fl…
ESC_FC5886AA	Livestock	Swine	ST117	395	1	2	aatA,aec7,artj,aslA,b2972,c3385,c3386,c3400,cadA,ccdb,cdiB,cei,cheA,cheB,cheR,cheW,cheY,cheZ,chuA,chuS,chuT,chuU,chuV,chuW,chuX,chuY,cia,cma,csgA,csgB,csgC,csgD,csgE,csgF,csgG,eaeH,ecpA,ecpB,ecpC,ecpD,ecpE,ecpR,ehaA,ehaB,entA,entB,entC,entD,entE,entF,entS,espL1,fepA,fepB,fepC,fepD,fepE,fepG,fes,fimA,fimB,fimC,fimD,fimE,fimF,fimG,fimH,fimI,flgA,flgB,flgC,flgD,flgE,flgF,flgG,flgH,flgI,flgJ,flgK,flg…
ESC_FC6264AA	Human		ST13681	244	1	6	aatA,aec7,artj,aslA,b2972,c3385,c3386,c3400,cadA,cdiB,cheB,cheR,cheW,cheY,cheZ,chuA,chuS,chuT,chuU,chuV,chuW,chuX,chuY,cka,csgB,csgC,csgD,csgE,csgF,csgG,cvac,eaeH,ecpA,ecpB,ecpC,ecpD,ecpE,ecpR,ehaA,ehaB,entA,entB,entC,entD,entE,entF,entS,fepB,fepC,fepD,fepE,fes,fimA,fimB,fimC,fimE,fimF,fimG,fimH,fimI,flgA,flgB,flgC,flgD,flgE,flgF,flgG,flgH,flgI,flgJ,flgK,flgL,flgN,flhA,flhB,flhC,flhD,flhE,fliA,fl…
ESC_FC6290AA	Human		ST117	83	1	2	aatA,aec7,artj,aslA,astA,b2972,c3385,c3386,c3400,cadA,cah,ccdb,cdiB,cheA,cheB,cheR,cheW,cheY,cheZ,chuA,chuS,chuT,chuU,chuV,chuW,chuX,chuY,csgA,csgB,csgC,csgD,csgE,csgF,csgG,eaeH,ecpA,ecpB,ecpC,ecpD,ecpE,ecpR,ehaA,ehaB,entA,entB,entC,entD,entE,entF,entS,espL1,fepA,fepB,fepC,fepD,fepE,fepG,fes,fimA,fimB,fimC,fimD,fimE,fimF,fimG,fimH,fimI,flgA,flgB,flgC,flgD,flgE,flgF,flgG,flgH,flgI,flgJ,flgK,flgL,f…
ESC_FC6342AA	Human		ST117	84	1	5	aatA,aec7,artj,aslA,astA,b2972,c3385,c3386,c3400,cadA,ccdb,cdiA,cdiB,cheA,cheB,cheR,cheW,cheY,cheZ,chuA,chuS,chuT,chuU,chuV,chuW,chuX,chuY,cib,csgA,csgB,csgC,csgD,csgE,csgF,cvac,eaeH,ecpA,ecpB,ecpC,ecpD,ecpE,ecpR,ehaA,ehaB,entA,entB,entC,entD,entE,entF,entS,espL1,fepA,fepB,fepC,fepD,fepE,fepG,fes,fimA,fimB,fimC,fimD,fimE,fimF,fimG,fimH,fimI,flgA,flgB,flgC,flgD,flgE,flgF,flgG,flgH,flgI,flgJ,flgK,f…
ESC_FC6933AA	Human		ST117	85	1	2	aatA,aec7,artj,aslA,avian-hlyE,b2972,c3385,c3386,c3400,cadA,ccdb,cdtA,cdtB,cdtC,cheA,cheB,cheR,cheW,cheY,cheZ,chuA,chuS,chuT,chuU,chuV,chuW,chuX,chuY,cka,cma,csgA,csgB,csgC,csgD,csgE,csgF,csgG,cvac,eaeH,ecpA,ecpB,ecpC,ecpD,ecpE,ecpR,ehaA,ehaB,entA,entB,entC,entD,entE,entF,entS,espL1,fepA,fepB,fepC,fepD,fepE,fepG,fes,fimA,fimB,fimC,fimD,fimE,fimF,fimG,fimH,fimI,flgA,flgB,flgC,flgD,flgE,flgF,flgG,f…
ESC_FC7969AA	Human		ST117	86	1	5	aatA,aec7,artj,aslA,b2972,c3385,c3386,c3400,c3610,cadA,cdiB,ce1a,cheA,cheB,cheR,cheW,cheY,cheZ,chuA,chuS,chuT,chuU,chuV,chuW,chuX,chuY,csgA,csgB,csgC,csgD,csgE,csgF,csgG,eaeH,ecpA,ecpB,ecpC,ecpD,ecpE,ecpR,ehaA,ehaB,entA,entB,entC,entD,entE,entF,entS,espL1,fepA,fepB,fepC,fepD,fepE,fepG,fes,fimA,fimB,fimC,fimD,fimE,fimF,fimG,fimH,fimI,flgA,flgB,flgC,flgD,flgE,flgF,flgG,flgH,flgI,flgJ,flgK,flgL,flgN…
ESC_FC8031AA	Human		ST117	87	1	2	aatA,aec7,artj,aslA,astA,b2972,c3385,c3386,c3400,cadA,cah,cdiB,cdtA,cdtB,cdtC,cheA,cheB,cheR,cheW,cheY,cheZ,chuA,chuS,chuT,chuU,chuV,chuW,chuX,chuY,csgA,csgB,csgC,csgD,csgE,csgF,csgG,cvac,eaeH,ecpA,ecpB,ecpC,ecpD,ecpE,ecpR,ehaA,ehaB,entA,entB,entC,entD,entE,entF,entS,espL1,fepB,fepC,fepD,fepE,fepG,fes,fimA,fimB,fimC,fimD,fimE,fimF,fimG,fimH,fimI,flgA,flgB,flgC,flgD,flgE,flgF,flgG,flgH,flgI,flgJ,f…
ESC_FC8147AA	Human		ST117	88	1	2	aec7,artj,aslA,b2972,c3385,c3386,c3400,cadA,cdiA,cdiB,cheA,cheB,cheR,cheW,cheY,cheZ,chuA,chuS,chuT,chuU,chuV,chuW,chuX,chuY,csgA,csgB,csgC,csgD,csgE,csgF,csgG,eaeH,ecpA,ecpB,ecpC,ecpD,ecpE,ecpR,ehaA,ehaB,entA,entB,entC,entD,entE,entF,entS,espL1,fepA,fepB,fepC,fepD,fepE,fepG,fes,fimA,fimB,fimC,fimD,fimE,fimF,fimG,fimH,fimI,flgA,flgB,flgC,flgD,flgE,flgF,flgG,flgH,flgI,flgJ,flgK,flgL,flgN,flhA,flhB,…
ESC_FC9287AA	Human		ST117	89	1	5	aatA,aec7,artj,aslA,astA,b2972,c3385,c3386,c3400,cadA,ccdb,cdiB,cheA,cheB,cheR,cheW,cheY,cheZ,chuA,chuS,chuT,chuU,chuV,chuW,chuX,chuY,cma,csgA,csgB,csgC,csgD,csgE,csgF,csgG,cvac,eaeH,ecpA,ecpB,ecpC,ecpD,ecpE,ecpR,ehaA,ehaB,entA,entB,entC,entD,entE,entF,entS,espL1,fepA,fepB,fepC,fepD,fepE,fepG,fes,fimA,fimB,fimC,fimD,fimE,fimF,fimG,fimH,fimI,flgA,flgB,flgC,flgD,flgE,flgF,flgG,flgH,flgI,flgJ,flgK,f…
ESC_FC9380AA	Human		ST117	90	1	4	aaiW,aatA,aec7,artj,aslA,astA,b2972,c3385,c3386,c3400,cadA,cah,ccdb,cdiB,cheA,cheB,cheR,cheW,cheY,cheZ,chuA,chuS,chuT,chuU,chuV,chuW,chuX,chuY,cib,cma,csgA,csgB,csgC,csgD,csgE,csgF,csgG,eaeH,ecpA,ecpB,ecpC,ecpD,ecpE,ecpR,ehaA,ehaB,entA,entB,entC,entD,entE,entF,entS,espL1,fepA,fepB,fepC,fepD,fepE,fepG,fes,fimA,fimB,fimC,fimD,fimE,fimF,fimG,fimH,fimI,flgA,flgB,flgC,flgD,flgE,flgF,flgG,flgH,flgI,flg…
ESC_GA2754AA	Livestock	Bovine	ST117	249	7	1	aec7,afaA-VIII,afaB-VIII,afaC-VIII,afaD-VIII,afaE-VIII,afaF-VII,artj,aslA,b2972,c3385,c3386,c3400,c3610,cadA,ccdb,cdiA,cdiB,cdt.IIIA,cdt.IIIB,cdt.IIIC,cheA,cheB,cheR,cheW,cheY,cheZ,chuA,chuS,chuT,chuU,chuV,chuW,chuX,chuY,cnf2,csgA,csgB,csgC,csgD,csgE,csgF,csgG,eaeH,ecpA,ecpB,ecpC,ecpD,ecpE,ecpR,ehaA,ehaB,entA,entB,entC,entD,entE,entF,entS,espL1,espP,fepA,fepB,fepC,fepD,fepE,fepG,fes,fimA,fimB,fim…
ESC_GA2758AA	Livestock	Bovine	ST117	249	7	1	aec7,afaA-VIII,afaB-VIII,afaC-VIII,afaD-VIII,afaE-VIII,afaF-VII,artj,aslA,b2972,c3385,c3386,c3400,c3610,cadA,ccdb,cdiA,cdiB,cdt.IIIA,cdt.IIIB,cdt.IIIC,cheA,cheB,cheR,cheW,cheY,cheZ,chuA,chuS,chuT,chuU,chuV,chuW,chuX,chuY,cnf2,csgA,csgB,csgC,csgD,csgE,csgF,csgG,eaeH,ecpA,ecpB,ecpC,ecpD,ecpE,ecpR,ehaA,ehaB,entA,entB,entC,entD,entE,entF,entS,espL1,espP,fepA,fepB,fepC,fepD,fepE,fepG,fes,fimA,fimB,fim…
ESC_GA3704AA	Human		ST117	4	1	1	aatA,aec7,afaA-VIII,afaB-VIII,afaC-VIII,afaD-VIII,afaE-VIII,artj,aslA,b2972,c3385,c3386,c3400,c3610,cadA,cah,cdiB,cdt.IIIA,cdt.IIIB,cdt.IIIC,cheA,cheB,cheR,cheW,cheY,cheZ,chuA,chuS,chuT,chuU,chuV,chuW,chuX,chuY,cma,cnf2,csgA,csgB,csgC,csgD,csgE,csgF,csgG,cvac,eaeH,ecpA,ecpB,ecpC,ecpD,ecpE,ecpR,ehaA,ehaB,entA,entB,entC,entD,entE,entF,entS,espL1,fepA,fepB,fepC,fepD,fepE,fepG,fes,fimA,fimB,fimC,fimD…
ESC_GA4688AA	Human		ST117	5	1	1	aatA,aec7,afaA-VIII,afaB-VIII,afaC-VIII,afaD-VIII,afaE-VIII,afaF-VII,artj,aslA,astA,b2972,c3385,c3386,c3400,cadA,cdiB,cdtA,cdtB,cdtC,cheA,cheB,cheR,cheW,cheY,cheZ,chuA,chuS,chuT,chuU,chuV,chuW,chuX,chuY,cib,csgA,csgB,csgC,csgD,csgE,csgF,csgG,eaeH,ecpA,ecpB,ecpC,ecpD,ecpE,ecpR,ehaA,ehaB,entA,entB,entC,entD,entE,entF,entS,espL1,espP,fepA,fepB,fepC,fepD,fepE,fepG,fes,fimA,fimB,fimC,fimD,fimE,fimF,fi…
ESC_GA6631AA	Human		ST117	91	1	6	aatA,aec7,artj,aslA,astA,b2972,c3385,c3386,c3400,cadA,cah,ccdb,cdiA,cdiB,cheA,cheB,cheR,cheW,cheY,cheZ,chuA,chuS,chuT,chuU,chuV,chuW,chuX,chuY,csgA,csgB,csgC,csgD,csgE,csgF,csgG,eaeH,ecpA,ecpB,ecpC,ecpD,ecpE,ecpR,ehaA,ehaB,entA,entB,entC,entD,entE,entF,entS,espL1,fepA,fepB,fepC,fepD,fepE,fepG,fes,fimA,fimB,fimC,fimD,fimE,fimF,fimG,fimH,fimI,flgA,flgB,flgC,flgD,flgE,flgF,flgG,flgH,flgI,flgJ,flgK,f…
ESC_GA7283AA	Poultry		ST5940	1201	1	5	aatA,aec7,artj,aslA,b2972,c3385,c3386,c3400,cadA,cah,cheA,cheB,cheR,cheW,cheY,cheZ,chuA,chuS,chuT,chuU,chuV,chuW,chuX,chuY,cma,csgA,csgB,csgC,csgD,csgE,csgF,csgG,eaeH,ecpA,ecpB,ecpC,ecpD,ecpE,ecpR,ehaA,ehaB,entA,entB,entC,entD,entE,entF,entS,espL1,fepA,fepB,fepC,fepD,fepE,fepG,fes,fimA,fimB,fimC,fimD,fimE,fimF,fimG,fimH,fimI,flgA,flgB,flgC,flgD,flgE,flgF,flgG,flgH,flgI,flgJ,flgK,flgL,flgN,flhA,fl…
ESC_GA7284AA	Poultry		ST5940	1202	1	5	aatA,aec7,artj,aslA,b2972,c3385,c3386,c3400,cadA,cah,ce1a,cheA,cheB,cheR,cheW,cheY,cheZ,chuA,chuS,chuT,chuU,chuV,chuW,chuX,chuY,cma,csgA,csgB,csgC,csgD,csgE,csgF,csgG,eaeH,ecpA,ecpB,ecpC,ecpD,ecpE,ecpR,ehaA,ehaB,entA,entB,entC,entD,entE,entF,entS,espL1,fepA,fepB,fepC,fepD,fepE,fepG,fes,fimA,fimB,fimC,fimD,fimE,fimF,fimG,fimH,fimI,flgA,flgB,flgC,flgD,flgE,flgF,flgG,flgH,flgI,flgJ,flgK,flgL,flgN,fl…
ESC_GA8834AA	Human		ST5940	233	2	2	aatA,aec7,artj,aslA,astA,b2972,c3385,c3386,c3400,cadA,cah,cheA,cheB,cheR,cheW,cheY,cheZ,chuA,chuS,chuT,chuU,chuV,chuW,chuX,chuY,csgA,csgB,csgC,csgD,csgE,csgF,csgG,cvac,eaeH,ecpA,ecpB,ecpC,ecpD,ecpE,ecpR,ehaA,ehaB,entA,entB,entC,entD,entE,entF,entS,espL1,fepA,fepB,fepC,fepD,fepE,fepG,fes,fimA,fimB,fimC,fimD,fimE,fimF,fimG,fimH,fimI,flgA,flgB,flgC,flgD,flgE,flgF,flgG,flgH,flgI,flgJ,flgK,flgL,flgN,f…
ESC_GA8853AA	Human		ST117	92	1	2	aatA,aec7,artj,aslA,b2972,c3385,c3386,c3400,cadA,cdiB,cheA,cheB,cheR,cheW,cheY,cheZ,chuA,chuS,chuT,chuU,chuV,chuW,chuX,chuY,csgA,csgB,csgC,csgD,csgE,csgF,csgG,cvac,eaeH,ecpA,ecpB,ecpC,ecpD,ecpE,ecpR,ehaA,ehaB,entA,entB,entC,entD,entE,entF,entS,espL1,fepB,fepC,fepD,fepE,fepG,fes,fimA,fimB,fimC,fimD,fimE,fimF,fimG,fimH,fimI,flgA,flgB,flgC,flgD,flgE,flgF,flgG,flgH,flgI,flgJ,flgK,flgL,flgN,flhA,flhB,…
ESC_GB0218AA	Human		ST117	93	1	2	aatA,aec7,artj,aslA,astA,b2972,c3385,c3386,c3400,cadA,cah,cheA,cheB,cheR,cheW,cheY,cheZ,chuA,chuS,chuT,chuU,chuV,chuW,chuX,chuY,csgA,csgB,csgC,csgE,csgF,csgG,eaeH,ecpA,ecpB,ecpC,ecpD,ecpE,ecpR,ehaA,ehaB,entA,entB,entC,entD,entE,entF,entS,espL1,fepA,fepB,fepC,fepD,fepE,fepG,fes,fimA,fimB,fimC,fimD,fimE,fimF,fimG,fimH,fimI,flgA,flgB,flgC,flgD,flgE,flgF,flgG,flgH,flgI,flgJ,flgK,flgL,flgN,flhA,flhB,f…
ESC_GB1025AA	Poultry		ST117	780	1	2	aatA,aec7,artj,aslA,b2972,c3385,c3386,c3400,cadA,cdiB,cheA,cheB,cheR,cheW,cheY,cheZ,chuA,chuS,chuT,chuU,chuV,chuW,chuX,chuY,csa,csgA,csgB,csgC,csgD,csgE,csgF,csgG,cvac,eaeH,ecpA,ecpB,ecpC,ecpD,ecpE,ecpR,ehaA,ehaB,entA,entB,entC,entD,entE,entF,entS,espL1,fepA,fepB,fepC,fepD,fepE,fepG,fes,fimA,fimB,fimC,fimD,fimE,fimF,fimG,fimH,fimI,flgA,flgB,flgC,flgD,flgE,flgF,flgG,flgH,flgI,flgJ,flgK,flgL,flgN,f…
ESC_GB2017AA	Human		ST117	94	1	2	aatA,aec7,artj,aslA,avian-hlyE,b2972,c3385,c3386,c3400,c3610,cadA,ccdb,cdiB,cheA,cheB,cheR,cheW,cheY,cheZ,chuA,chuS,chuT,chuU,chuV,chuW,chuX,chuY,cia,cka,cma,csgA,csgB,csgC,csgD,csgE,csgF,csgG,cvac,eaeH,ecpA,ecpB,ecpC,ecpD,ecpE,ecpR,ehaA,ehaB,entA,entB,entC,entD,entE,entF,entS,espL1,fepA,fepB,fepC,fepD,fepE,fepG,fes,fimA,fimC,fimD,fimE,fimF,fimG,fimH,fimI,flgA,flgB,flgC,flgD,flgE,flgF,flgG,flgH,f…
ESC_GB2034AA	Human		ST117	95	1	4	aatA,aec7,agn43,artj,aslA,astA,b2972,c3385,c3386,c3400,cadA,cah,cdiB,cheA,cheB,cheR,cheW,cheY,cheZ,chuA,chuS,chuT,chuU,chuV,chuW,chuX,chuY,cma,csgA,csgB,csgC,csgD,csgE,csgF,csgG,eaeH,ecpA,ecpB,ecpC,ecpD,ecpE,ecpR,ehaA,ehaB,entA,entB,entC,entD,entE,entF,entS,espL1,fepA,fepB,fepC,fepD,fepE,fepG,fes,fimA,fimB,fimC,fimD,fimE,fimF,fimG,fimH,fimI,flgA,flgB,flgC,flgD,flgE,flgF,flgG,flgH,flgI,flgJ,flgK,f…
ESC_GB3553AA	Human		ST117	96	1	2	aatA,aec7,artj,aslA,astA,avian-hlyE,c3385,c3386,c3400,cadA,cheA,cheB,cheR,cheW,cheY,cheZ,chuA,chuS,chuT,chuU,chuV,chuW,chuX,chuY,cib,csa,csgA,csgB,csgC,csgD,csgE,csgF,csgG,eaeH,ecpA,ecpB,ecpC,ecpD,ecpE,ecpR,ehaA,ehaB,entA,entB,entC,entD,entE,entF,entS,espL1,fepA,fepB,fepC,fepD,fepE,fepG,fes,fimA,fimB,fimC,fimD,fimE,fimF,fimG,fimH,fimI,flgA,flgB,flgC,flgD,flgE,flgF,flgG,flgH,flgI,flgJ,flgK,flgL,fl…
ESC_GB3622AA	Human		ST117	97	1	2	aatA,aec7,artj,aslA,b2972,c3385,c3386,c3400,cadA,cdiB,cheA,cheB,cheR,cheW,cheY,cheZ,chuA,chuS,chuT,chuU,chuV,chuW,chuX,chuY,cma,csgA,csgB,csgC,csgD,csgE,csgF,csgG,eaeH,ecpA,ecpB,ecpC,ecpD,ecpE,ecpR,ehaA,ehaB,entA,entB,entC,entD,entE,entF,entS,espL1,fepA,fepB,fepC,fepD,fepE,fepG,fes,fimA,fimB,fimC,fimD,fimE,fimF,fimG,fimH,fimI,flgA,flgB,flgC,flgD,flgE,flgF,flgG,flgH,flgI,flgJ,flgK,flgL,flgN,flhA,f…
ESC_GB3732AA	Human		ST117	98	1	2	aatA,aec7,artj,aslA,b2972,c3385,c3386,c3400,cadA,cdiB,ce1a,cheA,cheB,cheR,cheW,cheY,cheZ,chuA,chuS,chuT,chuU,chuV,chuW,chuX,chuY,csgA,csgB,csgC,csgD,csgE,csgF,csgG,eaeH,ecpA,ecpB,ecpC,ecpD,ecpE,ecpR,ehaA,ehaB,entA,entB,entC,entD,entE,entF,entS,espL1,fepA,fepB,fepC,fepD,fepE,fepG,fes,fimA,fimB,fimC,fimD,fimE,fimF,fimG,fimH,fimI,flgA,flgB,flgC,flgD,flgE,flgF,flgG,flgH,flgI,flgJ,flgK,flgL,flgN,flhA,…
ESC_GB3752AA	Human		ST117	99	1	2	aatA,aec7,artj,aslA,astA,b2972,c3385,c3386,c3400,cadA,cah,cdiB,cdtA,cdtB,cdtC,ce1a,cheA,cheB,cheR,cheW,cheY,cheZ,chuA,chuS,chuT,chuU,chuV,chuW,chuX,chuY,csgA,csgB,csgC,csgD,csgE,csgF,csgG,cvac,eaeH,ecpA,ecpB,ecpC,ecpD,ecpE,ecpR,ehaA,ehaB,entA,entB,entC,entD,entE,entF,entS,espL1,fepA,fepB,fepC,fepD,fepE,fepG,fes,fimA,fimB,fimC,fimD,fimE,fimF,fimG,fimH,fimI,flgA,flgB,flgC,flgD,flgE,flgF,flgG,flgH,f…
ESC_GB3768AA	Human		ST117	100	1	2	aatA,aec7,agn43,artj,aslA,avian-hlyE,b2972,c3385,c3386,c3400,c3610,cadA,cba,ccdb,cdiB,ce1a,cheA,cheB,cheR,cheW,cheY,cheZ,chuA,chuS,chuT,chuU,chuV,chuW,chuX,chuY,csgA,csgB,csgC,csgD,csgE,csgF,csgG,eaeH,ecpA,ecpB,ecpC,ecpD,ecpE,ecpR,ehaA,entA,entB,entC,entD,entE,entF,entS,espL1,fepA,fepB,fepC,fepD,fepE,fepG,fes,fimA,fimB,fimC,fimD,fimE,fimF,fimG,fimH,fimI,flgA,flgB,flgC,flgD,flgE,flgF,flgG,flgH,flg…
ESC_GB3895AA	Livestock	Swine	ST117	396	1	1	aatA,aec7,afaA-VIII,afaB-VIII,afaC-VIII,afaD-VIII,afaE-VIII,afaF-VII,artj,aslA,astA,b2972,c3385,c3386,c3400,cadA,cah,cdiB,ce1a,cheA,cheB,cheR,cheW,cheY,cheZ,chuA,chuS,chuT,chuU,chuV,chuW,chuX,chuY,cka,csgA,csgB,csgC,csgD,csgE,csgF,csgG,eaeH,ecpA,ecpB,ecpC,ecpD,ecpE,ecpR,ehaA,ehaB,entA,entB,entC,entD,entE,entF,entS,espL1,espP,fepA,fepB,fepC,fepD,fepE,fepG,fes,fimA,fimB,fimC,fimD,fimE,fimF,fimG,fim…
ESC_GB5459AA	Human		ST117	101	1	4	aatA,aec7,artj,aslA,b2972,c3385,c3386,c3400,cadA,ccdb,cheA,cheB,cheR,cheW,cheY,cheZ,chuA,chuS,chuT,chuU,chuV,chuW,chuX,chuY,csa,csgA,csgB,csgC,csgD,csgE,csgF,csgG,cvac,eaeH,ecpA,ecpB,ecpC,ecpD,ecpE,ecpR,ehaA,ehaB,entA,entB,entC,entD,entE,entF,entS,espL1,fepA,fepB,fepC,fepD,fepE,fepG,fes,fimA,fimB,fimC,fimD,fimE,fimF,fimG,fimH,fimI,flgA,flgB,flgC,flgD,flgE,flgF,flgG,flgH,flgI,flgJ,flgK,flgL,flgN,f…
ESC_GB6436AA	Human		ST117	102	1	6	aec7,agn43,artj,aslA,b2972,c3385,c3386,c3400,cadA,ccdb,cdiB,cfa,cheA,cheB,cheR,cheW,cheY,cheZ,chuA,chuS,chuT,chuU,chuV,chuW,chuX,chuY,csgA,csgB,csgC,csgD,csgE,csgF,csgG,eaeH,ecpA,ecpB,ecpC,ecpD,ecpE,ecpR,ehaA,ehaB,entA,entB,entC,entD,entE,entF,entS,espL1,fepA,fepB,fepC,fepD,fepE,fepG,fes,fimA,fimB,fimC,fimD,fimE,fimF,fimG,fimH,fimI,flgA,flgB,flgC,flgD,flgE,flgF,flgG,flgH,flgI,flgJ,flgK,flgL,flgN,…
ESC_GB6472AA	Human		ST117	103	1	2	aatA,aec7,artj,aslA,b2972,c3385,c3386,c3400,cadA,ccdb,cdiB,cheA,cheB,cheR,cheW,cheY,cheZ,chuA,chuS,chuT,chuU,chuV,chuW,chuX,chuY,cma,csgA,csgB,csgC,csgD,csgE,csgF,csgG,eaeH,ecpA,ecpB,ecpC,ecpD,ecpE,ecpR,ehaA,ehaB,entA,entB,entC,entD,entE,entF,entS,espL1,fepA,fepB,fepC,fepD,fepE,fepG,fes,fimA,fimB,fimC,fimD,fimE,fimF,fimG,fimH,fimI,flgA,flgB,flgC,flgD,flgE,flgF,flgG,flgH,flgI,flgJ,flgK,flgL,flgN,f…
ESC_GB6495AA	Human		ST117	104	1	5	aec7,agn43,artj,aslA,astA,b2972,c3385,c3386,c3400,c3610,cadA,cah,ccdb,cdiB,cheA,cheB,cheR,cheW,cheY,cheZ,chuA,chuS,chuT,chuU,chuV,chuW,chuX,chuY,cib,csa,csgA,csgB,csgC,csgD,csgE,csgF,csgG,eaeH,ecpA,ecpB,ecpC,ecpD,ecpE,ecpR,ehaA,ehaB,entA,entB,entC,entD,entE,entF,entS,espL1,fepA,fepB,fepC,fepD,fepE,fepG,fes,fimA,fimB,fimC,fimD,fimE,fimF,fimG,fimH,fimI,flgA,flgB,flgC,flgD,flgE,flgF,flgG,flgH,flgI,f…
ESC_GB6881AA	Human		ST117	105	1	2	aatA,aec7,artj,aslA,astA,b2972,c3385,c3386,c3400,cadA,cah,cheA,cheB,cheR,cheW,cheY,cheZ,chuA,chuS,chuT,chuU,chuV,chuW,chuX,chuY,cka,csgA,csgB,csgC,csgD,csgE,csgF,csgG,eaeH,ecpA,ecpB,ecpC,ecpD,ecpE,ecpR,ehaA,ehaB,entA,entB,entC,entD,entE,entF,entS,espL1,fepA,fepB,fepC,fepD,fepE,fepG,fes,fimA,fimB,fimC,fimD,fimE,fimF,fimG,fimH,fimI,flgA,flgB,flgC,flgD,flgE,flgF,flgG,flgH,flgI,flgJ,flgK,flgL,flgN,fl…
ESC_GB9376AA	Human		ST117	106	1	5	aec7,artj,aslA,astA,b2972,c3385,c3386,c3400,cadA,cah,ccdb,cdiB,cheA,cheB,cheR,cheW,cheY,cheZ,chuA,chuS,chuT,chuU,chuV,chuW,chuX,chuY,csgA,csgB,csgC,csgD,csgE,csgF,csgG,eaeH,ecpA,ecpB,ecpC,ecpD,ecpE,ecpR,ehaA,ehaB,entA,entB,entC,entD,entE,entF,entS,espL1,fepA,fepB,fepC,fepD,fepE,fepG,fes,fimA,fimB,fimC,fimD,fimE,fimF,fimG,fimH,fimI,flgA,flgB,flgC,flgD,flgE,flgF,flgG,flgH,flgI,flgJ,flgK,flgL,flgN,f…
ESC_GC0644AA	Human		ST117	15	2	4	aec7,artj,aslA,b2972,c3385,c3386,c3400,cadA,cah,ccdb,cdiB,cheA,cheB,cheR,cheW,cheY,cheZ,chuA,chuS,chuT,chuU,chuV,chuW,chuX,chuY,csa,csgA,csgB,csgC,csgD,csgE,csgF,csgG,eaeH,ecpA,ecpB,ecpC,ecpD,ecpE,ecpR,ehaA,entA,entB,entC,entD,entE,entF,entS,espL1,fepA,fepB,fepC,fepD,fepE,fepG,fes,fimA,fimB,fimC,fimD,fimE,fimF,fimG,fimH,fimI,flgA,flgB,flgC,flgD,flgE,flgF,flgG,flgH,flgI,flgJ,flgK,flgL,flgN,flhA,fl…
ESC_GC1010AA	Human		ST117	6	1	2	aatA,aec7,artj,aslA,b2972,c3385,c3386,c3400,cadA,cah,cda,cdiB,cheA,cheB,cheR,cheW,cheY,cheZ,chuA,chuS,chuT,chuU,chuV,chuW,chuX,chuY,cma,csgA,csgB,csgC,csgD,csgE,csgF,csgG,cvac,eaeH,ecpA,ecpB,ecpC,ecpD,ecpE,ecpR,ehaA,ehaB,entA,entB,entC,entD,entE,entF,entS,espL1,fepA,fepB,fepC,fepD,fepE,fepG,fes,fimA,fimB,fimC,fimD,fimE,fimF,fimG,fimH,fimI,flgA,flgB,flgC,flgD,flgE,flgF,flgG,flgH,flgI,flgJ,flgK,flg…
ESC_GC2484AA	Human		ST4674	230	1	4	aec7,agn43,artj,aslA,b2972,c3385,c3386,c3400,c3610,cadA,cah,cheA,cheB,cheR,cheW,cheY,cheZ,chuA,chuS,chuT,chuU,chuV,chuW,chuX,chuY,cka,csgA,csgB,csgC,csgD,csgE,csgF,csgG,eaeH,ecpA,ecpB,ecpC,ecpD,ecpE,ecpR,ehaA,ehaB,entA,entB,entC,entD,entE,entF,entS,espL1,fepA,fepB,fepC,fepD,fepE,fepG,fes,fimA,fimB,fimC,fimD,fimE,fimF,fimG,fimH,fimI,flgA,flgB,flgC,flgD,flgE,flgF,flgG,flgH,flgI,flgJ,flgK,flgL,flgN,…
ESC_GC2504AA	Human		ST117	107	1	5	aatA,aec7,artj,aslA,astA,avian-hlyE,b2972,c3385,c3386,c3400,cadA,cah,ce1a,cheA,cheB,cheR,cheW,cheY,cheZ,chuA,chuS,chuT,chuU,chuV,chuW,chuX,chuY,cma,csgA,csgB,csgC,csgD,csgE,csgF,csgG,eaeH,ecpA,ecpB,ecpC,ecpD,ecpE,ecpR,ehaA,ehaB,entA,entB,entC,entD,entE,entF,entS,espL1,fepA,fepB,fepC,fepD,fepE,fepG,fes,fimA,fimB,fimC,fimD,fimE,fimF,fimG,fimH,fimI,flgA,flgB,flgC,flgD,flgE,flgF,flgG,flgH,flgI,flgJ,f…
ESC_GC2547AA	Human		ST3778	227	2	2	aatA,aec7,artj,aslA,b2972,c3385,c3386,c3400,cadA,cdiB,cheA,cheB,cheR,cheW,cheY,cheZ,chuA,chuS,chuT,chuU,chuV,chuW,chuX,chuY,cma,csgA,csgB,csgC,csgD,csgE,csgF,csgG,eaeH,ecpA,ecpB,ecpC,ecpD,ecpE,ecpR,ehaA,ehaB,entA,entB,entC,entD,entE,entF,entS,espL1,fepA,fepB,fepC,fepD,fepE,fepG,fes,fimA,fimB,fimC,fimD,fimE,fimF,fimG,fimH,fimI,flgA,flgB,flgC,flgD,flgE,flgF,flgG,flgH,flgI,flgJ,flgK,flgL,flgN,flhA,f…
ESC_GC2549AA	Human		ST117	108	2	2	agn43,artj,aslA,b2972,c3385,c3386,c3400,c3610,cadA,cah,ccdb,cheA,cheB,cheR,cheW,cheY,cheZ,chuA,chuS,chuT,chuU,chuV,chuW,chuX,chuY,csgA,csgB,csgC,csgD,csgE,csgF,csgG,cvac,eaeH,ecpA,ecpB,ecpC,ecpD,ecpE,ecpR,entA,entB,entC,entD,entE,entF,entS,espL1,fepA,fepB,fepC,fepD,fepE,fepG,fes,fimA,fimB,fimC,fimD,fimE,fimF,fimG,fimH,fimI,flgA,flgB,flgC,flgD,flgE,flgF,flgG,flgH,flgI,flgJ,flgK,flgL,flgN,flhA,flhB…
ESC_GC2563AA	Human		ST117	109	2	6	aaiW,agn43,artj,aslA,b2972,c3385,c3386,c3400,c3610,cadA,cdiA,cdiB,ce1a,cheA,cheB,cheR,cheW,cheY,cheZ,chuA,chuS,chuT,chuU,chuV,chuW,chuX,chuY,csgA,csgB,csgC,csgD,csgE,csgF,csgG,eaeH,ecpA,ecpB,ecpC,ecpD,ecpE,ecpR,ehaA,ehaB,entA,entB,entC,entD,entE,entF,entS,fepA,fepB,fepC,fepD,fepE,fepG,fes,fimA,fimB,fimC,fimD,fimF,fimG,fimH,fimI,flgA,flgB,flgC,flgD,flgE,flgF,flgG,flgH,flgI,flgJ,flgK,flgL,flgN,flhA…
ESC_GC2633AA	Human		ST117	110	2	4	aatA,aec7,artj,aslA,b2972,c3385,c3386,c3400,cadA,cdiB,cheA,cheB,cheR,cheW,cheY,cheZ,chuA,chuS,chuT,chuU,chuV,chuW,chuX,chuY,csgA,csgB,csgC,csgD,csgE,csgF,csgG,cvac,eaeH,ecpA,ecpB,ecpC,ecpD,ecpE,ecpR,ehaA,ehaB,entA,entB,entC,entD,entE,entF,entS,espL1,fepA,fepB,fepC,fepD,fepE,fepG,fes,fimA,fimB,fimC,fimD,fimE,fimF,fimG,fimH,fimI,flgA,flgB,flgC,flgD,flgE,flgF,flgG,flgH,flgI,flgJ,flgK,flgL,flgN,flhA,…
ESC_GC2642AA	Human		ST117	111	1	5	aatA,aec7,artj,aslA,avian-hlyE,b2972,c3385,c3386,c3400,cadA,ccdb,cdiB,cheA,cheB,cheR,cheW,cheY,cheZ,chuA,chuS,chuT,chuU,chuV,chuW,chuX,chuY,cka,csgA,csgB,csgC,csgD,csgE,csgF,csgG,cvac,eaeH,ecpA,ecpB,ecpC,ecpD,ecpE,ecpR,ehaA,ehaB,entA,entB,entC,entD,entE,entF,entS,espL1,fepA,fepB,fepC,fepD,fepE,fepG,fes,fimA,fimB,fimC,fimD,fimE,fimF,fimG,fimH,fimI,flgA,flgB,flgC,flgD,flgE,flgF,flgG,flgH,flgI,flgJ,…
ESC_GC2675AA	Human		ST117	112	4	5	aatA,aec7,artj,aslA,b2972,c3385,c3386,c3400,cadA,cdiB,ce1a,cheA,cheB,cheR,cheW,cheY,cheZ,chuA,chuS,chuT,chuU,chuV,chuW,chuX,chuY,csgA,csgB,csgC,csgD,csgE,csgF,csgG,eaeH,ecpA,ecpB,ecpC,ecpD,ecpE,ecpR,ehaA,ehaB,entA,entB,entC,entD,entE,entF,entS,espL1,fepA,fepB,fepC,fepD,fepE,fepG,fes,fimA,fimB,fimC,fimD,fimE,fimF,fimG,fimH,fimI,flgA,flgB,flgC,flgD,flgE,flgF,flgG,flgH,flgI,flgJ,flgK,flgL,flgN,flhA,…
ESC_GC2774AA	Human		ST117	113	1	4	aatA,aec7,artj,aslA,b2972,c3385,c3386,c3400,c3610,cadA,cah,cdiB,cheA,cheB,cheR,cheW,cheY,cheZ,chuA,chuS,chuT,chuU,chuV,chuW,chuX,chuY,csgA,csgB,csgC,csgD,csgE,csgF,csgG,cvac,eaeH,ecpA,ecpB,ecpC,ecpD,ecpE,ecpR,ehaA,ehaB,entA,entB,entC,entD,entE,entF,entS,espL1,fepA,fepB,fepC,fepD,fepE,fepG,fes,fimA,fimB,fimC,fimD,fimE,fimF,fimG,fimH,fimI,flgA,flgB,flgC,flgD,flgE,flgF,flgG,flgH,flgI,flgJ,flgK,flgL,…
ESC_GC2796AA	Human		ST13148	241	1	2	aec7,artj,aslA,b2972,c3385,c3386,c3400,cadA,cdiA,cheA,cheB,cheR,cheW,cheY,cheZ,chuA,chuS,chuT,chuU,chuV,chuW,chuX,chuY,csgA,csgB,csgC,csgD,csgE,csgF,csgG,eaeH,ecpA,ecpB,ecpC,ecpD,ecpE,ecpR,ehaA,ehaB,entA,entB,entC,entD,entE,entF,entS,espL1,fepA,fepB,fepC,fepD,fepE,fepG,fes,fimA,fimB,fimC,fimD,fimE,fimF,fimG,fimH,fimI,flgA,flgB,flgC,flgD,flgE,flgF,flgG,flgH,flgI,flgJ,flgK,flgL,flgN,flhA,flhB,flhC,…
ESC_GC2797AA	Human		ST13148	242	2	2	aec7,artj,aslA,b2972,c3385,c3386,c3400,cadA,cdiA,cheA,cheB,cheR,cheW,cheY,cheZ,chuA,chuS,chuT,chuU,chuV,chuW,chuX,chuY,csgA,csgB,csgC,csgD,csgE,csgF,csgG,eaeH,ecpA,ecpB,ecpC,ecpD,ecpE,ecpR,ehaA,ehaB,entA,entB,entC,entD,entE,entF,entS,espL1,fepA,fepB,fepC,fepD,fepE,fepG,fes,fimA,fimB,fimC,fimD,fimE,fimF,fimG,fimH,fimI,flgA,flgB,flgC,flgD,flgE,flgF,flgG,flgH,flgI,flgJ,flgK,flgL,flgN,flhA,flhB,flhC,…
ESC_GC6735AA	Livestock	Swine	ST117	250	3	1	afaA-VIII,afaB-VIII,afaC-VIII,afaD-VIII,afaE-VIII,afaF-VII,agn43,artj,aslA,b2972,c3385,c3386,c3400,c3610,cadA,cah,ccdb,cdt.IIIA,cdt.IIIB,cdt.IIIC,cei,cheA,cheB,cheR,cheW,cheY,cheZ,chuA,chuS,chuT,chuU,chuV,chuW,chuX,chuY,cka,cnf2,csgA,csgB,csgC,csgD,csgE,csgF,csgG,eaeH,ecpA,ecpB,ecpC,ecpD,ecpE,ecpR,ehaA,ehaB,entA,entB,entC,entD,entE,entF,entS,espL1,espP,fepA,fepB,fepC,fepD,fepE,fepG,fes,fimA,fimB,…
ESC_GC6795AA	Human		ST117	114	1	6	aatA,aec7,agn43,artj,aslA,b2972,c3385,c3386,c3400,c3610,cadA,cdiB,cheA,cheB,cheR,cheW,cheY,cheZ,chuA,chuS,chuT,chuU,chuV,chuW,chuX,chuY,cka,csgA,csgB,csgC,csgD,csgE,csgF,csgG,cvac,eaeH,ecpA,ecpB,ecpC,ecpD,ecpE,ecpR,ehaA,ehaB,entA,entB,entC,entD,entF,entS,espL1,fepA,fepB,fepC,fepD,fepE,fepG,fes,fimA,fimB,fimC,fimD,fimE,fimF,fimG,fimH,fimI,flgA,flgB,flgC,flgD,flgE,flgF,flgG,flgH,flgI,flgJ,flgK,flgL…
ESC_GC7468AA	Human		ST117	16	1	4	aec7,agn43,artj,aslA,b2972,c3385,c3386,c3400,cadA,cdiB,cheA,cheB,cheR,cheW,cheY,cheZ,chuA,chuS,chuT,chuU,chuV,chuW,chuX,chuY,csgA,csgB,csgC,csgD,csgE,csgF,csgG,eaeH,ecpA,ecpB,ecpC,ecpD,ecpE,ecpR,ehaA,ehaB,entA,entB,entC,entD,entE,entF,entS,espL1,fepA,fepB,fepC,fepD,fepE,fepG,fes,fimA,fimB,fimC,fimD,fimE,fimF,fimG,fimH,fimI,flgA,flgB,flgC,flgD,flgE,flgF,flgG,flgH,flgI,flgJ,flgK,flgL,flgN,flhA,flhB…
ESC_GC7753AA	Livestock	Swine	ST117	397	1	2	aatA,aec7,artj,aslA,avian-hlyE,b2972,c3385,c3386,c3400,cadA,cah,cheA,cheB,cheR,cheW,cheY,cheZ,chuA,chuS,chuT,chuU,chuV,chuW,chuX,chuY,cma,csgA,csgB,csgC,csgD,csgE,csgF,csgG,eaeH,ecpA,ecpB,ecpC,ecpD,ecpE,ecpR,ehaA,ehaB,entA,entB,entC,entD,entE,entF,entS,espL1,fepA,fepB,fepC,fepD,fepE,fepG,fes,fimA,fimB,fimC,fimD,fimE,fimF,fimG,fimH,fimI,flgA,flgB,flgC,flgD,flgE,flgF,flgG,flgH,flgI,flgJ,flgK,flgL,f…
ESC_GC7979AA	Human		ST117	115	1	2	aatA,aec7,artj,aslA,b2972,c3385,c3386,c3400,cadA,cdtA,cdtB,cdtC,cheA,cheB,cheR,cheW,cheY,cheZ,chuA,chuS,chuT,chuU,chuV,chuW,chuX,chuY,cka,csgA,csgB,csgC,csgD,csgE,csgF,csgG,cvac,eaeH,ecpA,ecpB,ecpC,ecpD,ecpE,ecpR,ehaA,ehaB,entA,entB,entC,entD,entE,entF,entS,espL1,fepA,fepB,fepC,fepD,fepE,fepG,fes,fimA,fimB,fimC,fimD,fimE,fimF,fimG,fimH,fimI,flgA,flgB,flgC,flgD,flgE,flgF,flgG,flgH,flgI,flgJ,flgK,f…
ESC_GC8028AA	Human		ST117	116	1	4	aatA,aec7,artj,aslA,b2972,c3385,c3386,c3400,cadA,cdiB,ce1a,cheA,cheB,cheR,cheW,cheY,cheZ,chuA,chuS,chuT,chuU,chuV,chuW,chuX,chuY,csgA,csgB,csgC,csgD,csgE,csgF,csgG,eaeH,ecpA,ecpB,ecpC,ecpD,ecpE,ecpR,ehaA,ehaB,entA,entB,entC,entD,entE,entF,entS,espL1,fepA,fepB,fepC,fepD,fepE,fepG,fes,fimA,fimB,fimC,fimD,fimE,fimF,fimG,fimH,fimI,flgA,flgB,flgC,flgD,flgE,flgF,flgG,flgH,flgI,flgJ,flgK,flgL,flgN,flhA,…
ESC_GC8391AA	Human		ST117	117	1	4	aatA,agn43,artj,aslA,b2972,c3385,c3386,c3400,c3610,cadA,cheA,cheB,cheR,cheW,cheY,cheZ,chuA,chuS,chuT,chuU,chuV,chuW,chuX,chuY,csgA,csgB,csgC,csgD,csgE,csgF,csgG,eaeH,ecpA,ecpB,ecpC,ecpD,ecpE,ecpR,ehaB,entA,entB,entC,entD,entE,entF,entS,espL1,fepA,fepB,fepC,fepD,fepE,fepG,fes,fimA,fimB,fimC,fimD,fimE,fimF,fimG,fimH,fimI,flgA,flgB,flgC,flgD,flgE,flgF,flgG,flgH,flgI,flgJ,flgK,flgL,flgN,flhA,flhB,flh…
ESC_GC9256AA	Human		ST117	7	1	2	aatA,aec7,artj,aslA,b2972,c3385,c3386,c3400,cadA,cah,cdiB,cheA,cheB,cheR,cheW,cheY,cheZ,chuA,chuS,chuT,chuU,chuV,chuW,chuX,chuY,csgA,csgB,csgC,csgD,csgE,csgF,csgG,eaeH,ecpA,ecpB,ecpC,ecpD,ecpE,ecpR,ehaA,ehaB,entA,entB,entC,entD,entE,entF,entS,espL1,fepA,fepB,fepC,fepD,fepE,fepG,fes,fimA,fimB,fimC,fimD,fimE,fimF,fimG,fimH,fimI,flgA,flgB,flgC,flgD,flgE,flgF,flgG,flgH,flgI,flgJ,flgK,flgL,flgN,flhA,f…
ESC_GC9548AA	Livestock	Bovine	ST117	250	3	1	afaA-VIII,afaB-VIII,afaC-VIII,afaD-VIII,afaE-VIII,afaF-VII,agn43,artj,aslA,b2972,c3385,c3386,c3400,c3610,cadA,cah,ccdb,cdt.IIIA,cdt.IIIB,cdt.IIIC,cei,cheA,cheB,cheR,cheW,cheY,cheZ,chuA,chuS,chuT,chuU,chuV,chuW,chuX,chuY,cka,cnf2,csgA,csgB,csgC,csgD,csgE,csgF,csgG,eaeH,ecpA,ecpB,ecpC,ecpD,ecpE,ecpR,ehaA,ehaB,entA,entB,entC,entD,entE,entF,entS,espL1,espP,fepA,fepB,fepC,fepD,fepE,fepG,fes,fimA,fimB,…
ESC_GC9555AA	Livestock	Bovine	ST117	250	3	1	afaA-VIII,afaB-VIII,afaC-VIII,afaD-VIII,afaE-VIII,afaF-VII,agn43,artj,aslA,b2972,c3385,c3386,c3400,c3610,cadA,cah,ccdb,cdt.IIIA,cdt.IIIB,cdt.IIIC,cei,cheA,cheB,cheR,cheW,cheY,cheZ,chuA,chuS,chuT,chuU,chuV,chuW,chuX,chuY,cka,cnf2,csgA,csgB,csgC,csgD,csgE,csgF,csgG,eaeH,ecpA,ecpB,ecpC,ecpD,ecpE,ecpR,ehaA,ehaB,entA,entB,entC,entD,entE,entF,entS,espL1,espP,fepA,fepB,fepC,fepD,fepE,fepG,fes,fimA,fimB,…
ESC_HA5040AA	Human		ST117	118	1	1	aatA,aec7,afaA-VIII,afaB-VIII,afaC-VIII,afaD-VIII,afaE-VIII,afaF-VII,artj,aslA,astA,b2972,c3385,c3386,c3400,c3610,cadA,cah,cdiB,ce1a,cheA,cheB,cheR,cheW,cheY,cheZ,chuA,chuS,chuT,chuU,chuV,chuW,chuX,chuY,clpB,clpC,clpE,clpF,clpG,clpH,clpL,csgA,csgB,csgC,csgD,csgE,csgF,csgG,eaeH,ecpA,ecpB,ecpC,ecpD,ecpE,ecpR,ehaA,ehaB,entA,entB,entC,entD,entE,entF,entS,espL1,espP,faeD,faeJ,fepA,fepB,fepC,fepD,fepE,…
ESC_HA5126AA	Human		ST117	119	1	2	aatA,aec7,artj,aslA,astA,b2972,c3385,c3386,c3400,cadA,cah,cdiB,ce1a,cheA,cheB,cheR,cheW,cheY,cheZ,chuA,chuS,chuT,chuU,chuV,chuW,chuX,chuY,csgA,csgB,csgC,csgD,csgE,csgF,csgG,eaeH,ecpA,ecpB,ecpC,ecpD,ecpE,ecpR,ehaA,ehaB,entA,entB,entC,entD,entE,entF,entS,espL1,fepA,fepB,fepC,fepD,fepE,fepG,fes,fimA,fimB,fimC,fimD,fimE,fimF,fimG,fimH,fimI,flgA,flgB,flgC,flgD,flgE,flgF,flgG,flgH,flgI,flgJ,flgK,flgL,f…
ESC_HA5980AA	Livestock	Bovine	ST117	302	1	5	aaiW,aatA,aec7,afaA-VIII,afaB-VIII,afaD-VIII,afaE-VIII,afaF-VII,artj,aslA,astA,b2972,c3385,c3386,c3400,cadA,cdiB,cheA,cheB,cheR,cheW,cheY,cheZ,chuA,chuS,chuT,chuU,chuV,chuW,chuX,chuY,csgA,csgB,csgC,csgD,csgE,csgF,csgG,eaeH,ecpA,ecpB,ecpC,ecpD,ecpE,ecpR,ehaA,ehaB,entA,entB,entC,entD,entE,entF,entS,espL1,fepA,fepB,fepC,fepD,fepE,fepG,fes,fimA,fimB,fimC,fimD,fimE,fimF,fimG,fimH,fimI,flgA,flgB,flgC,f…
ESC_HA7819AA	Poultry		ST5940	1203	1	4	aec7,artj,aslA,b2972,c3385,c3386,c3400,cadA,cdiB,cheA,cheB,cheR,cheW,cheY,cheZ,chuS,chuT,chuU,chuV,chuW,chuX,chuY,csgA,csgB,csgC,csgD,csgE,csgF,csgG,eaeH,ecpA,ecpB,ecpC,ecpD,ecpE,ecpR,ehaA,ehaB,entA,entB,entC,entD,entE,entF,entS,espL1,fepA,fepB,fepC,fepD,fepE,fepG,fimA,fimB,fimC,fimD,fimE,fimF,fimG,fimH,fimI,flgA,flgB,flgC,flgD,flgE,flgF,flgG,flgH,flgI,flgJ,flgK,flgL,flgN,flhA,flhB,flhC,flhD,flhE…
ESC_HA7956AA	Livestock	mustelid	ST117	352	1	2	aatA,aec7,agn43,artj,aslA,b2972,c3385,c3386,c3400,cadA,cdiB,ce1a,cheA,cheB,cheR,cheW,cheY,cheZ,chuA,chuS,chuT,chuU,chuV,chuW,chuX,chuY,csgA,csgB,csgC,csgD,csgE,csgF,csgG,eaeH,ecpA,ecpB,ecpC,ecpD,ecpE,ecpR,ehaA,ehaB,entA,entB,entC,entD,entE,entF,entS,espL1,fepA,fepB,fepC,fepD,fepE,fepG,fes,fimA,fimB,fimC,fimD,fimE,fimF,fimG,fimH,fimI,flgA,flgB,flgC,flgD,flgE,flgF,flgG,flgH,flgI,flgJ,flgK,flgL,flgN…
ESC_HA8198AA	Poultry		ST5940	1204	1	6	aatA,aec7,artj,aslA,b2972,c3385,c3386,c3400,ccdb,cdiA,cdiB,cheA,cheB,cheR,cheW,cheY,cheZ,chuS,chuT,chuU,chuV,chuW,chuX,chuY,csgA,csgB,csgC,csgD,csgE,csgF,csgG,cvac,eaeH,ecpA,ecpB,ecpC,ecpD,ecpE,ecpR,ehaA,ehaB,entA,entB,entC,entD,entE,entF,entS,espL1,fepA,fepB,fepC,fepD,fepE,fepG,fes,fimA,fimB,fimC,fimD,fimE,fimF,fimG,fimH,fimI,flgA,flgB,flgC,flgD,flgE,flgF,flgG,flgH,flgI,flgJ,flgK,flgL,flgN,flhA,…
ESC_HA8392AA	Livestock	Bovine	ST117	303	1	5	aatA,aec7,artj,aslA,b2972,c3385,c3386,c3400,cadA,cah,cdiB,ce1a,cheA,cheB,cheR,cheW,cheY,cheZ,chuA,chuS,chuT,chuU,chuV,chuW,chuX,chuY,csgA,csgB,csgC,csgD,csgE,csgF,csgG,eaeH,ecpA,ecpB,ecpC,ecpD,ecpE,ecpR,ehaA,ehaB,entA,entB,entC,entD,entE,entF,entS,espL1,fepA,fepB,fepC,fepD,fepE,fepG,fes,fimA,fimB,fimC,fimD,fimE,fimF,fimG,fimH,fimI,flgA,flgB,flgC,flgD,flgE,flgF,flgG,flgH,flgI,flgJ,flgK,flgL,flgN,f…
ESC_HA8421AA	Poultry		ST5940	1205	1	5	aec7,agn43,artj,aslA,b2972,c3385,c3386,c3400,cadA,cdiB,ce1a,cheA,cheB,cheR,cheW,cheY,cheZ,chuA,chuS,chuT,chuU,chuV,chuW,chuX,chuY,csgA,csgB,csgC,csgD,csgE,csgF,csgG,cvac,eaeH,ecpA,ecpB,ecpC,ecpD,ecpE,ecpR,ehaA,ehaB,entA,entB,entC,entD,entE,entF,entS,espL1,fepA,fepB,fepC,fepD,fepE,fepG,fes,fimA,fimB,fimC,fimD,fimE,fimF,fimG,fimH,fimI,flgA,flgB,flgC,flgD,flgE,flgF,flgG,flgH,flgI,flgJ,flgK,flgL,flgN…
ESC_HA8557AA	Livestock	Bovine	ST117	304	1	5	aatA,aec7,artj,aslA,b2972,c3385,c3386,c3400,c3610,cadA,cah,cdiB,ce1a,cheA,cheB,cheR,cheW,cheY,cheZ,chuA,chuS,chuT,chuU,chuV,chuW,chuX,chuY,csgA,csgB,csgC,csgD,csgE,csgF,csgG,eaeH,ecpA,ecpB,ecpC,ecpD,ecpE,ecpR,ehaA,ehaB,entA,entB,entC,entD,entE,entF,entS,espL1,espP,faeJ,fepA,fepB,fepC,fepD,fepE,fepG,fes,fimA,fimB,fimC,fimD,fimE,fimF,fimG,fimH,fimI,flgA,flgB,flgC,flgD,flgE,flgF,flgG,flgH,flgI,flgJ,…
ESC_HA8568AA	Poultry		ST5940	1206	1	2	aatA,aec7,artj,aslA,astA,b2972,c3385,c3386,c3400,cadA,cdiB,cheA,cheB,cheR,cheW,cheY,cheZ,chuA,chuS,chuT,chuU,chuV,chuW,chuX,chuY,csgA,csgB,csgC,csgD,csgE,csgF,csgG,eaeH,ecpA,ecpB,ecpC,ecpD,ecpE,ecpR,ehaA,ehaB,entA,entB,entC,entD,entE,entF,entS,espL1,fepA,fepB,fepC,fepD,fepE,fepG,fes,fimA,fimB,fimC,fimD,fimE,fimF,fimG,fimH,fimI,flgA,flgB,flgC,flgD,flgE,flgF,flgG,flgH,flgI,flgJ,flgK,flgL,flgN,flhA,…
ESC_HA9047AA	Poultry		ST5940	1207	2	4	aatA,aec7,artj,aslA,b2972,c3385,c3386,c3400,cadA,cdiB,cheA,cheB,cheR,cheW,cheY,cheZ,chuA,chuS,chuT,chuU,chuV,chuW,chuX,chuY,csgA,csgB,csgC,csgD,csgE,csgF,csgG,cvac,eaeH,ecpA,ecpB,ecpC,ecpD,ecpE,ecpR,ehaA,ehaB,entA,entB,entC,entD,entE,entF,entS,espL1,fepA,fepB,fepC,fepD,fepE,fepG,fes,fimA,fimB,fimC,fimD,fimE,fimF,fimG,fimH,fimI,flgA,flgB,flgC,flgD,flgE,flgF,flgG,flgH,flgI,flgJ,flgK,flgL,flgN,flhA,…
ESC_HA9048AA	Poultry		ST5940	1207	2	4	aatA,aec7,artj,aslA,b2972,c3385,c3386,c3400,cadA,cdiB,cheA,cheB,cheR,cheW,cheY,cheZ,chuA,chuS,chuT,chuU,chuV,chuW,chuX,chuY,csgA,csgB,csgC,csgD,csgE,csgF,csgG,cvac,eaeH,ecpA,ecpB,ecpC,ecpD,ecpE,ecpR,ehaA,ehaB,entA,entB,entC,entD,entE,entF,entS,espL1,fepA,fepB,fepC,fepD,fepE,fepG,fes,fimA,fimB,fimC,fimD,fimE,fimF,fimG,fimH,fimI,flgA,flgB,flgC,flgD,flgE,flgF,flgG,flgH,flgI,flgJ,flgK,flgL,flgN,flhA,…
ESC_HA9052AA	Poultry		ST5940	1208	1	3	aatA,aec17,aec18,aec19,aec22,aec23,aec24,aec25,aec26,aec28,aec29,aec30,aec31,aec32,agn43,artj,aslA,b2972,c3385,c3386,c3400,c3610,cadA,cheA,cheB,cheR,cheW,cheY,cheZ,chuS,clpV,csgA,csgB,csgC,csgD,csgE,csgF,csgG,eaeH,ecpA,ecpB,ecpC,ecpD,ecpR,ehaA,ehaB,entA,entB,entC,entD,entE,entF,entS,espL1,fepA,fepB,fepC,fepD,fepE,fepG,fes,fimA,fimB,fimC,fimD,fimE,fimF,fimG,fimH,fimI,flgA,flgB,flgC,flgD,flgE,flgF,…
ESC_HA9244AA	Livestock	Swine	ST117	340	2	5	aaiW,aatA,aec7,artj,aslA,b2972,c3385,c3386,c3400,cadA,cah,cdiB,ce1a,cheA,cheB,cheR,cheW,cheY,cheZ,chuA,chuS,chuT,chuU,chuV,chuW,chuX,chuY,cia,clpB,clpC,clpE,clpF,clpG,clpH,clpL,csgA,csgB,csgC,csgD,csgE,csgF,csgG,eaeH,ehaA,ehaB,entA,entB,entC,entD,entE,entF,entS,espL1,espP,faeD,faeJ,fepA,fepB,fepC,fepD,fepE,fepG,fes,fimA,fimB,fimC,fimD,fimE,fimF,fimG,fimH,fimI,flgA,flgB,flgC,flgD,flgE,flgF,flgG,fl…
ESC_HB7279AA	Human		ST117	8	1	1	aatA,aec7,afaA-VIII,afaB-VIII,afaC-VIII,afaD-VIII,afaE-VIII,artj,aslA,b2972,c3385,c3386,c3400,c3610,cadA,cah,cdiB,cdt.IIIA,cdt.IIIB,cdt.IIIC,cheA,cheB,cheR,cheW,cheY,cheZ,chuA,chuS,chuT,chuU,chuV,chuW,chuX,chuY,cma,cnf2,csgA,csgB,csgC,csgD,csgE,csgF,csgG,cvac,eaeH,ecpA,ecpB,ecpC,ecpD,ecpE,ecpR,ehaA,ehaB,entA,entB,entC,entD,entE,entF,entS,espL1,fepA,fepB,fepC,fepD,fepE,fepG,fes,fimA,fimB,fimC,fimD…
ESC_HB7747AA	Livestock	Bovine	ST117	247	1	5	aatA,aec7,afaA-VIII,afaB-VIII,afaC-VIII,afaD-VIII,afaE-VIII,afaF-VII,artj,aslA,b2972,c3385,c3386,c3400,cadA,cdiB,ce1a,cheA,cheB,cheR,cheW,cheY,cheZ,chuA,chuS,chuT,chuU,chuV,chuW,chuX,chuY,cia,clpB,clpC,clpE,clpF,clpG,clpH,clpL,csgA,csgB,csgC,csgD,csgE,csgF,csgG,eaeH,ecpA,ecpB,ecpC,ecpE,ecpR,ehaA,ehaB,entA,entB,entC,entD,entE,entF,entS,espL1,espP,faeD,faeJ,fepA,fepB,fepC,fepD,fepE,fepG,fes,fimA,fi…
ESC_HB8528AA	Poultry		ST117	781	1	5	aatA,aec7,artj,aslA,b2972,c3385,c3386,c3400,c3610,cadA,cdiB,cheA,cheB,cheR,cheW,cheY,cheZ,chuA,chuS,chuT,chuU,chuV,chuW,chuX,chuY,csgA,csgB,csgC,csgD,csgE,csgF,csgG,cvac,eaeH,ecpA,ecpB,ecpC,ecpD,ecpE,ecpR,ehaA,ehaB,entA,entB,entC,entD,entE,entF,entS,espL1,fepA,fepB,fepC,fepD,fepE,fepG,fes,fimA,fimB,fimC,fimD,fimE,fimF,fimG,fimH,fimI,flgA,flgB,flgC,flgD,flgE,flgF,flgG,flgH,flgI,flgJ,flgK,flgL,flgN…
ESC_HB8620AA	Poultry		ST117	782	1	4	aatA,aec7,artj,aslA,b2972,c3385,c3386,c3400,c3610,cadA,cah,ccdb,cheA,cheB,cheR,cheW,cheY,cheZ,chuA,chuS,chuT,chuU,chuV,chuW,chuX,chuY,csgA,csgB,csgC,csgD,csgE,csgF,csgG,cvac,eaeH,ecpA,ecpB,ecpC,ecpD,ecpE,ecpR,ehaA,ehaB,entA,entB,entC,entD,entE,entF,entS,espL1,fepA,fepB,fepC,fepD,fepE,fepG,fes,fimA,fimB,fimC,fimD,fimE,fimF,fimG,fimH,fimI,flgA,flgB,flgC,flgD,flgE,flgF,flgG,flgH,flgI,flgJ,flgK,flgL,…
ESC_HB8660AA	Livestock	Bovine	ST117	305	1	2	aec7,artj,aslA,avian-hlyE,b2972,c3385,c3386,c3400,cadA,cah,ce1a,cheA,cheB,cheR,cheW,cheY,cheZ,chuA,chuS,chuT,chuU,chuV,chuW,chuX,chuY,cma,csgA,csgB,csgC,csgD,csgE,csgF,csgG,eaeH,ecpA,ecpB,ecpC,ecpD,ecpE,ecpR,ehaA,ehaB,entA,entB,entC,entD,entE,entF,entS,espL1,fepA,fepB,fepC,fepD,fepE,fepG,fes,fimA,fimB,fimC,fimD,fimE,fimF,fimG,fimH,fimI,flgA,flgB,flgC,flgD,flgE,flgF,flgG,flgH,flgI,flgJ,flgK,flgL,f…
ESC_HB9085AA	Livestock	Bovine	ST117	306	1	5	agn43,artj,aslA,astA,b2972,c3385,c3386,c3400,cadA,cda,cdiB,ce1a,cheA,cheB,cheR,cheW,cheY,cheZ,chuA,chuS,chuT,chuU,chuV,chuW,chuX,chuY,cma,csgA,csgB,csgC,csgD,csgE,csgF,csgG,eaeH,ecpA,ecpB,ecpC,ecpD,ecpE,ecpR,ehaA,ehaB,entA,entB,entC,entD,entE,entF,entS,fepA,fepB,fepC,fepD,fepE,fepG,fes,fimA,fimB,fimC,fimD,fimE,fimF,fimG,fimH,fimI,flgA,flgB,flgC,flgD,flgE,flgF,flgG,flgH,flgI,flgJ,flgK,flgL,flgN,fl…
ESC_HB9107AA	Livestock	Bovine	ST10618	348	1	5	afaA-VIII,afaB-VIII,afaE-VIII,afaF-VII,agn43,artj,aslA,b2972,c3385,c3386,c3400,cadA,cdiB,ce1a,cheA,cheB,cheR,cheW,cheY,cheZ,chuA,chuS,chuU,chuV,chuW,chuX,chuY,csgA,csgB,csgC,csgD,csgE,csgF,csgG,eaeH,ecpA,ecpB,ecpC,ecpD,ecpE,ecpR,ehaA,ehaB,entA,entB,entC,entD,entE,entF,entS,espL1,fepA,fepB,fepC,fepD,fepE,fepG,fes,fimA,fimB,fimC,fimD,fimE,fimF,fimG,fimH,fimI,flgA,flgB,flgC,flgD,flgE,flgF,flgG,flgH,…
ESC_HB9342AA	Livestock	Bovine	ST10642	349	1	1	aatA,afaA-VIII,afaB-VIII,afaC-VIII,afaD-VIII,afaE-VIII,afaF-VII,artj,aslA,astA,b2972,c3400,c3610,cadA,cdiB,cheA,cheB,cheR,cheW,cheY,cheZ,chuA,chuS,chuT,chuU,chuV,chuW,chuX,chuY,csgB,csgC,csgD,csgE,csgF,csgG,eaeH,ecpA,ecpB,ecpC,ecpD,ecpE,ecpR,ehaA,ehaB,entA,entB,entC,entD,entE,entF,entS,espL1,fepB,fepC,fepD,fepE,fepG,fes,fimA,fimB,fimC,fimD,fimE,fimF,fimG,fimH,fimI,flgA,flgB,flgC,flgD,flgE,flgF,fl…
ESC_HC0180AA	Human		ST117	120	1	5	aec7,artj,aslA,b2972,c3385,c3386,c3400,cadA,cdiB,ce1a,cheA,cheB,cheR,cheW,cheY,cheZ,chuA,chuS,chuT,chuU,chuV,chuW,chuX,chuY,cma,csa,csgA,csgB,csgC,csgD,csgE,csgF,csgG,eaeH,ecpA,ecpB,ecpC,ecpD,ecpE,ecpR,ehaA,ehaB,entA,entB,entC,entD,entE,entF,entS,espL1,fepA,fepB,fepC,fepD,fepE,fepG,fes,fimA,fimB,fimC,fimD,fimE,fimF,fimG,fimH,fimI,flgA,flgB,flgC,flgD,flgE,flgF,flgG,flgH,flgI,flgJ,flgK,flgL,flgN,fl…
ESC_HC0683AA	Livestock	Swine	ST117	398	1	2	aec7,artj,aslA,b2972,c3385,c3386,c3400,cadA,cdiA,cdiB,cheA,cheB,cheR,cheW,cheY,cheZ,chuA,chuS,chuT,chuU,chuV,chuW,chuX,chuY,csgA,csgB,csgC,csgD,csgE,csgF,csgG,eaeH,ecpA,ecpB,ecpC,ecpD,ecpE,ecpR,ehaA,ehaB,entA,entB,entC,entD,entE,entF,entS,espL1,fepA,fepB,fepC,fepD,fepE,fepG,fes,fimA,fimB,fimC,fimD,fimE,fimF,fimG,fimH,fimI,flgA,flgB,flgC,flgD,flgE,flgF,flgG,flgH,flgI,flgJ,flgK,flgL,flgN,flhA,flhB,…
ESC_HC1106AA	Human		ST117	121	1	2	aec7,afaB,afaF.III,artj,aslA,b2972,c3385,c3386,c3400,cadA,cah,ccdb,cdiB,cheA,cheB,cheR,cheW,cheY,cheZ,chuA,chuS,chuT,chuU,chuV,chuW,chuX,chuY,csgA,csgB,csgC,csgD,csgE,csgF,csgG,draA,draC,draD,draE,draP,eaeH,ecpA,ecpB,ecpC,ecpD,ecpE,ecpR,ehaA,ehaB,entA,entB,entC,entD,entE,entF,entS,espL1,fepA,fepB,fepC,fepD,fepE,fepG,fes,fimA,fimB,fimC,fimD,fimE,fimF,fimG,fimH,fimI,flgA,flgB,flgC,flgD,flgE,flgF,fl…
ESC_HC1427AA	Human		ST14083	245	1	2	aatA,aec7,artj,aslA,b2972,c3385,c3386,c3400,cadA,cba,cdiB,cheA,cheB,cheR,cheW,cheY,cheZ,chuA,chuS,chuT,chuU,chuV,chuW,chuX,chuY,cma,csgA,csgB,csgC,csgD,csgE,csgF,csgG,eaeH,ecpA,ecpB,ecpC,ecpD,ecpE,ecpR,ehaA,ehaB,entA,entB,entC,entD,entE,entF,entS,espL1,fepA,fepB,fepC,fepD,fepE,fepG,fes,fimA,fimB,fimC,fimD,fimE,fimF,fimG,fimH,fimI,flgA,flgB,flgC,flgD,flgE,flgF,flgG,flgH,flgI,flgJ,flgK,flgL,flgN,fl…
ESC_HC1574AA	Human		ST117	122	1	2	aatA,aec7,artj,aslA,astA,b2972,c3385,c3386,c3400,cadA,cah,cdiB,cfaA,cfaB,cfaC,cfaD,cheA,cheB,cheR,cheW,cheY,cheZ,chuA,chuS,chuT,chuU,chuV,chuW,chuX,chuY,csgA,csgB,csgC,csgD,csgE,csgF,csgG,eaeH,ecpA,ecpB,ecpC,ecpD,ecpE,ecpR,ehaA,ehaB,entA,entB,entC,entD,entE,entF,entS,espL1,fepA,fepB,fepC,fepD,fepE,fepG,fes,fimA,fimB,fimC,fimD,fimE,fimF,fimG,fimH,fimI,flgA,flgB,flgC,flgD,flgE,flgF,flgG,flgH,flgI,f…
ESC_HC1770AA	Human		ST844	222	1	2	aec7,afaB,afaF.III,artj,aslA,b2972,c3385,c3386,c3400,cadA,cah,ccdb,cdiB,cdtA,cdtB,cdtC,cheA,cheB,cheR,cheW,cheY,cheZ,chuA,chuS,chuT,chuU,chuV,chuW,chuX,chuY,csgA,csgB,csgC,csgD,csgE,csgF,csgG,draA,draC,draD,draE,draP,eaeH,ecpA,ecpB,ecpC,ecpD,ecpE,ecpR,ehaA,ehaB,entA,entB,entC,entD,entE,entF,entS,espL1,fepA,fepB,fepC,fepD,fepE,fepG,fes,fimA,fimB,fimC,fimD,fimE,fimF,fimG,fimH,fimI,flgA,flgB,flgC,fl…
ESC_HC3703AA	Human		ST117	123	1	4	aatA,aec31,aec32,agn43,artj,aslA,c3385,c3386,c3400,c3610,cadA,cah,ccdb,cheA,cheB,cheR,cheW,cheY,cheZ,chuA,chuS,chuT,chuU,chuV,chuW,chuX,chuY,csgA,csgB,csgC,csgD,csgE,csgF,csgG,cvac,ecpA,ecpB,ecpC,ecpD,ecpE,ecpR,ehaB,entA,entB,entC,entD,entE,entF,entS,espL1,fepA,fepB,fepC,fepD,fepE,fepG,fes,fimA,fimB,fimC,fimD,fimE,fimF,fimG,fimH,fimI,flgA,flgB,flgC,flgD,flgE,flgF,flgG,flgH,flgI,flgJ,flgK,flgL,flg…
ESC_HC4104AA	Human		ST117	124	1	5	aec7,agn43,artj,aslA,b2972,c3385,c3386,c3400,cadA,cdiB,cheA,cheB,cheR,cheW,cheY,cheZ,chuA,chuS,chuT,chuU,chuV,chuW,chuX,chuY,cma,csgA,csgB,csgC,csgD,csgE,csgF,csgG,eaeH,ecpA,ecpB,ecpC,ecpD,ecpE,ecpR,ehaA,ehaB,entA,entB,entC,entD,entE,entF,entS,espL1,fepA,fepB,fepC,fepD,fepE,fepG,fes,fimA,fimB,fimC,fimD,fimE,fimF,fimG,fimH,fimI,flgA,flgB,flgC,flgD,flgE,flgF,flgG,flgH,flgI,flgJ,flgK,flgL,flgN,flhA,…
ESC_HC4488AA	Livestock	Swine	ST14178	487	1	4	aec7,agn43,artj,aslA,b2972,c3385,c3386,c3400,cadA,cdiB,cheA,cheB,cheR,cheW,cheY,cheZ,chuA,chuS,chuT,chuU,chuV,chuW,chuX,chuY,csgA,csgB,csgC,csgD,csgE,csgF,csgG,eaeH,ecpA,ecpB,ecpC,ecpD,ecpE,ecpR,ehaA,ehaB,entA,entB,entC,entD,entE,entF,entS,espL1,fepA,fepB,fepC,fepD,fepE,fepG,fes,fimA,fimB,fimC,fimD,fimE,fimF,fimG,fimH,fimI,flgA,flgB,flgC,flgD,flgE,flgF,flgG,flgH,flgI,flgJ,flgK,flgL,flgN,flhA,flhB…
ESC_HC4658AA	Livestock	Swine	ST117	399	1	7	aaiX,aec7,artj,aslA,b2972,c3385,c3386,c3400,cadA,cah,cdiB,cheA,cheB,cheR,cheW,cheY,cheZ,chuA,chuS,chuT,chuU,chuV,chuW,chuX,chuY,clbA,clbB,clbC,clbD,clbE,clbF,clbG,clbH,clbI,clbJ,clbL,clbM,clbN,clbO,clbP,clbQ,clbR,csgA,csgB,csgC,csgD,csgE,csgF,csgG,ecpA,ecpB,ecpC,ecpD,ecpE,ecpR,ehaA,ehaB,entA,entB,entC,entD,entE,entF,entS,espL1,fepA,fepB,fepC,fepD,fepE,fepG,fes,fimA,fimB,fimC,fimD,fimE,fimF,fimG,f…
ESC_HC5923AA	Livestock	Swine	ST117	400	1	7	aaiX,aec7,artj,aslA,b2972,c3385,c3386,c3400,cadA,cheA,cheB,cheR,cheW,cheY,cheZ,chuA,chuS,chuT,chuU,chuV,chuW,chuX,chuY,cia,clbA,clbB,clbC,clbD,clbE,clbF,clbG,clbH,clbI,clbJ,clbK,clbL,clbM,clbN,clbO,clbP,clbQ,clbR,csgA,csgB,csgC,csgD,csgE,csgF,csgG,eaeH,ehaA,ehaB,entA,entB,entC,entD,entE,entF,entS,espL1,fepA,fepB,fepC,fepD,fepE,fepG,fes,fimA,fimB,fimC,fimD,fimE,fimF,fimG,fimH,fimI,flgA,flgB,flgC,f…
ESC_HC5928AA	Livestock	Swine	ST117	401	1	2	aatA,aec7,artj,aslA,b2972,c3385,c3386,c3400,cadA,cdiB,ce1a,cheA,cheB,cheR,cheW,cheY,cheZ,chuA,chuS,chuT,chuU,chuV,chuW,chuX,chuY,cib,cma,csgA,csgB,csgC,csgD,csgE,csgF,csgG,eaeH,ecpA,ecpB,ecpC,ecpD,ecpE,ecpR,ehaA,ehaB,entA,entB,entC,entD,entE,entF,entS,espL1,fepA,fepB,fepC,fepD,fepE,fepG,fes,fimA,fimB,fimC,fimD,fimE,fimF,fimG,fimH,fimI,flgA,flgB,flgC,flgD,flgE,flgF,flgG,flgH,flgI,flgJ,flgK,flgL,fl…
ESC_HC6642AA	Human		ST117	125	1	2	aatA,aec7,artj,aslA,astA,avian-hlyE,b2972,c3385,c3386,c3400,cadA,cba,ccdb,cheA,cheB,cheR,cheW,cheY,cheZ,chuA,chuS,chuT,chuU,chuV,chuW,chuX,chuY,cma,csgA,csgB,csgC,csgD,csgE,csgF,csgG,eaeH,ecpA,ecpB,ecpC,ecpD,ecpE,ecpR,ehaA,entA,entB,entC,entD,entE,entF,entS,espL1,fepA,fepB,fepC,fepD,fepE,fepG,fes,fimA,fimB,fimC,fimD,fimE,fimF,fimG,fimH,fimI,flgA,flgB,flgC,flgD,flgE,flgF,flgG,flgH,flgI,flgJ,flgK,f…
ESC_HC7688AA	Livestock	Bovine	ST117	307	1	2	aatA,aec7,artj,aslA,b2972,c3385,c3386,c3400,cadA,cdiB,cheA,cheB,cheR,cheW,cheY,cheZ,chuA,chuS,chuT,chuU,chuV,chuW,chuX,chuY,csgA,csgB,csgC,csgD,csgE,csgF,csgG,cvac,eaeH,ecpA,ecpB,ecpC,ecpD,ecpE,ecpR,ehaA,ehaB,entA,entB,entC,entD,entE,entF,entS,espL1,fepA,fepB,fepC,fepD,fepE,fepG,fes,fimA,fimB,fimC,fimD,fimE,fimF,fimG,fimH,fimI,flgA,flgB,flgC,flgD,flgE,flgF,flgG,flgH,flgI,flgJ,flgK,flgL,flgN,flhA,…
ESC_HC7776AA	Livestock	Swine	ST117	402	1	6	aec7,artj,aslA,astA,b2972,c3385,c3386,c3400,cadA,cah,cdiA,cdiB,cheA,cheB,cheR,cheW,cheY,cheZ,chuA,chuS,chuT,chuU,chuV,chuW,chuX,chuY,cia,cma,csgA,csgB,csgC,csgD,csgE,csgF,csgG,cvac,eaeH,ecpA,ecpB,ecpC,ecpD,ecpE,ecpR,ehaB,entA,entB,entC,entD,entE,entF,entS,espL1,fepA,fepB,fepC,fepD,fepE,fepG,fes,fimA,fimC,fimD,fimE,fimF,fimG,fimH,fimI,flgA,flgB,flgC,flgD,flgE,flgF,flgG,flgH,flgI,flgJ,flgK,flgL,flg…
ESC_HC8558AA	Livestock	Swine	ST117	403	1	7	aaiX,aec7,artj,aslA,b2972,c3385,c3386,c3400,cadA,cah,cba,cdiB,cheA,cheB,cheR,cheW,cheY,cheZ,chuA,chuS,chuT,chuU,chuV,chuW,chuX,chuY,clbA,clbB,clbC,clbD,clbE,clbF,clbG,clbH,clbI,clbJ,clbK,clbL,clbM,clbN,clbO,clbP,clbQ,clbR,cma,csgA,csgB,csgC,csgD,csgE,csgF,csgG,cvac,eaeH,ecpA,ecpB,ecpC,ecpD,ecpE,ecpR,ehaA,ehaB,entA,entB,entC,entD,entE,entF,entS,espL1,fepA,fepB,fepC,fepD,fepE,fepG,fes,fimA,fimB,fim…
ESC_HC9010AA	Livestock	Swine	ST117	404	1	2	aec7,artj,aslA,avian-hlyE,b2972,c3385,c3386,c3400,cadA,cdiA,cdiB,cheA,cheB,cheR,cheW,cheY,cheZ,chuA,chuS,chuT,chuU,chuV,chuW,chuX,chuY,cka,csgA,csgB,csgC,csgD,csgE,csgF,csgG,eaeH,ecpA,ecpB,ecpC,ecpD,ecpE,ecpR,ehaB,entA,entB,entC,entD,entE,entF,entS,espL1,fepA,fepB,fepC,fepD,fepE,fepG,fes,fimA,fimB,fimC,fimD,fimE,fimF,fimG,fimH,fimI,flgA,flgB,flgC,flgD,flgE,flgF,flgG,flgH,flgI,flgJ,flgK,flgL,flgN,…
ESC_HC9970AA	Livestock	Swine	ST14294	488	1	5	aec7,artj,aslA,b2972,c3385,c3386,c3400,cadA,cdiB,cheA,cheB,cheR,cheW,cheY,cheZ,chuA,chuS,chuT,chuU,chuV,chuW,chuX,chuY,cka,csgA,csgB,csgC,csgD,csgE,csgF,csgG,cvac,eaeH,ecpA,ecpB,ecpC,ecpD,ecpE,ecpR,ehaA,ehaB,entA,entB,entC,entD,entE,entF,entS,espL1,fepA,fepB,fepC,fepD,fepE,fepG,fes,fimA,fimB,fimC,fimD,fimE,fimF,fimG,fimH,fimI,flgA,flgB,flgC,flgD,flgE,flgF,flgG,flgH,flgI,flgJ,flgK,flgL,flgN,flhA,f…
ESC_IA0622AA	Livestock	Bovine	ST117	249	7	1	aec7,afaA-VIII,afaB-VIII,afaC-VIII,afaD-VIII,afaE-VIII,afaF-VII,artj,aslA,b2972,c3385,c3386,c3400,c3610,cadA,ccdb,cdiA,cdiB,cdt.IIIA,cdt.IIIB,cdt.IIIC,cheA,cheB,cheR,cheW,cheY,cheZ,chuA,chuS,chuT,chuU,chuV,chuW,chuX,chuY,cnf2,csgA,csgB,csgC,csgD,csgE,csgF,csgG,eaeH,ecpA,ecpB,ecpC,ecpD,ecpE,ecpR,ehaA,ehaB,entA,entB,entC,entD,entE,entF,entS,espL1,espP,fepA,fepB,fepC,fepD,fepE,fepG,fes,fimA,fimB,fim…
ESC_IA0624AA	Livestock	Bovine	ST117	249	7	1	aec7,afaA-VIII,afaB-VIII,afaC-VIII,afaD-VIII,afaE-VIII,afaF-VII,artj,aslA,b2972,c3385,c3386,c3400,c3610,cadA,ccdb,cdiA,cdiB,cdt.IIIA,cdt.IIIB,cdt.IIIC,cheA,cheB,cheR,cheW,cheY,cheZ,chuA,chuS,chuT,chuU,chuV,chuW,chuX,chuY,cnf2,csgA,csgB,csgC,csgD,csgE,csgF,csgG,eaeH,ecpA,ecpB,ecpC,ecpD,ecpE,ecpR,ehaA,ehaB,entA,entB,entC,entD,entE,entF,entS,espL1,espP,fepA,fepB,fepC,fepD,fepE,fepG,fes,fimA,fimB,fim…
ESC_IA0792AA	Human		ST117	126	1	5	aaiX,aatA,aec7,artj,aslA,avian-hlyE,c3385,c3386,c3400,cadA,cheA,cheB,cheR,cheW,cheY,cheZ,chuA,chuS,chuT,chuU,chuV,chuW,chuX,chuY,cka,cma,csgA,csgB,csgC,csgD,csgE,csgF,csgG,eaeH,ecpA,ecpB,ecpC,ecpD,ecpE,ecpR,ehaA,ehaB,entA,entB,entC,entD,entE,entF,entS,espL1,fepA,fepB,fepC,fepD,fepE,fepG,fes,fimA,fimB,fimC,fimD,fimF,fimG,fimH,fimI,flgA,flgB,flgC,flgD,flgE,flgF,flgG,flgH,flgI,flgJ,flgK,flgL,flgN,fl…
ESC_IA0793AA	Human		ST117	127	1	5	aaiX,aatA,aec7,artj,aslA,avian-hlyE,c3385,c3386,c3400,cadA,cheA,cheB,cheR,cheW,cheY,cheZ,chuA,chuS,chuT,chuU,chuV,chuW,chuX,chuY,cka,cma,csgA,csgB,csgC,csgD,csgE,csgF,csgG,eaeH,ecpA,ecpB,ecpC,ecpD,ecpE,ecpR,ehaA,ehaB,entA,entB,entC,entD,entE,entF,entS,espL1,fepA,fepB,fepC,fepD,fepE,fepG,fes,fimA,fimB,fimC,fimD,fimF,fimG,fimH,fimI,flgA,flgB,flgC,flgD,flgE,flgF,flgG,flgH,flgI,flgJ,flgK,flgL,flgN,fl…
ESC_IA1078AA	Livestock	Swine	ST117	405	1	4	aec7,artj,aslA,b2972,c3385,c3386,c3400,cadA,cdiA,cdiB,cheA,cheB,cheR,cheW,cheY,cheZ,chuA,chuS,chuT,chuU,chuV,chuW,chuX,chuY,cib,csgA,csgB,csgC,csgD,csgE,csgF,csgG,eaeH,ecpA,ecpB,ecpC,ecpD,ecpE,ecpR,ehaB,entA,entB,entC,entD,entE,entF,entS,espL1,fepA,fepB,fepC,fepD,fepE,fepG,fes,fimA,fimB,fimC,fimD,fimE,fimF,fimG,fimH,fimI,flgA,flgB,flgC,flgD,flgE,flgF,flgG,flgH,flgI,flgJ,flgK,flgL,flgN,flhA,flhB,f…
ESC_IA1883AA	Livestock	Bovine	ST117	249	7	1	aec7,afaA-VIII,afaB-VIII,afaC-VIII,afaD-VIII,afaE-VIII,afaF-VII,artj,aslA,b2972,c3385,c3386,c3400,c3610,cadA,ccdb,cdiA,cdiB,cdt.IIIA,cdt.IIIB,cdt.IIIC,cheA,cheB,cheR,cheW,cheY,cheZ,chuA,chuS,chuT,chuU,chuV,chuW,chuX,chuY,cnf2,csgA,csgB,csgC,csgD,csgE,csgF,csgG,eaeH,ecpA,ecpB,ecpC,ecpD,ecpE,ecpR,ehaA,ehaB,entA,entB,entC,entD,entE,entF,entS,espL1,espP,fepA,fepB,fepC,fepD,fepE,fepG,fes,fimA,fimB,fim…
ESC_IA2288AA	Livestock	Bovine	ST117	249	7	1	aec7,afaA-VIII,afaB-VIII,afaC-VIII,afaD-VIII,afaE-VIII,afaF-VII,artj,aslA,b2972,c3385,c3386,c3400,c3610,cadA,ccdb,cdiA,cdiB,cdt.IIIA,cdt.IIIB,cdt.IIIC,cheA,cheB,cheR,cheW,cheY,cheZ,chuA,chuS,chuT,chuU,chuV,chuW,chuX,chuY,cnf2,csgA,csgB,csgC,csgD,csgE,csgF,csgG,eaeH,ecpA,ecpB,ecpC,ecpD,ecpE,ecpR,ehaA,ehaB,entA,entB,entC,entD,entE,entF,entS,espL1,espP,fepA,fepB,fepC,fepD,fepE,fepG,fes,fimA,fimB,fim…
ESC_IA2289AA	Livestock	Bovine	ST117	249	7	1	aec7,afaA-VIII,afaB-VIII,afaC-VIII,afaD-VIII,afaE-VIII,afaF-VII,artj,aslA,b2972,c3385,c3386,c3400,c3610,cadA,ccdb,cdiA,cdiB,cdt.IIIA,cdt.IIIB,cdt.IIIC,cheA,cheB,cheR,cheW,cheY,cheZ,chuA,chuS,chuT,chuU,chuV,chuW,chuX,chuY,cnf2,csgA,csgB,csgC,csgD,csgE,csgF,csgG,eaeH,ecpA,ecpB,ecpC,ecpD,ecpE,ecpR,ehaA,ehaB,entA,entB,entC,entD,entE,entF,entS,espL1,espP,fepA,fepB,fepC,fepD,fepE,fepG,fes,fimA,fimB,fim…
ESC_IA8885AA	Human		ST117	128	2	2	aatA,aec7,artj,aslA,b2972,c3385,c3386,c3400,cadA,ccdb,cdiB,cheA,cheB,cheR,cheW,cheY,cheZ,chuA,chuS,chuT,chuU,chuV,chuW,chuX,chuY,cib,csgA,csgB,csgC,csgD,csgE,csgF,csgG,eaeH,ecpA,ecpB,ecpC,ecpD,ecpE,ecpR,ehaA,ehaB,entA,entB,entC,entD,entE,entF,entS,espL1,fepA,fepB,fepC,fepD,fepE,fepG,fes,fimA,fimB,fimC,fimD,fimE,fimF,fimG,fimH,fimI,flgA,flgB,flgC,flgD,flgE,flgF,flgG,flgH,flgI,flgJ,flgK,flgL,flgN,f…
ESC_IA8929AA	Human		ST117	129	1	5	aaiW,aatA,aec7,afaA-VIII,afaB-VIII,afaC-VIII,afaD-VIII,afaE-VIII,agn43,artj,aslA,b2972,c3385,c3386,c3400,cadA,cah,ce1a,cheA,cheB,cheR,cheW,cheY,cheZ,chuA,chuS,chuT,chuU,chuV,chuW,chuX,chuY,clpB,clpC,clpE,clpF,clpG,clpH,clpL,csgA,csgB,csgC,csgD,csgE,csgF,csgG,eaeH,ecpA,ecpB,ecpC,ecpD,ecpE,ecpR,ehaA,ehaB,entA,entB,entC,entD,entE,entF,entS,espL1,espP,faeD,faeJ,fepA,fepB,fepC,fepD,fepE,fepG,fes,fimA,…
ESC_IA8984AA	Human		ST117	130	1	4	aatA,aec7,artj,aslA,b2972,c3385,c3386,c3400,c3610,cadA,cdiB,cheA,cheB,cheR,cheW,cheY,cheZ,chuA,chuS,chuT,chuU,chuV,chuW,chuX,chuY,csgA,csgB,csgC,csgD,csgE,csgF,csgG,cvac,eaeH,ecpA,ecpB,ecpC,ecpD,ecpE,ecpR,ehaA,ehaB,entA,entB,entC,entD,entE,entF,entS,espL1,fepA,fepB,fepC,fepD,fepE,fepG,fes,fimA,fimB,fimC,fimD,fimE,fimF,fimG,fimH,fimI,flgA,flgB,flgC,flgD,flgE,flgF,flgG,flgH,flgI,flgJ,flgK,flgL,flgN…
ESC_IA9135AA	Human		ST117	131	2	4	aec7,artj,aslA,b2972,c3385,c3386,c3400,c3610,cadA,cah,ccdb,cdiB,cdtA,cdtB,cheA,cheB,cheR,cheW,cheY,cheZ,chuA,chuS,chuT,chuU,chuV,chuW,chuX,chuY,cib,csgA,csgB,csgC,csgD,csgE,csgF,csgG,eaeH,ecpA,ecpB,ecpC,ecpE,ecpR,ehaA,ehaB,entA,entB,entC,entD,entE,entF,entS,espL1,fepA,fepB,fepC,fepD,fepE,fepG,fes,fimA,fimB,fimC,fimD,fimE,fimF,fimG,fimH,fimI,flgA,flgB,flgC,flgD,flgE,flgF,flgG,flgH,flgI,flgJ,flgK,f…
ESC_IA9291AA	Human		ST117	132	1	2	aatA,aec7,agn43,artj,aslA,b2972,c3385,c3386,c3400,cadA,cah,cba,ccdb,cdiA,cdiB,cheA,cheB,cheR,cheW,cheY,cheZ,chuA,chuS,chuT,chuU,chuV,chuW,chuX,chuY,cma,csgA,csgB,csgC,csgD,csgE,csgF,csgG,eaeH,ecpA,ecpB,ecpC,ecpD,ecpE,ecpR,ehaA,ehaB,entA,entB,entC,entD,entE,entF,entS,espL1,fepA,fepB,fepC,fepD,fepE,fepG,fes,fimA,fimB,fimC,fimD,fimE,fimF,fimG,fimH,fimI,flgA,flgB,flgC,flgD,flgE,flgF,flgG,flgH,flgI,fl…
ESC_IA9462AA	Human		ST117	133	1	6	aatA,aec7,artj,aslA,b2972,c3385,c3386,c3400,cadA,cdiB,ce1a,cheA,cheB,cheR,cheW,cheY,cheZ,chuA,chuS,chuT,chuU,chuV,chuW,chuX,chuY,cib,csgA,csgB,csgC,csgD,csgE,csgF,csgG,eaeH,ecpA,ecpB,ecpC,ecpD,ecpE,ecpR,ehaA,ehaB,entA,entB,entC,entD,entE,entF,entS,espL1,fepA,fepB,fepC,fepD,fepE,fepG,fes,fimA,fimB,fimC,fimD,fimE,fimF,fimG,fimH,fimI,flgA,flgB,flgC,flgD,flgE,flgF,flgG,flgH,flgI,flgJ,flgK,flgL,flgN,f…
ESC_IA9614AA	Human		ST117	134	1	4	aatA,aec7,artj,aslA,b2972,c3385,c3386,c3400,c3610,cadA,cdiB,cheA,cheB,cheR,cheW,cheY,cheZ,chuA,chuS,chuT,chuU,chuV,chuW,chuX,chuY,csgA,csgB,csgC,csgD,csgE,csgF,csgG,cvac,eaeH,ecpA,ecpB,ecpC,ecpD,ecpE,ecpR,ehaA,ehaB,entA,entB,entC,entD,entE,entF,entS,espL1,fepA,fepB,fepC,fepD,fepE,fepG,fes,fimA,fimB,fimC,fimD,fimE,fimF,fimG,fimH,fimI,flgA,flgB,flgC,flgD,flgE,flgF,flgG,flgH,flgI,flgJ,flgK,flgL,flgN…
ESC_IA9639AA	Human		ST117	135	1	2	aatA,aec7,artj,aslA,b2972,c3385,c3386,c3400,c3610,cadA,ccdb,cdiB,cdtA,cdtB,cdtC,ce1a,cheA,cheB,cheR,cheW,cheY,cheZ,chuA,chuS,chuT,chuU,chuV,chuW,chuX,chuY,cib,csgA,csgB,csgC,csgD,csgE,csgF,csgG,eaeH,ecpA,ecpB,ecpC,ecpD,ecpE,ecpR,ehaA,ehaB,entA,entB,entC,entD,entE,entF,entS,espL1,fepA,fepB,fepC,fepD,fepE,fepG,fes,fimA,fimB,fimC,fimD,fimE,fimF,fimG,fimH,fimI,flgA,flgB,flgC,flgD,flgE,flgF,flgG,flgH,…
ESC_IA9663AA	Human		ST4045	228	1	2	aatA,aec7,artj,aslA,avian-hlyE,b2972,c3385,c3386,c3400,cadA,cdiB,cheA,cheB,cheR,cheW,cheY,cheZ,chuA,chuS,chuT,chuU,chuV,chuW,chuX,chuY,cka,csgA,csgB,csgC,csgD,csgE,csgF,csgG,cvac,eaeH,ecpA,ecpB,ecpC,ecpD,ecpE,ecpR,ehaA,ehaB,entA,entB,entC,entD,entE,entF,entS,espL1,fepA,fepB,fepC,fepD,fepE,fepG,fes,fimA,fimB,fimC,fimD,fimE,fimF,fimG,fimH,fimI,flgA,flgB,flgC,flgD,flgE,flgF,flgG,flgH,flgI,flgJ,flgK,…
ESC_IA9778AA	Human		ST117	136	1	6	aatA,aec7,artj,aslA,b2972,c3385,c3386,c3400,cadA,cba,ccdb,cdiB,cheA,cheB,cheR,cheW,cheY,cheZ,chuA,chuS,chuT,chuU,chuV,chuW,chuX,chuY,cka,cma,csgA,csgB,csgC,csgD,csgE,csgF,csgG,cvac,eaeH,ecpA,ecpB,ecpC,ecpD,ecpE,ecpR,ehaA,ehaB,entA,entB,entC,entD,entE,entF,entS,espL1,fepA,fepB,fepC,fepD,fepE,fepG,fes,fimA,fimB,fimC,fimD,fimE,fimF,fimG,fimH,fimI,flgA,flgB,flgC,flgD,flgE,flgF,flgG,flgH,flgI,flgJ,flg…
ESC_IA9861AA	Human		ST117	131	2	4	aec7,artj,aslA,b2972,c3385,c3386,c3400,c3610,cadA,cah,ccdb,cdiB,cdtA,cdtB,cheA,cheB,cheR,cheW,cheY,cheZ,chuA,chuS,chuT,chuU,chuV,chuW,chuX,chuY,cib,csgA,csgB,csgC,csgD,csgE,csgF,csgG,eaeH,ecpA,ecpB,ecpC,ecpE,ecpR,ehaA,ehaB,entA,entB,entC,entD,entE,entF,entS,espL1,fepA,fepB,fepC,fepD,fepE,fepG,fes,fimA,fimB,fimC,fimD,fimE,fimF,fimG,fimH,fimI,flgA,flgB,flgC,flgD,flgE,flgF,flgG,flgH,flgI,flgJ,flgK,f…
ESC_IA9889AA	Human		ST117	137	1	1	aaiW,aatA,aec7,agn43,artj,aslA,b2972,c3385,c3386,c3400,cadA,cah,cheA,cheB,cheR,cheW,cheY,cheZ,chuA,chuS,chuT,chuU,chuV,chuW,chuX,chuY,clpB,clpC,clpE,clpF,clpG,clpH,clpL,csgA,csgB,csgC,csgD,csgE,csgF,csgG,eaeH,ehaA,ehaB,entA,entB,entC,entD,entE,entF,entS,espL1,espP,f17c.a,f17d.C,f17d.D,faeD,faeJ,fepA,fepB,fepC,fepD,fepE,fepG,fes,fimA,fimB,fimC,fimD,fimE,fimF,fimG,fimH,fimI,flgA,flgB,flgC,flgD,flgE…
ESC_IB0102AA	Livestock	Swine	ST117	406	1	2	aec7,artj,aslA,b2972,c3385,c3386,c3400,cadA,cdiB,cheA,cheB,cheR,cheW,cheY,cheZ,chuA,chuS,chuT,chuU,chuV,chuW,chuX,chuY,cka,csgA,csgB,csgC,csgD,csgE,csgF,csgG,eaeH,ecpA,ecpB,ecpC,ecpD,ecpE,ecpR,ehaA,ehaB,entA,entB,entC,entD,entE,entF,entS,espL1,fepA,fepB,fepC,fepD,fepE,fepG,fes,fimA,fimB,fimC,fimD,fimE,fimF,fimG,fimH,fimI,flgA,flgB,flgC,flgD,flgE,flgF,flgG,flgH,flgI,flgJ,flgK,flgL,flgN,flhA,flhB,f…
ESC_IB6306AA	Poultry		ST117	783	1	4	aatA,aec7,artj,aslA,b2972,c3385,c3386,c3400,cadA,cah,cdiB,cheA,cheB,cheR,cheW,cheY,cheZ,chuA,chuS,chuT,chuU,chuV,chuW,chuX,chuY,cma,csgA,csgB,csgC,csgD,csgE,csgF,csgG,eaeH,ecpA,ecpB,ecpC,ecpD,ecpE,ecpR,ehaA,ehaB,entA,entB,entC,entD,entE,entF,entS,espL1,fepA,fepB,fepC,fepD,fepE,fepG,fes,fimA,fimB,fimC,fimD,fimE,fimF,fimG,fimH,fimI,flgA,flgB,flgC,flgD,flgE,flgF,flgG,flgH,flgI,flgJ,flgK,flgL,flgN,fl…
ESC_IB7381AA	Poultry		ST117	784	1	2	aatA,aec7,artj,aslA,b2972,c3385,c3386,c3400,cadA,cba,ccdb,cda,cdiB,cheA,cheB,cheR,cheW,cheY,cheZ,chuA,chuS,chuT,chuU,chuV,chuW,chuX,chuY,cib,cma,csa,csgA,csgB,csgC,csgD,csgE,csgF,csgG,eaeH,ecpA,ecpB,ecpC,ecpD,ecpE,ecpR,ehaA,ehaB,entA,entB,entC,entD,entE,entF,entS,espL1,fepA,fepB,fepC,fepD,fepE,fepG,fes,fimA,fimB,fimC,fimD,fimE,fimF,fimG,fimH,fimI,flgA,flgB,flgC,flgD,flgE,flgF,flgG,flgH,flgI,flgJ,…
ESC_IB8246AA	Human		ST117	138	2	2	aatA,aec7,artj,aslA,b2972,c3385,c3386,c3400,cadA,cheA,cheB,cheR,cheW,cheY,cheZ,chuA,chuS,chuT,chuU,chuV,chuW,chuX,chuY,cka,csgA,csgB,csgC,csgD,csgE,csgF,csgG,cvac,eaeH,ecpA,ecpB,ecpC,ecpD,ecpE,ecpR,ehaA,ehaB,entA,entB,entC,entD,entE,entF,entS,espL1,fepA,fepB,fepC,fepD,fepE,fepG,fes,fimA,fimB,fimC,fimD,fimE,fimF,fimG,fimH,fimI,flgA,flgB,flgC,flgD,flgE,flgF,flgG,flgH,flgI,flgJ,flgK,flgL,flgN,flhA,f…
ESC_IB8298AA	Poultry		ST117	785	1	4	aatA,aec7,agn43,artj,aslA,b2972,c3385,c3386,c3400,cadA,ccdb,cheA,cheB,cheR,cheW,cheY,cheZ,chuA,chuS,chuT,chuU,chuV,chuW,chuX,chuY,cib,csa,csgA,csgB,csgC,csgD,csgE,csgF,csgG,cvac,eaeH,ecpA,ecpB,ecpC,ecpD,ecpE,ecpR,ehaA,ehaB,entA,entB,entC,entD,entE,entF,entS,espL1,fepA,fepB,fepC,fepD,fepE,fepG,fes,fimA,fimB,fimC,fimD,fimE,fimF,fimG,fimH,fimI,flgA,flgB,flgC,flgD,flgE,flgF,flgG,flgH,flgI,flgJ,flgK,f…
ESC_IB8299AA	Poultry		ST117	786	1	2	aec7,artj,aslA,b2972,c3385,c3386,c3400,cadA,cba,ccdb,cdiA,cdiB,cheA,cheB,cheR,cheW,cheY,cheZ,chuA,chuS,chuT,chuU,chuV,chuW,chuX,chuY,cma,csgA,csgB,csgC,csgD,csgE,csgF,csgG,cvac,eaeH,ecpA,ecpB,ecpC,ecpD,ecpE,ecpR,ehaA,ehaB,entA,entB,entC,entD,entE,entF,entS,espL1,fepA,fepB,fepC,fepD,fepE,fepG,fes,fimA,fimB,fimC,fimD,fimE,fimF,fimG,fimH,fimI,flgA,flgB,flgC,flgD,flgE,flgF,flgG,flgH,flgI,flgJ,flgK,fl…
ESC_IB8301AA	Poultry		ST117	787	1	2	aec7,agn43,artj,aslA,b2972,c3385,c3386,cadA,cdiA,cdiB,cheA,cheB,cheR,cheW,cheY,cheZ,chuA,chuS,chuT,chuU,chuV,chuW,chuX,chuY,cma,csgA,csgB,csgC,csgD,csgE,csgF,csgG,cvac,eaeH,ecpA,ecpB,ecpC,ecpD,ecpE,ecpR,ehaA,ehaB,entA,entB,entC,entD,entE,entF,entS,espL1,fepA,fepB,fepC,fepD,fepE,fepG,fes,fimA,fimB,fimC,fimD,fimE,fimF,fimG,fimH,fimI,flgA,flgB,flgC,flgD,flgE,flgF,flgG,flgH,flgI,flgJ,flgK,flgL,flgN,f…
ESC_IB9291AA	Poultry		ST117	788	1	2	aatA,aec7,agn43,artj,aslA,b2972,c3385,c3386,c3400,cadA,cdiB,cheA,cheB,cheR,cheW,cheY,cheZ,chuA,chuS,chuT,chuU,chuV,chuW,chuX,chuY,cma,csgA,csgB,csgC,csgD,csgE,csgF,csgG,eaeH,ecpA,ecpB,ecpC,ecpD,ecpE,ecpR,ehaA,ehaB,entA,entB,entC,entD,entE,entF,entS,espL1,fepA,fepB,fepC,fepD,fepE,fepG,fes,fimA,fimB,fimC,fimD,fimE,fimF,fimG,fimH,fimI,flgA,flgB,flgC,flgD,flgE,flgF,flgG,flgH,flgI,flgJ,flgK,flgL,flgN,…
ESC_IB9455AA	Poultry		ST117	789	1	4	aatA,aec7,artj,aslA,astA,b2972,c3385,c3386,c3400,c3610,cadA,cah,ccdb,cdiA,cdiB,cheA,cheB,cheR,cheW,cheY,cheZ,chuA,chuS,chuT,chuU,chuV,chuW,chuX,chuY,cib,csgA,csgB,csgC,csgD,csgE,csgF,csgG,cvac,eaeH,ecpA,ecpB,ecpC,ecpD,ecpE,ecpR,ehaA,ehaB,entA,entB,entC,entD,entE,entF,entS,espL1,fepA,fepB,fepC,fepD,fepE,fepG,fes,fimA,fimB,fimC,fimD,fimE,fimF,fimG,fimH,fimI,flgA,flgB,flgC,flgD,flgE,flgF,flgG,flgH,f…
ESC_IB9546AA	Poultry		ST117	790	1	4	aec7,artj,aslA,b2972,c3385,c3386,c3400,cadA,cdiA,cdiB,cheA,cheB,cheR,cheW,cheY,cheZ,chuA,chuS,chuT,chuU,chuV,chuW,chuX,chuY,csgA,csgB,csgC,csgD,csgE,csgF,csgG,cvac,eaeH,ecpA,ecpB,ecpC,ecpD,ecpE,ecpR,ehaA,ehaB,entA,entB,entC,entD,entE,entF,entS,espL1,fepA,fepB,fepC,fepD,fepE,fepG,fes,fimA,fimB,fimC,fimD,fimE,fimF,fimG,fimH,fimI,flgA,flgB,flgC,flgD,flgE,flgF,flgG,flgH,flgI,flgJ,flgK,flgL,flgN,flhA,…
ESC_IC0873AA	Livestock	Swine	ST117	407	1	6	aec7,artj,aslA,b2972,c3385,c3386,c3400,cadA,cah,cdiA,cdiB,ce1a,cheA,cheB,cheR,cheW,cheY,cheZ,chuA,chuS,chuT,chuU,chuV,chuW,chuX,chuY,csgA,csgB,csgC,csgD,csgE,csgF,cvac,eaeH,ecpA,ecpB,ecpC,ecpD,ecpE,ecpR,ehaA,ehaB,entA,entB,entC,entD,entE,entF,entS,espL1,fepA,fepB,fepC,fepD,fepE,fepG,fes,fimA,fimB,fimC,fimD,fimE,fimF,fimG,fimH,fimI,flgA,flgB,flgC,flgD,flgE,flgF,flgG,flgH,flgI,flgJ,flgK,flgL,flgN,f…
ESC_IC4128AA	Livestock	Swine	ST117	408	1	6	aec7,agn43,artj,aslA,b2972,c3385,c3386,c3400,cadA,cdiB,ce1a,cheA,cheB,cheR,cheW,cheY,cheZ,chuA,chuS,chuT,chuU,chuV,chuW,chuX,chuY,cib,csgA,csgB,csgC,csgD,csgE,csgF,csgG,eaeH,ecpA,ecpB,ecpC,ecpD,ecpE,ecpR,ehaA,ehaB,entA,entB,entC,entD,entE,entF,entS,espL1,fepA,fepB,fepC,fepD,fepE,fepG,fes,fimA,fimB,fimC,fimD,fimE,fimF,fimG,fimH,fimI,flgA,flgB,flgC,flgD,flgE,flgF,flgG,flgH,flgI,flgJ,flgK,flgL,flgN,…
ESC_IC4131AA	Livestock	Swine	ST117	409	1	2	aatA,aec7,artj,aslA,b2972,c3385,c3386,c3400,cadA,ccdb,cdiB,cheA,cheB,cheR,cheW,cheY,cheZ,chuA,chuS,chuT,chuU,chuV,chuW,chuX,chuY,cib,cma,csgA,csgB,csgC,csgD,csgE,csgF,csgG,cvac,eaeH,ecpA,ecpB,ecpC,ecpD,ecpE,ecpR,ehaA,ehaB,entA,entB,entC,entD,entE,entF,entS,espL1,fepA,fepB,fepC,fepD,fepE,fepG,fes,fimA,fimB,fimC,fimD,fimE,fimF,fimG,fimH,fimI,flgA,flgB,flgC,flgD,flgE,flgF,flgG,flgH,flgI,flgJ,flgK,fl…
ESC_IC4155AA	Livestock	Swine	ST117	410	1	2	aec7,agn43,artj,aslA,b2972,c3385,c3386,c3400,cadA,cah,ccdb,cdiB,cheA,cheB,cheR,cheW,cheY,cheZ,chuA,chuS,chuT,chuU,chuV,chuW,chuX,chuY,csgA,csgB,csgC,csgD,csgE,csgF,csgG,eaeH,ecpA,ecpB,ecpC,ecpD,ecpE,ecpR,ehaA,ehaB,entA,entB,entC,entD,entE,entF,entS,espL1,fepA,fepB,fepC,fepD,fepE,fepG,fes,fimA,fimB,fimC,fimD,fimE,fimF,fimG,fimH,fimI,flgA,flgB,flgC,flgD,flgE,flgF,flgG,flgH,flgI,flgJ,flgK,flgL,flgN,…
ESC_IC4397AA	Livestock	Bovine	ST117	308	1	5	aatA,aec7,afaA-VIII,afaB-VIII,afaD-VIII,afaE-VIII,afaF-VII,agn43,artj,aslA,astA,b2972,c3385,c3386,c3400,cadA,ce1a,cheA,cheB,cheR,cheW,cheY,cheZ,chuA,chuS,chuT,chuU,chuV,chuW,chuX,chuY,clpB,clpC,clpE,clpF,clpG,clpH,clpL,csgA,csgB,csgC,csgD,csgE,csgF,csgG,eaeH,ehaA,ehaB,entA,entB,entC,entD,entE,entF,entS,espL1,espP,faeD,faeJ,fepA,fepB,fepC,fepD,fepE,fepG,fes,fimA,fimB,fimC,fimD,fimE,fimF,fimG,fimH,…
ESC_IC4401AA	Livestock	Bovine	ST117	309	1	5	aatA,aec7,agn43,artj,aslA,astA,b2972,c3385,c3386,c3400,cadA,cdiB,ce1a,cheA,cheB,cheR,cheW,cheY,cheZ,chuA,chuS,chuT,chuU,chuV,chuW,chuX,chuY,clpB,clpC,clpE,clpF,clpG,clpH,clpL,csgA,csgB,csgC,csgD,csgE,csgF,csgG,eaeH,ehaA,ehaB,entA,entB,entC,entD,entE,entF,entS,espL1,espP,faeD,faeJ,fepA,fepB,fepC,fepD,fepE,fepG,fes,fimA,fimB,fimC,fimD,fimE,fimF,fimG,fimH,fimI,flgA,flgB,flgC,flgD,flgE,flgF,flgG,flgH…
ESC_IC4441AA	Livestock	Bovine	ST117	310	1	2	aatA,aec7,afaA-VIII,afaB-VIII,afaC-VIII,afaD-VIII,afaE-VIII,afaF-VII,artj,aslA,astA,b2972,c3385,c3386,c3400,cadA,cah,cdiB,cheA,cheB,cheR,cheW,cheY,cheZ,chuA,chuS,chuT,chuU,chuV,chuW,chuX,chuY,csgA,csgB,csgC,csgD,csgE,csgF,csgG,cvac,eaeH,ecpA,ecpB,ecpC,ecpD,ecpE,ecpR,ehaA,ehaB,entA,entB,entC,entD,entE,entF,entS,espL1,fepA,fepB,fepC,fepD,fepE,fepG,fes,fimA,fimB,fimC,fimD,fimE,fimF,fimG,fimH,fimI,fl…
ESC_IC4443AA	Livestock	Bovine	ST117	311	1	5	aatA,aec7,afaA-VIII,afaB-VIII,afaF-VII,agn43,artj,aslA,astA,b2972,c3385,c3386,c3400,cadA,ce1a,cheA,cheB,cheR,cheW,cheY,cheZ,chuA,chuS,chuT,chuU,chuV,chuX,chuY,cib,csgA,csgB,csgC,csgD,csgE,csgF,csgG,eaeH,ehaA,ehaB,entA,entB,entC,entD,entE,entF,entS,espL1,espP,fepA,fepB,fepC,fepD,fepE,fepG,fes,fimA,fimB,fimC,fimD,fimE,fimF,fimG,fimH,fimI,flgA,flgB,flgC,flgD,flgE,flgF,flgG,flgH,flgI,flgJ,flgK,flgL,f…
ESC_JA0449AA	Human		ST117	139	1	1	aaiW,aatA,aec7,agn43,artj,aslA,b2972,c3385,c3386,c3400,cadA,cah,cdiB,cheA,cheB,cheR,cheW,cheY,cheZ,chuA,chuS,chuT,chuU,chuV,chuW,chuX,chuY,clpB,clpC,clpE,clpF,clpG,clpH,clpL,csgA,csgB,csgC,csgD,csgE,csgF,csgG,eaeH,ehaA,ehaB,entA,entB,entC,entD,entE,entF,entS,espL1,espP,f17c.a,f17d.C,f17d.D,faeD,faeJ,fepA,fepB,fepC,fepD,fepE,fepG,fes,fimA,fimB,fimC,fimD,fimE,fimF,fimG,fimH,fimI,flgA,flgB,flgC,flgD…
ESC_JA0464AA	Human		ST117	140	1	2	aatA,aec7,artj,aslA,astA,avian-hlyE,b2972,c3385,c3386,c3400,cadA,cdiB,cheA,cheB,cheR,cheW,cheY,cheZ,chuA,chuS,chuT,chuU,chuV,chuW,chuX,chuY,cib,cka,csgA,csgB,csgC,csgD,csgE,csgF,csgG,eaeH,ecpA,ecpB,ecpC,ecpD,ecpE,ecpR,ehaA,ehaB,entA,entB,entC,entD,entE,entF,entS,espL1,fepA,fepB,fepC,fepD,fepE,fepG,fes,fimA,fimB,fimC,fimD,fimE,fimF,fimG,fimH,fimI,flgA,flgB,flgC,flgD,flgE,flgF,flgG,flgH,flgI,flgJ,f…
ESC_JA0487AA	Human		ST117	128	2	2	aatA,aec7,artj,aslA,b2972,c3385,c3386,c3400,cadA,ccdb,cdiB,cheA,cheB,cheR,cheW,cheY,cheZ,chuA,chuS,chuT,chuU,chuV,chuW,chuX,chuY,cib,csgA,csgB,csgC,csgD,csgE,csgF,csgG,eaeH,ecpA,ecpB,ecpC,ecpD,ecpE,ecpR,ehaA,ehaB,entA,entB,entC,entD,entE,entF,entS,espL1,fepA,fepB,fepC,fepD,fepE,fepG,fes,fimA,fimB,fimC,fimD,fimE,fimF,fimG,fimH,fimI,flgA,flgB,flgC,flgD,flgE,flgF,flgG,flgH,flgI,flgJ,flgK,flgL,flgN,f…
ESC_JA0565AA	Human		ST117	141	1	2	aec7,artj,aslA,b2972,c3385,c3386,c3400,cadA,ccdb,cdiB,cheA,cheB,cheR,cheW,cheY,cheZ,chuA,chuS,chuT,chuU,chuV,chuW,chuX,chuY,csgA,csgB,csgC,csgD,csgE,csgF,csgG,eaeH,ecpA,ecpB,ecpC,ecpD,ecpE,ecpR,ehaA,ehaB,entA,entB,entC,entD,entE,entF,entS,espL1,fepA,fepB,fepC,fepD,fepE,fepG,fes,fimA,fimB,fimC,fimD,fimE,fimF,fimG,fimH,fimI,flgA,flgB,flgC,flgD,flgE,flgF,flgG,flgH,flgI,flgJ,flgK,flgL,flgN,flhA,flhB,…
ESC_JA0760AA	Human		ST117	142	2	5	aaiW,aatA,aec7,artj,aslA,b2972,c3385,c3386,c3400,cadA,cah,cdiB,cheA,cheB,cheR,cheW,cheY,cheZ,chuA,chuS,chuT,chuU,chuV,chuW,chuX,chuY,clpB,clpC,clpE,clpF,clpG,clpH,clpL,csgA,csgB,csgC,csgD,csgE,csgF,csgG,eaeH,ehaA,ehaB,entA,entB,entC,entD,entE,entF,entS,espL1,espP,faeD,faeJ,fepA,fepB,fepC,fepD,fepE,fepG,fes,fimA,fimB,fimC,fimD,fimE,fimF,fimG,fimH,fimI,flgA,flgB,flgC,flgD,flgE,flgF,flgG,flgH,flgI,f…
ESC_JA7416AA	Poultry		ST5796	1200	1	2	aatA,aec7,artj,aslA,b2972,c3385,c3386,c3400,cadA,ccdb,cdiB,cheA,cheB,cheR,cheW,cheY,cheZ,chuA,chuS,chuT,chuU,chuV,chuW,chuX,chuY,csgA,csgB,csgC,csgD,csgE,csgF,csgG,cvac,eaeH,ecpA,ecpB,ecpC,ecpD,ecpE,ecpR,ehaA,ehaB,entA,entB,entC,entD,entE,entF,entS,espL1,fepA,fepB,fepC,fepD,fepE,fepG,fes,fimA,fimB,fimC,fimD,fimE,fimF,fimG,fimH,fimI,flgA,flgB,flgC,flgD,flgE,flgF,flgG,flgH,flgI,flgJ,flgK,flgL,flgN,…
ESC_JA7422AA	Poultry		ST5940	821	17	4	aatA,aec7,artj,aslA,b2972,c3385,c3386,c3400,cadA,cdiB,ce1a,cheA,cheB,cheR,cheW,cheY,cheZ,chuA,chuS,chuT,chuU,chuV,chuW,chuX,chuY,csgA,csgB,csgC,csgD,csgE,csgF,csgG,eaeH,ecpA,ecpB,ecpC,ecpD,ecpE,ecpR,ehaA,ehaB,entA,entB,entC,entD,entE,entF,entS,espL1,fepA,fepB,fepC,fepD,fepE,fepG,fes,fimA,fimB,fimC,fimD,fimE,fimF,fimG,fimH,fimI,flgA,flgB,flgC,flgD,flgE,flgF,flgG,flgH,flgI,flgJ,flgK,flgL,flgN,flhA,…
ESC_JA7437AA	Poultry		ST5940	334	22	4	aatA,aec7,artj,aslA,b2972,c3385,c3386,c3400,cadA,cdiB,ce1a,cheA,cheB,cheR,cheW,cheY,cheZ,chuA,chuS,chuT,chuU,chuV,chuW,chuX,chuY,csgA,csgB,csgC,csgD,csgE,csgF,csgG,eaeH,ecpA,ecpB,ecpC,ecpD,ecpE,ecpR,ehaA,ehaB,entA,entB,entC,entD,entE,entF,entS,espL1,fepA,fepB,fepC,fepD,fepE,fepG,fes,fimA,fimB,fimC,fimD,fimE,fimF,fimG,fimH,fimI,flgA,flgB,flgC,flgD,flgE,flgF,flgG,flgH,flgI,flgJ,flgK,flgL,flgN,flhA,…
ESC_JA7553AA	Poultry		ST5940	334	22	4	aatA,aec7,artj,aslA,b2972,c3385,c3386,c3400,cadA,cdiB,ce1a,cheA,cheB,cheR,cheW,cheY,cheZ,chuA,chuS,chuT,chuU,chuV,chuW,chuX,chuY,csgA,csgB,csgC,csgD,csgE,csgF,csgG,eaeH,ecpA,ecpB,ecpC,ecpD,ecpE,ecpR,ehaA,ehaB,entA,entB,entC,entD,entE,entF,entS,espL1,fepA,fepB,fepC,fepD,fepE,fepG,fes,fimA,fimB,fimC,fimD,fimE,fimF,fimG,fimH,fimI,flgA,flgB,flgC,flgD,flgE,flgF,flgG,flgH,flgI,flgJ,flgK,flgL,flgN,flhA,…
ESC_JB3314AA	Livestock	Swine	ST117	411	1	2	aec7,artj,aslA,b2972,c3385,c3386,c3400,cadA,ce1a,cheA,cheB,cheR,cheW,cheY,cheZ,chuA,chuS,chuT,chuU,chuV,chuW,chuX,chuY,cma,csgA,csgB,csgC,csgD,csgE,csgF,csgG,eaeH,ecpA,ecpB,ecpC,ecpD,ecpE,ecpR,ehaA,ehaB,entA,entB,entC,entD,entE,entF,entS,espL1,fepA,fepB,fepC,fepD,fepE,fepG,fes,fimA,fimB,fimC,fimD,fimE,fimF,fimG,fimH,fimI,flgA,flgB,flgC,flgD,flgE,flgF,flgG,flgH,flgI,flgJ,flgK,flgL,flgN,flhA,flhB,f…
ESC_JB3604AA	Poultry		ST117	333	7	2	aatA,aec7,artj,aslA,b2972,c3385,c3386,c3400,cadA,ccdb,cdiB,cheA,cheB,cheR,cheW,cheY,cheZ,chuA,chuS,chuT,chuU,chuV,chuW,chuX,chuY,csgA,csgB,csgC,csgD,csgE,csgF,csgG,cvac,eaeH,ecpA,ecpB,ecpC,ecpD,ecpE,ecpR,ehaA,ehaB,entA,entB,entC,entD,entE,entF,entS,espL1,fepA,fepB,fepC,fepD,fepE,fepG,fes,fimA,fimB,fimC,fimD,fimE,fimF,fimG,fimH,fimI,flgA,flgB,flgC,flgD,flgE,flgF,flgG,flgH,flgI,flgJ,flgK,flgL,flgN,…
ESC_JB3607AA	Poultry		ST117	791	1	4	aatA,aec7,artj,aslA,b2972,c3385,c3386,c3400,c3610,cadA,cdiB,ce1a,cheA,cheB,cheR,cheW,cheY,cheZ,chuA,chuS,chuT,chuU,chuV,chuW,chuX,chuY,csgA,csgB,csgC,csgD,csgE,csgF,csgG,eaeH,ecpA,ecpB,ecpC,ecpD,ecpE,ecpR,ehaA,ehaB,entA,entB,entC,entD,entE,entF,entS,espL1,fepA,fepB,fepC,fepD,fepE,fepG,fes,fimA,fimB,fimC,fimD,fimE,fimF,fimG,fimH,fimI,flgA,flgB,flgC,flgD,flgE,flgF,flgG,flgH,flgI,flgJ,flgK,flgL,flgN…
ESC_JB3612AA	Poultry		ST117	792	1	2	aatA,aec7,agn43,artj,aslA,b2972,c3385,c3386,c3400,cadA,ccdb,cdiB,cheA,cheB,cheR,cheW,cheY,cheZ,chuA,chuS,chuT,chuU,chuV,chuW,chuX,chuY,cib,csgA,csgB,csgC,csgD,csgE,csgF,csgG,eaeH,ecpA,ecpB,ecpC,ecpD,ecpE,ecpR,ehaA,ehaB,entA,entB,entC,entD,entE,entF,entS,espL1,fepA,fepB,fepC,fepD,fepE,fepG,fes,fimA,fimB,fimC,fimD,fimE,fimF,fimG,fimH,fimI,flgA,flgB,flgC,flgD,flgE,flgF,flgG,flgH,flgI,flgJ,flgK,flgL,…
ESC_JB3916AA	Poultry		ST117	793	1	4	aatA,aec7,artj,aslA,b2972,c3385,c3386,c3400,c3610,cadA,cah,cdiB,cheA,cheB,cheR,cheW,cheY,cheZ,chuA,chuS,chuT,chuU,chuV,chuW,chuX,chuY,csgA,csgB,csgC,csgD,csgE,csgF,csgG,cvac,eaeH,ecpA,ecpB,ecpC,ecpD,ecpE,ecpR,ehaA,ehaB,entA,entB,entC,entD,entE,entF,entS,espL1,fepA,fepB,fepC,fepD,fepE,fepG,fes,fimA,fimB,fimC,fimD,fimE,fimF,fimG,fimH,fimI,flgA,flgB,flgC,flgD,flgE,flgF,flgG,flgH,flgI,flgJ,flgK,flgL,…
ESC_JB4008AA	Poultry		ST117	794	1	4	aatA,aec7,artj,aslA,b2972,c3385,c3386,c3400,cadA,cdiB,cheA,cheB,cheR,cheW,cheY,cheZ,chuA,chuS,chuT,chuU,chuV,chuW,chuX,chuY,csgA,csgB,csgC,csgD,csgE,csgF,csgG,cvac,eaeH,ecpA,ecpB,ecpC,ecpD,ecpE,ecpR,ehaA,ehaB,entA,entB,entC,entD,entE,entF,entS,espL1,fepA,fepB,fepC,fepD,fepE,fepG,fes,fimA,fimB,fimC,fimD,fimE,fimF,fimG,fimH,fimI,flgA,flgB,flgC,flgD,flgE,flgF,flgG,flgH,flgI,flgJ,flgK,flgL,flgN,flhA,…
ESC_JB5952AA	Livestock	Bovine	ST117	312	1	5	aatA,aec7,agn43,artj,aslA,b2972,c3385,c3386,c3400,cadA,ccdb,cdiB,ce1a,cheA,cheB,cheR,cheW,cheY,cheZ,chuA,chuS,chuT,chuU,chuV,chuW,chuX,chuY,clpB,clpC,clpE,clpF,clpG,clpH,clpL,csgA,csgB,csgC,csgD,csgE,csgF,csgG,eaeH,ecpA,ecpB,ecpC,ecpD,ecpE,ecpR,ehaA,ehaB,entA,entB,entC,entD,entE,entF,entS,espL1,espP,faeD,faeJ,fepA,fepB,fepC,fepD,fepE,fepG,fes,fimA,fimB,fimC,fimD,fimE,fimF,fimG,fimH,fimI,flgA,flgB…
ESC_JB6739AA	Poultry		ST117	795	1	2	aatA,aec7,artj,aslA,b2972,c3385,c3386,c3400,cadA,cah,cheA,cheB,cheR,cheW,cheY,cheZ,chuA,chuS,chuT,chuU,chuV,chuW,chuX,chuY,csgA,csgB,csgC,csgD,csgE,csgF,csgG,eaeH,ecpA,ecpB,ecpC,ecpD,ecpE,ecpR,ehaA,ehaB,entA,entB,entC,entD,entE,entF,entS,espL1,fepA,fepB,fepC,fepD,fepE,fepG,fes,fimA,fimB,fimC,fimD,fimE,fimF,fimG,fimH,fimI,flgA,flgB,flgC,flgD,flgE,flgF,flgG,flgH,flgI,flgJ,flgK,flgL,flgN,flhA,flhB,f…
ESC_JB7443AA	Human		ST117	143	2	5	aec7,agn43,artj,aslA,b2972,c3385,c3386,c3400,c3610,cadA,cdiB,cheA,cheB,cheR,cheW,cheY,cheZ,chuA,chuS,chuT,chuU,chuV,chuW,chuX,chuY,cka,csgA,csgB,csgC,csgD,csgE,csgF,csgG,eaeH,ecpA,ecpB,ecpC,ecpD,ecpE,ecpR,ehaA,ehaB,entA,entB,entC,entD,entE,entF,entS,espL1,fepA,fepB,fepC,fepD,fepE,fepG,fes,fimA,fimB,fimC,fimD,fimE,fimF,fimG,fimH,fimI,flgA,flgB,flgC,flgD,flgE,flgF,flgG,flgH,flgI,flgJ,flgK,flgL,flgN…
ESC_JB7610AA	Human		ST117	144	2	5	aec7,artj,aslA,b2972,c3385,c3386,c3400,cadA,cah,cba,ccdb,cdiB,cheA,cheB,cheR,cheW,cheY,cheZ,chuA,chuS,chuT,chuU,chuV,chuW,chuX,chuY,cka,cma,csgA,csgB,csgC,csgD,csgE,csgF,csgG,cvac,eaeH,ecpA,ecpB,ecpC,ecpD,ecpE,ecpR,ehaA,ehaB,entA,entB,entC,entD,entE,entF,entS,espL1,fepA,fepB,fepC,fepD,fepE,fepG,fes,fimA,fimB,fimC,fimD,fimE,fimF,fimG,fimH,fimI,flgA,flgB,flgC,flgD,flgE,flgF,flgG,flgH,flgI,flgJ,flgK…
ESC_JB9517AA	Poultry		ST117	796	2	2	aaiW,aatA,aec7,artj,aslA,astA,b2972,c3385,c3386,c3400,c3610,cadA,cah,cdiB,cheA,cheB,cheR,cheW,cheY,cheZ,chuA,chuS,chuT,chuU,chuV,chuW,chuX,chuY,cma,csgA,csgB,csgC,csgD,csgE,csgF,csgG,cvac,eaeH,ecpA,ecpB,ecpC,ecpD,ecpE,ecpR,ehaA,ehaB,entA,entB,entC,entD,entE,entF,entS,espL1,fepA,fepB,fepC,fepD,fepE,fepG,fes,fimA,fimB,fimC,fimD,fimE,fimF,fimG,fimH,fimI,flgA,flgB,flgC,flgD,flgE,flgF,flgG,flgH,flgI,f…
ESC_JB9519AA	Poultry		ST117	796	2	2	aaiW,aatA,aec7,artj,aslA,astA,b2972,c3385,c3386,c3400,c3610,cadA,cah,cdiB,cheA,cheB,cheR,cheW,cheY,cheZ,chuA,chuS,chuT,chuU,chuV,chuW,chuX,chuY,cma,csgA,csgB,csgC,csgD,csgE,csgF,csgG,cvac,eaeH,ecpA,ecpB,ecpC,ecpD,ecpE,ecpR,ehaA,ehaB,entA,entB,entC,entD,entE,entF,entS,espL1,fepA,fepB,fepC,fepD,fepE,fepG,fes,fimA,fimB,fimC,fimD,fimE,fimF,fimG,fimH,fimI,flgA,flgB,flgC,flgD,flgE,flgF,flgG,flgH,flgI,f…
ESC_JB9520AA	Poultry		ST117	797	1	6	aatA,aec7,artj,aslA,b2972,c3385,c3386,c3400,cadA,cdiB,ce1a,cheA,cheB,cheR,cheW,cheY,cheZ,chuA,chuS,chuT,chuU,chuV,chuW,chuX,chuY,csgA,csgB,csgC,csgD,csgE,csgF,csgG,cvac,eaeH,ecpA,ecpB,ecpC,ecpD,ecpE,ecpR,ehaA,ehaB,entA,entB,entC,entD,entE,entF,entS,espL1,fepA,fepB,fepC,fepD,fepE,fepG,fes,fimA,fimB,fimC,fimD,fimE,fimF,fimG,fimH,fimI,flgA,flgB,flgC,flgD,flgE,flgF,flgG,flgH,flgI,flgJ,flgK,flgL,flgN,…
ESC_JB9521AA	Poultry		ST117	798	1	6	aatA,aec7,artj,aslA,b2972,c3385,c3386,c3400,cadA,ce1a,cheA,cheB,cheR,cheW,cheY,cheZ,chuA,chuS,chuT,chuU,chuV,chuW,chuX,chuY,csgA,csgB,csgC,csgD,csgE,csgF,csgG,cvac,eaeH,ecpA,ecpB,ecpC,ecpD,ecpE,ecpR,ehaA,ehaB,entA,entB,entC,entD,entE,entF,entS,espL1,fepA,fepB,fepC,fepD,fepE,fepG,fes,fimA,fimB,fimC,fimD,fimE,fimF,fimG,fimH,fimI,flgA,flgB,flgC,flgD,flgE,flgF,flgG,flgH,flgI,flgJ,flgK,flgL,flgN,flhA,…
ESC_KA5332AA	Human		ST117	145	1	4	aatA,aec7,agn43,artj,aslA,b2972,c3385,c3386,c3400,c3610,cadA,ccdb,cdiA,cdiB,cdtA,cdtB,cdtC,cheA,cheB,cheR,cheW,cheY,cheZ,chuA,chuS,chuT,chuU,chuV,chuW,chuX,chuY,csgA,csgB,csgC,csgD,csgE,csgF,csgG,cvac,eaeH,ecpA,ecpB,ecpC,ecpD,ecpE,ecpR,ehaA,ehaB,entA,entB,entC,entD,entE,entF,entS,espL1,fepA,fepB,fepC,fepD,fepE,fepG,fes,fimA,fimB,fimC,fimD,fimE,fimF,fimG,fimH,fimI,flgA,flgB,flgC,flgD,flgE,flgF,flg…
ESC_KB0211AA	Poultry		ST117	799	3	2	aatA,aec7,agn43,artj,aslA,avian-hlyE,b2972,c3385,c3386,c3400,cadA,cah,cheA,cheB,cheR,cheW,cheY,cheZ,chuA,chuS,chuT,chuU,chuV,chuW,chuX,chuY,csa,csgA,csgB,csgC,csgD,csgE,csgF,csgG,cvac,eaeH,ecpA,ecpB,ecpC,ecpD,ecpE,ecpR,ehaA,ehaB,entA,entB,entC,entD,entE,entF,entS,espL1,fepA,fepB,fepC,fepD,fepE,fepG,fes,fimA,fimB,fimC,fimD,fimE,fimF,fimG,fimH,fimI,flgA,flgB,flgC,flgD,flgE,flgF,flgG,flgH,flgI,flgJ,…
ESC_KB0214AA	Poultry		ST117	800	1	2	aatA,aec7,agn43,artj,aslA,avian-hlyE,b2972,c3385,c3386,c3400,cadA,cah,cheA,cheB,cheR,cheW,cheY,cheZ,chuA,chuS,chuT,chuU,chuV,chuW,chuX,chuY,csgA,csgB,csgC,csgD,csgE,csgF,csgG,eaeH,ecpA,ecpB,ecpC,ecpD,ecpE,ecpR,ehaA,ehaB,entA,entB,entC,entD,entE,entF,entS,espL1,fepA,fepB,fepC,fepD,fepE,fepG,fes,fimA,fimB,fimC,fimD,fimE,fimF,fimG,fimH,fimI,flgA,flgB,flgC,flgD,flgE,flgF,flgG,flgH,flgI,flgJ,flgK,flgL…
ESC_KB1318AA	Livestock	Swine	ST117	412	1	4	aec7,artj,aslA,avian-hlyE,b2972,c3385,c3386,c3400,cadA,cdiA,cdiB,cheA,cheB,cheR,cheW,cheY,cheZ,chuA,chuS,chuT,chuU,chuV,chuW,chuX,chuY,csa,csgA,csgB,csgC,csgD,csgE,csgF,csgG,eaeH,ecpA,ecpB,ecpC,ecpD,ecpE,ecpR,ehaB,entA,entB,entC,entD,entE,entF,entS,espL1,fepA,fepB,fepC,fepD,fepE,fepG,fes,fimA,fimB,fimC,fimD,fimF,fimG,fimH,fimI,flgA,flgB,flgC,flgD,flgE,flgF,flgG,flgH,flgI,flgJ,flgK,flgL,flgN,flhA,…
ESC_KB3282AA	Poultry		ST117	801	1	5	aec7,agn43,artj,aslA,b2972,c3385,c3386,c3400,c3610,cadA,cba,ccdb,cdiB,cheA,cheB,cheR,cheW,cheY,cheZ,chuA,chuS,chuT,chuU,chuV,chuW,chuX,chuY,cka,csgA,csgB,csgC,csgD,csgE,csgF,csgG,eaeH,ecpA,ecpB,ecpC,ecpD,ecpE,ecpR,ehaA,ehaB,entA,entB,entC,entD,entE,entF,entS,espL1,fepA,fepB,fepC,fepD,fepE,fepG,fes,fimA,fimB,fimC,fimD,fimE,fimF,fimG,fimH,fimI,flgA,flgB,flgC,flgD,flgE,flgF,flgG,flgH,flgI,flgJ,flgK,…
ESC_KB3285AA	Poultry		ST117	751	2	4	aatA,aec7,artj,aslA,b2972,c3385,c3386,c3400,cadA,cdiB,ce1a,cheA,cheB,cheR,cheW,cheY,cheZ,chuA,chuS,chuT,chuU,chuV,chuW,chuX,chuY,cib,csgA,csgB,csgC,csgD,csgE,csgF,csgG,eaeH,ecpA,ecpB,ecpC,ecpD,ecpE,ecpR,ehaA,ehaB,entA,entB,entC,entD,entE,entF,entS,espL1,fepA,fepB,fepC,fepD,fepE,fepG,fes,fimA,fimB,fimC,fimD,fimE,fimF,fimG,fimH,fimI,flgA,flgB,flgC,flgD,flgE,flgF,flgG,flgH,flgI,flgJ,flgK,flgL,flgN,f…
ESC_KB3287AA	Poultry		ST117	802	7	4	aatA,aec7,artj,aslA,b2972,c3385,c3386,c3400,cadA,cdiB,ce1a,cheA,cheB,cheR,cheW,cheY,cheZ,chuA,chuS,chuT,chuU,chuV,chuW,chuX,chuY,csgA,csgB,csgC,csgD,csgE,csgF,csgG,eaeH,ecpA,ecpB,ecpC,ecpD,ecpE,ecpR,ehaA,ehaB,entA,entB,entC,entD,entE,entF,entS,espL1,fepA,fepB,fepC,fepD,fepE,fepG,fes,fimA,fimB,fimC,fimD,fimE,fimF,fimG,fimH,fimI,flgA,flgB,flgC,flgD,flgE,flgF,flgG,flgH,flgI,flgJ,flgK,flgL,flgN,flhA,…
ESC_KB3290AA	Poultry		ST117	803	1	4	aatA,aec7,artj,aslA,b2972,c3385,c3386,c3400,cadA,cdiB,ce1a,cheA,cheB,cheR,cheW,cheY,cheZ,chuA,chuS,chuT,chuU,chuV,chuW,chuX,chuY,csgA,csgB,csgC,csgD,csgE,csgF,csgG,eaeH,ecpA,ecpB,ecpC,ecpD,ecpE,ecpR,ehaA,ehaB,entA,entB,entC,entD,entE,entF,entS,espL1,fepA,fepB,fepC,fepD,fepE,fepG,fes,fimA,fimB,fimC,fimD,fimE,fimF,fimG,fimH,fimI,flgA,flgB,flgC,flgD,flgE,flgF,flgG,flgH,flgI,flgJ,flgK,flgL,flgN,flhA,…
ESC_KB3291AA	Poultry		ST117	334	22	4	aatA,aec7,artj,aslA,b2972,c3385,c3386,c3400,cadA,cdiB,ce1a,cheA,cheB,cheR,cheW,cheY,cheZ,chuA,chuS,chuT,chuU,chuV,chuW,chuX,chuY,csgA,csgB,csgC,csgD,csgE,csgF,csgG,eaeH,ecpA,ecpB,ecpC,ecpD,ecpE,ecpR,ehaA,ehaB,entA,entB,entC,entD,entE,entF,entS,espL1,fepA,fepB,fepC,fepD,fepE,fepG,fes,fimA,fimB,fimC,fimD,fimE,fimF,fimG,fimH,fimI,flgA,flgB,flgC,flgD,flgE,flgF,flgG,flgH,flgI,flgJ,flgK,flgL,flgN,flhA,…
ESC_KB3301AA	Poultry		ST117	804	2	4	aatA,aec7,artj,aslA,b2972,c3385,c3386,c3400,cadA,cdiB,cheA,cheB,cheR,cheW,cheY,cheZ,chuA,chuS,chuT,chuU,chuV,chuW,chuX,chuY,csgA,csgB,csgC,csgD,csgE,csgF,csgG,eaeH,ecpA,ecpB,ecpC,ecpD,ecpE,ecpR,ehaA,ehaB,entA,entB,entC,entD,entE,entF,entS,espL1,fepA,fepB,fepC,fepD,fepE,fepG,fes,fimA,fimB,fimC,fimD,fimE,fimF,fimG,fimH,fimI,flgA,flgB,flgC,flgD,flgE,flgF,flgG,flgH,flgI,flgJ,flgK,flgL,flgN,flhA,flhB,…
ESC_KB3310AA	Poultry		ST117	805	1	4	aatA,aec7,artj,aslA,b2972,c3385,c3386,c3400,cadA,cdiB,ce1a,cheA,cheB,cheR,cheW,cheY,cheZ,chuA,chuS,chuT,chuU,chuV,chuW,chuX,chuY,csgA,csgB,csgC,csgD,csgE,csgF,csgG,eaeH,ecpA,ecpB,ecpC,ecpD,ecpE,ehaA,ehaB,entA,entB,entC,entD,entE,entF,entS,espL1,fepA,fepB,fepC,fepD,fepE,fepG,fes,fimA,fimB,fimC,fimD,fimE,fimF,fimG,fimH,fimI,flgA,flgB,flgC,flgD,flgE,flgF,flgG,flgH,flgI,flgJ,flgK,flgL,flgN,flhA,flhB,…
ESC_KB3311AA	Poultry		ST117	806	6	2	aec7,artj,aslA,b2972,c3385,c3386,c3400,cadA,ccdb,cdiB,cheA,cheB,cheR,cheW,cheY,cheZ,chuA,chuS,chuT,chuU,chuV,chuW,chuX,chuY,csgA,csgB,csgC,csgD,csgE,csgF,csgG,cvac,eaeH,ecpA,ecpB,ecpC,ecpD,ecpE,ecpR,ehaA,ehaB,entA,entB,entC,entD,entE,entF,entS,espL1,fepA,fepB,fepC,fepD,fepE,fepG,fes,fimA,fimB,fimC,fimD,fimE,fimF,fimG,fimH,fimI,flgA,flgB,flgC,flgD,flgE,flgF,flgG,flgH,flgI,flgJ,flgK,flgL,flgN,flhA,…
ESC_KB3312AA	Poultry		ST117	807	1	2	aec7,artj,aslA,b2972,c3385,c3386,c3400,cadA,ccdb,cdiB,cheA,cheB,cheR,cheW,cheY,cheZ,chuA,chuS,chuT,chuU,chuV,chuW,chuX,chuY,cib,cma,csgA,csgB,csgC,csgD,csgE,csgF,csgG,eaeH,ecpA,ecpB,ecpC,ecpD,ecpE,ecpR,ehaA,ehaB,entA,entB,entC,entD,entE,entF,entS,espL1,fepA,fepB,fepC,fepD,fepE,fepG,fes,fimA,fimB,fimC,fimD,fimE,fimF,fimG,fimH,fimI,flgA,flgB,flgC,flgD,flgE,flgF,flgG,flgH,flgI,flgJ,flgK,flgL,flgN,fl…
ESC_KB3317AA	Poultry		ST117	808	1	4	aatA,aec7,artj,aslA,b2972,c3385,c3386,c3610,cadA,cdiB,ce1a,cheA,cheB,cheR,cheW,cheY,cheZ,chuA,chuS,chuT,chuU,chuV,chuW,chuX,chuY,csgA,csgB,csgC,csgD,csgE,csgF,csgG,eaeH,ecpA,ecpB,ecpC,ecpD,ecpE,ecpR,ehaA,ehaB,entA,entB,entC,entD,entE,entF,entS,espL1,fepA,fepB,fepC,fepD,fepE,fepG,fes,fimA,fimB,fimC,fimD,fimE,fimF,fimG,fimH,fimI,flgA,flgB,flgC,flgD,flgE,flgF,flgG,flgH,flgI,flgJ,flgK,flgL,flgN,flhA,…
ESC_KB3324AA	Poultry		ST117	806	6	2	aec7,artj,aslA,b2972,c3385,c3386,c3400,cadA,ccdb,cdiB,cheA,cheB,cheR,cheW,cheY,cheZ,chuA,chuS,chuT,chuU,chuV,chuW,chuX,chuY,csgA,csgB,csgC,csgD,csgE,csgF,csgG,cvac,eaeH,ecpA,ecpB,ecpC,ecpD,ecpE,ecpR,ehaA,ehaB,entA,entB,entC,entD,entE,entF,entS,espL1,fepA,fepB,fepC,fepD,fepE,fepG,fes,fimA,fimB,fimC,fimD,fimE,fimF,fimG,fimH,fimI,flgA,flgB,flgC,flgD,flgE,flgF,flgG,flgH,flgI,flgJ,flgK,flgL,flgN,flhA,…
ESC_KB3337AA	Poultry		ST117	809	1	2	aatA,aec7,artj,aslA,b2972,c3385,c3386,c3400,cadA,ccdb,cdiB,cheA,cheB,cheR,cheW,cheY,cheZ,chuA,chuS,chuT,chuU,chuV,chuW,chuX,chuY,csgA,csgB,csgC,csgD,csgE,csgF,csgG,eaeH,ecpA,ecpB,ecpC,ecpD,ecpE,ecpR,ehaA,ehaB,entA,entB,entC,entD,entE,entF,entS,espL1,fepA,fepB,fepC,fepD,fepE,fepG,fes,fimA,fimB,fimC,fimD,fimE,fimF,fimG,fimH,fimI,flgA,flgB,flgC,flgD,flgE,flgF,flgG,flgH,flgI,flgJ,flgK,flgL,flgN,flhA,…
ESC_KB3350AA	Poultry		ST117	806	6	2	aec7,artj,aslA,b2972,c3385,c3386,c3400,cadA,ccdb,cdiB,cheA,cheB,cheR,cheW,cheY,cheZ,chuA,chuS,chuT,chuU,chuV,chuW,chuX,chuY,csgA,csgB,csgC,csgD,csgE,csgF,csgG,cvac,eaeH,ecpA,ecpB,ecpC,ecpD,ecpE,ecpR,ehaA,ehaB,entA,entB,entC,entD,entE,entF,entS,espL1,fepA,fepB,fepC,fepD,fepE,fepG,fes,fimA,fimB,fimC,fimD,fimE,fimF,fimG,fimH,fimI,flgA,flgB,flgC,flgD,flgE,flgF,flgG,flgH,flgI,flgJ,flgK,flgL,flgN,flhA,…
ESC_KB3353AA	Poultry		ST117	810	1	4	aec7,artj,aslA,b2972,c3385,c3386,c3400,cadA,cdiB,ce1a,cheA,cheB,cheR,cheW,cheY,cheZ,chuA,chuS,chuT,chuU,chuV,chuW,chuX,chuY,csgA,csgB,csgC,csgD,csgE,csgF,csgG,eaeH,ecpA,ecpB,ecpC,ecpD,ecpE,ecpR,ehaA,ehaB,entA,entB,entC,entD,entE,entF,entS,espL1,fepA,fepB,fepC,fepD,fepE,fepG,fes,fimA,fimB,fimC,fimD,fimE,fimF,fimG,fimH,fimI,flgA,flgB,flgC,flgD,flgE,flgF,flgG,flgH,flgI,flgJ,flgK,flgL,flgN,flhA,flhB,…
ESC_KB3358AA	Poultry		ST117	811	1	4	aec7,artj,aslA,b2972,c3385,c3386,c3400,c3610,cadA,cdiB,cheA,cheB,cheR,cheW,cheY,cheZ,chuA,chuS,chuU,chuV,chuW,chuX,chuY,csgA,csgB,csgC,csgD,csgE,csgF,cvac,eaeH,ecpA,ecpB,ecpC,ecpD,ecpE,ecpR,ehaA,ehaB,entA,entB,entC,entD,entE,entF,entS,espL1,fepA,fepB,fepC,fepD,fepE,fepG,fes,fimA,fimB,fimC,fimD,fimE,fimF,fimG,fimH,fimI,flgA,flgB,flgC,flgD,flgE,flgF,flgG,flgH,flgI,flgJ,flgK,flgL,flgN,flhA,flhB,flhC…
ESC_KB3359AA	Poultry		ST117	812	1	4	aatA,aec7,artj,aslA,b2972,c3385,c3386,c3400,c3610,cadA,cdiB,ce1a,cheA,cheB,cheR,cheW,cheY,cheZ,chuA,chuS,chuT,chuU,chuV,chuW,chuX,chuY,csgA,csgB,csgC,csgD,csgE,csgF,csgG,eaeH,ecpA,ecpB,ecpC,ecpD,ecpE,ecpR,ehaA,ehaB,entA,entB,entC,entD,entE,entF,entS,espL1,fepA,fepB,fepC,fepD,fepE,fepG,fes,fimA,fimB,fimC,fimD,fimE,fimF,fimG,fimH,fimI,flgA,flgB,flgC,flgD,flgE,flgF,flgG,flgH,flgI,flgJ,flgK,flgL,flgN…
ESC_KB3371AA	Poultry		ST117	813	1	2	aatA,aec7,artj,aslA,b2972,c3385,c3386,c3400,cadA,cdiB,cheA,cheB,cheR,cheW,cheY,cheZ,chuA,chuS,chuT,chuU,chuV,chuW,chuX,chuY,cia,csgA,csgB,csgC,csgD,csgE,csgF,csgG,cvac,eaeH,ecpA,ecpB,ecpC,ecpD,ecpE,ecpR,ehaA,ehaB,entA,entB,entC,entD,entE,entF,entS,espL1,fepA,fepB,fepC,fepD,fepE,fepG,fes,fimA,fimB,fimC,fimD,fimE,fimF,fimG,fimH,fimI,flgA,flgB,flgC,flgD,flgE,flgF,flgG,flgH,flgI,flgJ,flgK,flgL,flgN,f…
ESC_KB3374AA	Poultry		ST117	814	1	4	aatA,aec7,artj,aslA,b2972,c3385,c3386,c3400,cadA,cdiB,cheA,cheB,cheR,cheW,cheY,cheZ,chuA,chuS,chuT,chuU,chuV,chuW,chuX,chuY,csgA,csgB,csgC,csgD,csgE,csgF,csgG,eaeH,ecpA,ecpB,ecpC,ecpD,ecpE,ecpR,ehaA,ehaB,entA,entB,entC,entD,entE,entF,entS,espL1,fepA,fepB,fepC,fepD,fepE,fepG,fes,fimA,fimB,fimC,fimD,fimE,fimF,fimG,fimH,fimI,flgA,flgB,flgC,flgD,flgE,flgF,flgG,flgH,flgI,flgJ,flgK,flgL,flgN,flhA,flhB,…
ESC_KB3375AA	Poultry		ST117	815	2	4	aec7,artj,aslA,b2972,c3385,c3386,c3400,cadA,cdiB,ce1a,cheA,cheB,cheR,cheW,cheY,cheZ,chuA,chuS,chuT,chuU,chuV,chuW,chuX,chuY,csgA,csgB,csgC,csgD,csgE,csgF,csgG,eaeH,ecpA,ecpB,ecpC,ecpD,ecpE,ecpR,ehaA,ehaB,entA,entB,entC,entD,entE,entF,entS,espL1,fepA,fepB,fepC,fepD,fepE,fepG,fes,fimA,fimB,fimC,fimD,fimE,fimF,fimG,fimH,fimI,flgA,flgB,flgC,flgD,flgE,flgF,flgG,flgH,flgI,flgJ,flgK,flgL,flgN,flhA,flhB,…
ESC_KB3377AA	Poultry		ST117	816	4	4	aec7,artj,aslA,b2972,c3385,c3386,c3400,cadA,cdiB,ce1a,cheA,cheB,cheR,cheW,cheY,cheZ,chuA,chuS,chuT,chuU,chuV,chuW,chuX,chuY,csgA,csgB,csgC,csgD,csgE,csgF,csgG,eaeH,ecpA,ecpB,ecpC,ecpD,ecpE,ecpR,ehaA,ehaB,entA,entB,entC,entD,entE,entF,entS,espL1,fepA,fepB,fepC,fepD,fepE,fepG,fes,fimA,fimB,fimC,fimD,fimE,fimF,fimG,fimH,fimI,flgA,flgB,flgC,flgD,flgE,flgF,flgG,flgH,flgI,flgJ,flgK,flgL,flgN,flhA,flhB,…
ESC_KB3378AA	Poultry		ST117	815	2	4	aec7,artj,aslA,b2972,c3385,c3386,c3400,cadA,cdiB,ce1a,cheA,cheB,cheR,cheW,cheY,cheZ,chuA,chuS,chuT,chuU,chuV,chuW,chuX,chuY,csgA,csgB,csgC,csgD,csgE,csgF,csgG,eaeH,ecpA,ecpB,ecpC,ecpD,ecpE,ecpR,ehaA,ehaB,entA,entB,entC,entD,entE,entF,entS,espL1,fepA,fepB,fepC,fepD,fepE,fepG,fes,fimA,fimB,fimC,fimD,fimE,fimF,fimG,fimH,fimI,flgA,flgB,flgC,flgD,flgE,flgF,flgG,flgH,flgI,flgJ,flgK,flgL,flgN,flhA,flhB,…
ESC_KB3380AA	Poultry		ST117	334	22	4	aatA,aec7,artj,aslA,b2972,c3385,c3386,c3400,cadA,cdiB,ce1a,cheA,cheB,cheR,cheW,cheY,cheZ,chuA,chuS,chuT,chuU,chuV,chuW,chuX,chuY,csgA,csgB,csgC,csgD,csgE,csgF,csgG,eaeH,ecpA,ecpB,ecpC,ecpD,ecpE,ecpR,ehaA,ehaB,entA,entB,entC,entD,entE,entF,entS,espL1,fepA,fepB,fepC,fepD,fepE,fepG,fes,fimA,fimB,fimC,fimD,fimE,fimF,fimG,fimH,fimI,flgA,flgB,flgC,flgD,flgE,flgF,flgG,flgH,flgI,flgJ,flgK,flgL,flgN,flhA,…
ESC_KB3381AA	Poultry		ST117	334	22	4	aatA,aec7,artj,aslA,b2972,c3385,c3386,c3400,cadA,cdiB,ce1a,cheA,cheB,cheR,cheW,cheY,cheZ,chuA,chuS,chuT,chuU,chuV,chuW,chuX,chuY,csgA,csgB,csgC,csgD,csgE,csgF,csgG,eaeH,ecpA,ecpB,ecpC,ecpD,ecpE,ecpR,ehaA,ehaB,entA,entB,entC,entD,entE,entF,entS,espL1,fepA,fepB,fepC,fepD,fepE,fepG,fes,fimA,fimB,fimC,fimD,fimE,fimF,fimG,fimH,fimI,flgA,flgB,flgC,flgD,flgE,flgF,flgG,flgH,flgI,flgJ,flgK,flgL,flgN,flhA,…
ESC_KB3382AA	Poultry		ST117	817	1	2	aec7,artj,aslA,b2972,c3385,c3386,c3400,cadA,ccdb,cdiB,cheA,cheB,cheR,cheW,cheY,cheZ,chuA,chuS,chuT,chuU,chuV,chuW,chuX,chuY,cib,cma,csgA,csgB,csgC,csgD,csgE,csgF,csgG,eaeH,ecpA,ecpB,ecpC,ecpD,ecpE,ecpR,ehaA,ehaB,entA,entB,entC,entD,entE,entF,entS,espL1,fepA,fepB,fepC,fepD,fepE,fepG,fes,fimA,fimB,fimC,fimD,fimE,fimF,fimG,fimH,fimI,flgA,flgB,flgC,flgD,flgE,flgF,flgG,flgH,flgI,flgJ,flgK,flgL,flgN,fl…
ESC_KB3383AA	Poultry		ST117	818	1	4	aatA,aec7,artj,aslA,b2972,c3385,c3386,c3400,cadA,cdiB,ce1a,cheA,cheB,cheR,cheW,cheY,cheZ,chuA,chuS,chuT,chuU,chuV,chuW,chuX,chuY,csgA,csgB,csgC,csgD,csgE,csgF,csgG,eaeH,ecpA,ecpB,ecpC,ecpD,ecpE,ecpR,ehaA,ehaB,entA,entB,entC,entD,entE,entF,entS,espL1,fepA,fepB,fepC,fepD,fepE,fepG,fes,fimA,fimB,fimC,fimD,fimE,fimF,fimG,fimH,fimI,flgA,flgB,flgC,flgD,flgE,flgF,flgG,flgH,flgI,flgJ,flgK,flgL,flgN,flhA,…
ESC_KB3384AA	Poultry		ST117	816	4	4	aec7,artj,aslA,b2972,c3385,c3386,c3400,cadA,cdiB,ce1a,cheA,cheB,cheR,cheW,cheY,cheZ,chuA,chuS,chuT,chuU,chuV,chuW,chuX,chuY,csgA,csgB,csgC,csgD,csgE,csgF,csgG,eaeH,ecpA,ecpB,ecpC,ecpD,ecpE,ecpR,ehaA,ehaB,entA,entB,entC,entD,entE,entF,entS,espL1,fepA,fepB,fepC,fepD,fepE,fepG,fes,fimA,fimB,fimC,fimD,fimE,fimF,fimG,fimH,fimI,flgA,flgB,flgC,flgD,flgE,flgF,flgG,flgH,flgI,flgJ,flgK,flgL,flgN,flhA,flhB,…
ESC_KB3385AA	Poultry		ST117	334	22	4	aatA,aec7,artj,aslA,b2972,c3385,c3386,c3400,cadA,cdiB,ce1a,cheA,cheB,cheR,cheW,cheY,cheZ,chuA,chuS,chuT,chuU,chuV,chuW,chuX,chuY,csgA,csgB,csgC,csgD,csgE,csgF,csgG,eaeH,ecpA,ecpB,ecpC,ecpD,ecpE,ecpR,ehaA,ehaB,entA,entB,entC,entD,entE,entF,entS,espL1,fepA,fepB,fepC,fepD,fepE,fepG,fes,fimA,fimB,fimC,fimD,fimE,fimF,fimG,fimH,fimI,flgA,flgB,flgC,flgD,flgE,flgF,flgG,flgH,flgI,flgJ,flgK,flgL,flgN,flhA,…
ESC_KB3386AA	Poultry		ST117	819	1	4	aatA,aec7,artj,aslA,b2972,c3385,c3386,c3400,cadA,cdiB,ce1a,cheA,cheB,cheR,cheW,cheY,cheZ,chuA,chuS,chuT,chuU,chuV,chuW,chuX,chuY,csgA,csgB,csgC,csgD,csgE,csgF,csgG,eaeH,ecpA,ecpB,ecpC,ecpD,ecpE,ecpR,ehaA,ehaB,entA,entB,entC,entD,entE,entF,entS,espL1,fepA,fepB,fepC,fepD,fepE,fepG,fes,fimA,fimB,fimC,fimD,fimE,fimF,fimG,fimH,fimI,flgA,flgB,flgC,flgD,flgE,flgF,flgG,flgH,flgI,flgJ,flgK,flgL,flgN,flhA,…
ESC_KB3387AA	Poultry		ST117	820	1	4	aec7,artj,aslA,b2972,c3385,c3386,c3400,cadA,cdiB,ce1a,cheA,cheB,cheR,cheW,cheY,cheZ,chuA,chuS,chuT,chuU,chuV,chuW,chuX,chuY,csgA,csgB,csgC,csgD,csgE,csgF,csgG,eaeH,ecpA,ecpB,ecpC,ecpD,ecpE,ecpR,ehaA,entA,entB,entC,entD,entE,entF,entS,espL1,fepA,fepB,fepC,fepD,fepE,fepG,fes,fimA,fimB,fimC,fimD,fimE,fimF,fimG,fimH,fimI,flgA,flgB,flgC,flgD,flgE,flgF,flgG,flgH,flgI,flgJ,flgK,flgL,flgN,flhA,flhB,flhC,…
ESC_KB3389AA	Poultry		ST117	821	17	4	aatA,aec7,artj,aslA,b2972,c3385,c3386,c3400,cadA,cdiB,ce1a,cheA,cheB,cheR,cheW,cheY,cheZ,chuA,chuS,chuT,chuU,chuV,chuW,chuX,chuY,csgA,csgB,csgC,csgD,csgE,csgF,csgG,eaeH,ecpA,ecpB,ecpC,ecpD,ecpE,ecpR,ehaA,ehaB,entA,entB,entC,entD,entE,entF,entS,espL1,fepA,fepB,fepC,fepD,fepE,fepG,fes,fimA,fimB,fimC,fimD,fimE,fimF,fimG,fimH,fimI,flgA,flgB,flgC,flgD,flgE,flgF,flgG,flgH,flgI,flgJ,flgK,flgL,flgN,flhA,…
ESC_KB3390AA	Poultry		ST117	822	1	4	aec7,artj,aslA,b2972,c3385,c3386,c3400,cadA,cdiB,ce1a,cheA,cheB,cheR,cheW,cheY,cheZ,chuA,chuS,chuT,chuU,chuV,chuW,chuX,chuY,csgA,csgB,csgC,csgD,csgE,csgF,csgG,eaeH,ecpA,ecpB,ecpC,ecpD,ecpE,ecpR,ehaA,ehaB,entA,entB,entC,entD,entE,entF,entS,espL1,fepA,fepB,fepC,fepD,fepE,fepG,fes,fimA,fimB,fimC,fimD,fimE,fimF,fimG,fimH,fimI,flgA,flgB,flgC,flgD,flgE,flgF,flgG,flgH,flgI,flgJ,flgK,flgL,flgN,flhA,flhB,…
ESC_KB3393AA	Poultry		ST117	823	1	4	aec7,artj,aslA,b2972,c3385,c3400,cadA,cdiB,ce1a,cheA,cheB,cheR,cheW,cheY,cheZ,chuA,chuS,chuT,chuU,chuV,chuW,chuX,chuY,csgA,csgB,csgC,csgD,csgE,csgF,eaeH,ecpA,ecpB,ecpC,ecpD,ecpE,ecpR,ehaA,ehaB,entA,entB,entC,entD,entE,entF,entS,espL1,fepA,fepB,fepC,fepD,fepE,fepG,fes,fimA,fimB,fimC,fimD,fimE,fimF,fimG,fimH,fimI,flgA,flgB,flgC,flgD,flgE,flgF,flgG,flgH,flgI,flgJ,flgK,flgL,flgN,flhA,flhB,flhC,flhD,f…
ESC_KB3396AA	Poultry		ST117	824	1	5	aec7,agn43,artj,aslA,b2972,c3385,c3386,c3400,c3610,cadA,cba,ccdb,cdiB,cheA,cheB,cheR,cheW,cheY,cheZ,chuA,chuS,chuT,chuU,chuV,chuW,chuX,chuY,cia,cka,cma,csgA,csgB,csgC,csgD,csgE,csgF,csgG,eaeH,ecpA,ecpB,ecpC,ecpD,ecpE,ecpR,ehaA,ehaB,entA,entB,entC,entD,entE,entF,entS,espL1,fepA,fepB,fepC,fepD,fepE,fepG,fes,fimA,fimB,fimC,fimD,fimE,fimF,fimG,fimH,fimI,flgA,flgB,flgC,flgD,flgE,flgF,flgG,flgH,flgI,fl…
ESC_KB3397AA	Poultry		ST117	806	6	2	aec7,artj,aslA,b2972,c3385,c3386,c3400,cadA,ccdb,cdiB,cheA,cheB,cheR,cheW,cheY,cheZ,chuA,chuS,chuT,chuU,chuV,chuW,chuX,chuY,csgA,csgB,csgC,csgD,csgE,csgF,csgG,cvac,eaeH,ecpA,ecpB,ecpC,ecpD,ecpE,ecpR,ehaA,ehaB,entA,entB,entC,entD,entE,entF,entS,espL1,fepA,fepB,fepC,fepD,fepE,fepG,fes,fimA,fimB,fimC,fimD,fimE,fimF,fimG,fimH,fimI,flgA,flgB,flgC,flgD,flgE,flgF,flgG,flgH,flgI,flgJ,flgK,flgL,flgN,flhA,…
ESC_KB3398AA	Poultry		ST117	806	6	2	aec7,artj,aslA,b2972,c3385,c3386,c3400,cadA,ccdb,cdiB,cheA,cheB,cheR,cheW,cheY,cheZ,chuA,chuS,chuT,chuU,chuV,chuW,chuX,chuY,csgA,csgB,csgC,csgD,csgE,csgF,csgG,cvac,eaeH,ecpA,ecpB,ecpC,ecpD,ecpE,ecpR,ehaA,ehaB,entA,entB,entC,entD,entE,entF,entS,espL1,fepA,fepB,fepC,fepD,fepE,fepG,fes,fimA,fimB,fimC,fimD,fimE,fimF,fimG,fimH,fimI,flgA,flgB,flgC,flgD,flgE,flgF,flgG,flgH,flgI,flgJ,flgK,flgL,flgN,flhA,…
ESC_KB3399AA	Poultry		ST117	825	8	4	aatA,aec7,artj,aslA,b2972,c3385,c3386,c3400,cadA,cdiB,ce1a,cheA,cheB,cheR,cheW,cheY,cheZ,chuA,chuS,chuT,chuU,chuV,chuW,chuX,chuY,csgA,csgB,csgC,csgD,csgE,csgF,csgG,eaeH,ecpA,ecpB,ecpC,ecpD,ecpE,ecpR,ehaA,ehaB,entA,entB,entC,entD,entE,entF,entS,espL1,fepA,fepB,fepC,fepD,fepE,fepG,fes,fimA,fimB,fimC,fimD,fimE,fimF,fimG,fimH,fimI,flgA,flgB,flgC,flgD,flgE,flgF,flgG,flgH,flgI,flgJ,flgK,flgL,flgN,flhA,…
ESC_KB3400AA	Poultry		ST117	806	6	2	aec7,artj,aslA,b2972,c3385,c3386,c3400,cadA,ccdb,cdiB,cheA,cheB,cheR,cheW,cheY,cheZ,chuA,chuS,chuT,chuU,chuV,chuW,chuX,chuY,csgA,csgB,csgC,csgD,csgE,csgF,csgG,cvac,eaeH,ecpA,ecpB,ecpC,ecpD,ecpE,ecpR,ehaA,ehaB,entA,entB,entC,entD,entE,entF,entS,espL1,fepA,fepB,fepC,fepD,fepE,fepG,fes,fimA,fimB,fimC,fimD,fimE,fimF,fimG,fimH,fimI,flgA,flgB,flgC,flgD,flgE,flgF,flgG,flgH,flgI,flgJ,flgK,flgL,flgN,flhA,…
ESC_KB3403AA	Poultry		ST117	821	17	4	aatA,aec7,artj,aslA,b2972,c3385,c3386,c3400,cadA,cdiB,ce1a,cheA,cheB,cheR,cheW,cheY,cheZ,chuA,chuS,chuT,chuU,chuV,chuW,chuX,chuY,csgA,csgB,csgC,csgD,csgE,csgF,csgG,eaeH,ecpA,ecpB,ecpC,ecpD,ecpE,ecpR,ehaA,ehaB,entA,entB,entC,entD,entE,entF,entS,espL1,fepA,fepB,fepC,fepD,fepE,fepG,fes,fimA,fimB,fimC,fimD,fimE,fimF,fimG,fimH,fimI,flgA,flgB,flgC,flgD,flgE,flgF,flgG,flgH,flgI,flgJ,flgK,flgL,flgN,flhA,…
ESC_KB3404AA	Poultry		ST117	334	22	4	aatA,aec7,artj,aslA,b2972,c3385,c3386,c3400,cadA,cdiB,ce1a,cheA,cheB,cheR,cheW,cheY,cheZ,chuA,chuS,chuT,chuU,chuV,chuW,chuX,chuY,csgA,csgB,csgC,csgD,csgE,csgF,csgG,eaeH,ecpA,ecpB,ecpC,ecpD,ecpE,ecpR,ehaA,ehaB,entA,entB,entC,entD,entE,entF,entS,espL1,fepA,fepB,fepC,fepD,fepE,fepG,fes,fimA,fimB,fimC,fimD,fimE,fimF,fimG,fimH,fimI,flgA,flgB,flgC,flgD,flgE,flgF,flgG,flgH,flgI,flgJ,flgK,flgL,flgN,flhA,…
ESC_KB3406AA	Poultry		ST117	826	1	4	aatA,aec7,artj,aslA,b2972,c3385,c3386,c3400,cadA,cdiB,cheA,cheB,cheR,cheW,cheY,cheZ,chuA,chuS,chuT,chuU,chuV,chuW,chuX,chuY,csgA,csgB,csgC,csgD,csgE,csgF,csgG,eaeH,ecpA,ecpB,ecpC,ecpD,ecpE,ecpR,ehaA,ehaB,entA,entB,entC,entD,entE,entF,entS,espL1,fepA,fepB,fepC,fepD,fepE,fepG,fes,fimA,fimB,fimC,fimD,fimE,fimF,fimG,fimH,fimI,flgA,flgB,flgC,flgD,flgE,flgF,flgG,flgH,flgI,flgJ,flgK,flgL,flgN,flhA,flhB,…
ESC_KB3407AA	Poultry		ST117	825	8	4	aatA,aec7,artj,aslA,b2972,c3385,c3386,c3400,cadA,cdiB,ce1a,cheA,cheB,cheR,cheW,cheY,cheZ,chuA,chuS,chuT,chuU,chuV,chuW,chuX,chuY,csgA,csgB,csgC,csgD,csgE,csgF,csgG,eaeH,ecpA,ecpB,ecpC,ecpD,ecpE,ecpR,ehaA,ehaB,entA,entB,entC,entD,entE,entF,entS,espL1,fepA,fepB,fepC,fepD,fepE,fepG,fes,fimA,fimB,fimC,fimD,fimE,fimF,fimG,fimH,fimI,flgA,flgB,flgC,flgD,flgE,flgF,flgG,flgH,flgI,flgJ,flgK,flgL,flgN,flhA,…
ESC_KB3410AA	Poultry		ST117	601	4	4	aec7,artj,aslA,b2972,c3385,c3386,c3400,cadA,cdiB,ce1a,cheA,cheB,cheR,cheW,cheY,cheZ,chuA,chuS,chuT,chuU,chuV,chuW,chuX,chuY,csgA,csgB,csgC,csgD,csgE,csgF,csgG,eaeH,ecpA,ecpB,ecpC,ecpD,ecpE,ecpR,ehaA,ehaB,entA,entB,entC,entD,entE,entF,entS,espL1,fepA,fepB,fepC,fepD,fepE,fepG,fes,fimA,fimB,fimC,fimD,fimE,fimF,fimG,fimH,fimI,flgA,flgB,flgC,flgD,flgE,flgF,flgG,flgH,flgI,flgJ,flgK,flgL,flgN,flhA,flhB,…
ESC_KB3411AA	Poultry		ST117	825	8	4	aatA,aec7,artj,aslA,b2972,c3385,c3386,c3400,cadA,cdiB,ce1a,cheA,cheB,cheR,cheW,cheY,cheZ,chuA,chuS,chuT,chuU,chuV,chuW,chuX,chuY,csgA,csgB,csgC,csgD,csgE,csgF,csgG,eaeH,ecpA,ecpB,ecpC,ecpD,ecpE,ecpR,ehaA,ehaB,entA,entB,entC,entD,entE,entF,entS,espL1,fepA,fepB,fepC,fepD,fepE,fepG,fes,fimA,fimB,fimC,fimD,fimE,fimF,fimG,fimH,fimI,flgA,flgB,flgC,flgD,flgE,flgF,flgG,flgH,flgI,flgJ,flgK,flgL,flgN,flhA,…
ESC_KB3412AA	Poultry		ST117	821	17	4	aatA,aec7,artj,aslA,b2972,c3385,c3386,c3400,cadA,cdiB,ce1a,cheA,cheB,cheR,cheW,cheY,cheZ,chuA,chuS,chuT,chuU,chuV,chuW,chuX,chuY,csgA,csgB,csgC,csgD,csgE,csgF,csgG,eaeH,ecpA,ecpB,ecpC,ecpD,ecpE,ecpR,ehaA,ehaB,entA,entB,entC,entD,entE,entF,entS,espL1,fepA,fepB,fepC,fepD,fepE,fepG,fes,fimA,fimB,fimC,fimD,fimE,fimF,fimG,fimH,fimI,flgA,flgB,flgC,flgD,flgE,flgF,flgG,flgH,flgI,flgJ,flgK,flgL,flgN,flhA,…
ESC_KB3414AA	Poultry		ST117	821	17	4	aatA,aec7,artj,aslA,b2972,c3385,c3386,c3400,cadA,cdiB,ce1a,cheA,cheB,cheR,cheW,cheY,cheZ,chuA,chuS,chuT,chuU,chuV,chuW,chuX,chuY,csgA,csgB,csgC,csgD,csgE,csgF,csgG,eaeH,ecpA,ecpB,ecpC,ecpD,ecpE,ecpR,ehaA,ehaB,entA,entB,entC,entD,entE,entF,entS,espL1,fepA,fepB,fepC,fepD,fepE,fepG,fes,fimA,fimB,fimC,fimD,fimE,fimF,fimG,fimH,fimI,flgA,flgB,flgC,flgD,flgE,flgF,flgG,flgH,flgI,flgJ,flgK,flgL,flgN,flhA,…
ESC_KB3415AA	Poultry		ST117	827	1	4	aec7,artj,aslA,b2972,c3385,c3386,c3400,cadA,cah,ccdb,cdiB,ce1a,cheA,cheB,cheR,cheW,cheY,cheZ,chuA,chuS,chuT,chuU,chuV,chuW,chuX,chuY,cib,csgA,csgB,csgC,csgD,csgE,csgF,csgG,eaeH,ecpA,ecpB,ecpC,ecpD,ecpE,ecpR,ehaA,ehaB,entA,entB,entC,entD,entE,entF,entS,espL1,fepA,fepB,fepC,fepD,fepE,fepG,fes,fimA,fimB,fimC,fimD,fimE,fimF,fimG,fimH,fimI,flgA,flgB,flgC,flgD,flgE,flgF,flgG,flgH,flgI,flgJ,flgK,flgL,fl…
ESC_KB3416AA	Poultry		ST117	828	1	4	aatA,aec7,artj,aslA,b2972,c3385,c3386,c3400,cadA,cah,cdiB,ce1a,cheA,cheB,cheR,cheW,cheY,cheZ,chuA,chuS,chuT,chuU,chuV,chuW,chuX,chuY,csgA,csgB,csgC,csgD,csgE,csgF,csgG,eaeH,ecpA,ecpB,ecpC,ecpD,ecpE,ecpR,ehaA,ehaB,entA,entB,entC,entD,entE,entF,entS,espL1,fepA,fepB,fepC,fepD,fepE,fepG,fes,fimA,fimB,fimC,fimD,fimE,fimF,fimG,fimH,fimI,flgA,flgB,flgC,flgD,flgE,flgF,flgG,flgH,flgI,flgJ,flgK,flgL,flgN,f…
ESC_KB3420AA	Poultry		ST117	829	1	2	aec7,artj,aslA,astA,avian-hlyE,b2972,c3385,c3386,c3400,c3610,cadA,cdtA,cdtB,cdtC,cheA,cheB,cheR,cheW,cheY,cheZ,chuA,chuS,chuT,chuU,chuV,chuW,chuX,chuY,cka,csgA,csgB,csgC,csgD,csgE,csgF,csgG,eaeH,ecpA,ecpB,ecpC,ecpD,ecpE,ecpR,ehaA,ehaB,entA,entB,entC,entD,entE,entF,entS,espL1,fepB,fepC,fepD,fepE,fepG,fes,fimA,fimB,fimC,fimD,fimE,fimF,fimG,fimH,fimI,flgA,flgB,flgC,flgD,flgE,flgF,flgG,flgH,flgI,flgJ…
ESC_KB3422AA	Poultry		ST117	830	1	4	aatA,aec7,artj,aslA,b2972,c3385,c3386,c3400,cadA,ce1a,cheA,cheB,cheR,cheW,cheY,cheZ,chuA,chuS,chuT,chuU,chuV,chuW,chuX,chuY,csgA,csgB,csgC,csgD,csgE,csgF,csgG,eaeH,ecpA,ecpB,ecpC,ecpD,ecpE,ecpR,ehaA,ehaB,entA,entB,entC,entD,entE,entF,entS,espL1,fepA,fepB,fepC,fepD,fepE,fepG,fes,fimA,fimB,fimC,fimD,fimE,fimF,fimG,fimH,fimI,flgA,flgB,flgC,flgD,flgE,flgF,flgG,flgH,flgI,flgJ,flgK,flgL,flgN,flhA,flhB,…
ESC_KB3425AA	Poultry		ST117	831	1	4	aatA,aec7,artj,aslA,b2972,c3385,c3386,c3400,cadA,ce1a,cheA,cheB,cheR,cheW,cheY,cheZ,chuA,chuS,chuT,chuU,chuV,chuW,chuX,chuY,csgA,csgB,csgC,csgD,csgE,csgF,csgG,eaeH,ecpA,ecpB,ecpC,ecpD,ecpE,ecpR,ehaA,ehaB,entA,entB,entC,entD,entE,entF,entS,espL1,fepA,fepB,fepC,fepD,fepE,fepG,fes,fimA,fimB,fimC,fimD,fimE,fimF,fimG,fimH,fimI,flgA,flgB,flgC,flgD,flgE,flgF,flgG,flgH,flgI,flgJ,flgK,flgL,flgN,flhA,flhB,…
ESC_KB3426AA	Poultry		ST117	832	2	4	aec7,artj,aslA,b2972,c3385,c3386,c3400,cadA,cdiB,ce1a,cheA,cheB,cheR,cheW,cheY,cheZ,chuA,chuS,chuT,chuU,chuV,chuW,chuX,chuY,csgA,csgB,csgC,csgD,csgE,csgF,csgG,eaeH,ecpA,ecpB,ecpC,ecpD,ecpE,ecpR,ehaA,ehaB,entA,entB,entC,entD,entE,entF,entS,espL1,fepA,fepB,fepC,fepD,fepE,fepG,fes,fimA,fimB,fimC,fimD,fimE,fimF,fimG,fimH,fimI,flgA,flgB,flgC,flgD,flgE,flgF,flgG,flgH,flgI,flgJ,flgK,flgL,flgN,flhA,flhB,…
ESC_KB3496AA	Poultry		ST117	833	1	2	aatA,aec7,artj,aslA,b2972,c3385,c3386,c3400,c3610,cadA,cah,ccdb,cheA,cheB,cheR,cheW,cheY,cheZ,chuA,chuS,chuT,chuU,chuV,chuW,chuX,chuY,csgA,csgB,csgC,csgD,csgE,csgF,csgG,eaeH,ecpA,ecpB,ecpC,ecpD,ecpE,ecpR,ehaA,ehaB,entA,entB,entC,entD,entE,entF,entS,espL1,fepA,fepB,fepC,fepD,fepE,fepG,fes,fimA,fimB,fimC,fimD,fimE,fimF,fimG,fimH,fimI,flgA,flgB,flgC,flgD,flgE,flgF,flgG,flgH,flgI,flgJ,flgK,flgL,flgN,…
ESC_KB3947AA	Poultry		ST117	834	1	5	aatA,aec7,artj,aslA,astA,b2972,c3385,c3386,c3400,cadA,cah,ccdb,cdiA,cdiB,cheA,cheB,cheR,cheW,cheY,cheZ,chuA,chuS,chuT,chuU,chuV,chuW,chuX,chuY,csgA,csgB,csgC,csgD,csgE,csgF,csgG,cvac,eaeH,ecpA,ecpB,ecpC,ecpD,ecpE,ecpR,ehaA,ehaB,entA,entB,entC,entD,entE,entF,entS,espL1,fepA,fepB,fepC,fepD,fepE,fepG,fes,fimA,fimB,fimC,fimD,fimE,fimF,fimG,fimH,fimI,flgA,flgB,flgC,flgD,flgE,flgF,flgG,flgH,flgI,flgJ,f…
ESC_KB5001AA	Poultry		ST117	835	1	2	aatA,aec7,agn43,artj,aslA,b2972,c3385,c3386,c3400,c3610,cadA,cba,ccdb,cdiA,cdiB,cheA,cheB,cheR,cheW,cheY,cheZ,chuA,chuS,chuT,chuU,chuV,chuW,chuX,chuY,cma,csgA,csgB,csgC,csgD,csgE,csgF,csgG,cvac,eaeH,ecpA,ecpB,ecpC,ecpD,ecpE,ecpR,ehaA,ehaB,entA,entB,entC,entD,entE,entF,entS,espL1,fepA,fepB,fepC,fepD,fepE,fepG,fes,fimA,fimB,fimC,fimD,fimE,fimF,fimG,fimH,fimI,flgA,flgB,flgC,flgD,flgE,flgF,flgG,flgH,…
ESC_KB5004AA	Poultry		ST117	836	1	4	aatA,aec7,artj,aslA,b2972,c3385,c3386,c3400,cadA,cdiB,cheA,cheB,cheR,cheW,cheY,cheZ,chuA,chuS,chuT,chuU,chuV,chuW,chuX,chuY,cma,csgA,csgB,csgC,csgD,csgE,csgF,csgG,eaeH,ecpA,ecpB,ecpC,ecpD,ecpE,ecpR,ehaA,ehaB,entA,entB,entC,entD,entE,entF,entS,espL1,fepA,fepB,fepC,fepD,fepE,fepG,fes,fimA,fimB,fimC,fimD,fimE,fimF,fimG,fimH,fimI,flgA,flgB,flgC,flgD,flgE,flgF,flgG,flgH,flgI,flgJ,flgK,flgL,flgN,flhA,f…
ESC_KB5005AA	Poultry		ST117	837	1	4	aatA,aec7,artj,aslA,b2972,c3385,c3386,c3400,cadA,cdiB,cheA,cheB,cheR,cheW,cheY,cheZ,chuA,chuS,chuT,chuU,chuV,chuW,chuX,chuY,cma,csgA,csgB,csgC,csgD,csgE,csgF,csgG,eaeH,ecpA,ecpB,ecpC,ecpD,ecpE,ecpR,ehaA,ehaB,entA,entB,entC,entD,entE,entF,entS,espL1,fepA,fepB,fepC,fepD,fepE,fepG,fes,fimA,fimB,fimC,fimD,fimE,fimF,fimG,fimH,fimI,flgA,flgB,flgC,flgD,flgE,flgF,flgG,flgH,flgI,flgJ,flgK,flgL,flgN,flhA,f…
ESC_KB5006AA	Poultry		ST117	838	1	2	aec7,agn43,artj,aslA,b2972,c3385,c3386,c3400,cadA,ccdb,cdiB,cheA,cheB,cheR,cheW,cheY,cheZ,chuA,chuS,chuT,chuU,chuV,chuW,chuX,chuY,csa,csgA,csgB,csgC,csgD,csgE,csgF,csgG,eaeH,ecpA,ecpB,ecpC,ecpD,ecpE,ecpR,ehaA,ehaB,entA,entB,entC,entD,entE,entF,entS,espL1,fepA,fepB,fepC,fepD,fepE,fepG,fes,fimA,fimB,fimC,fimD,fimE,fimF,fimG,fimH,fimI,flgA,flgB,flgC,flgD,flgE,flgF,flgG,flgH,flgI,flgJ,flgK,flgL,flgN,…
ESC_KB5007AA	Poultry		ST117	839	1	2	aatA,aec7,artj,aslA,b2972,c3385,c3386,c3400,cadA,cah,cdiB,ce1a,cheA,cheB,cheR,cheW,cheY,cheZ,chuA,chuS,chuT,chuU,chuV,chuW,chuX,chuY,csgA,csgB,csgC,csgD,csgE,csgF,csgG,eaeH,ecpA,ecpB,ecpC,ecpD,ecpE,ecpR,ehaA,ehaB,entA,entB,entC,entD,entE,entF,entS,espL1,fepA,fepB,fepC,fepD,fepE,fepG,fes,fimA,fimB,fimC,fimD,fimE,fimF,fimG,fimH,fimI,flgA,flgB,flgC,flgD,flgE,flgF,flgG,flgH,flgI,flgJ,flgK,flgL,flgN,f…
ESC_KB5008AA	Poultry		ST117	840	1	5	aatA,aec7,artj,aslA,avian-hlyE,b2972,c3385,c3386,c3400,cadA,ccdb,cheA,cheB,cheR,cheW,cheY,cheZ,chuA,chuS,chuT,chuU,chuV,chuW,chuX,chuY,csgA,csgB,csgC,csgD,csgE,csgF,csgG,cvac,eaeH,ecpA,ecpB,ecpC,ecpD,ecpE,ecpR,ehaA,ehaB,entA,entB,entC,entD,entE,entF,entS,espL1,fepA,fepB,fepC,fepD,fepE,fepG,fes,fimA,fimB,fimC,fimD,fimE,fimF,fimG,fimH,fimI,flgA,flgB,flgC,flgD,flgE,flgF,flgG,flgH,flgI,flgJ,flgK,flgL…
ESC_KB5021AA	Poultry		ST117	841	1	4	aatA,aec7,artj,aslA,b2972,c3385,c3386,c3400,cadA,cah,ccdb,cdiB,cheA,cheB,cheR,cheW,cheY,cheZ,chuA,chuS,chuT,chuU,chuV,chuW,chuX,chuY,csgA,csgB,csgC,csgD,csgE,csgF,csgG,eaeH,ecpA,ecpB,ecpC,ecpD,ecpE,ecpR,ehaA,ehaB,entA,entB,entC,entD,entE,entF,entS,espL1,fepA,fepB,fepC,fepD,fepE,fepG,fes,fimA,fimB,fimC,fimD,fimE,fimF,fimG,fimH,fimI,flgA,flgB,flgC,flgD,flgE,flgF,flgG,flgH,flgI,flgJ,flgK,flgL,flgN,f…
ESC_KB5025AA	Poultry		ST117	842	1	5	aec7,agn43,artj,aslA,c3385,c3386,c3400,c3610,cadA,cba,ccdb,cheA,cheB,cheR,cheW,cheY,cheZ,chuA,chuS,chuT,chuU,chuV,chuW,chuX,chuY,cka,cma,csgA,csgB,csgC,csgD,csgE,csgF,csgG,eaeH,ecpA,ecpB,ecpC,ecpD,ecpE,ecpR,ehaA,ehaB,entA,entB,entC,entD,entE,entF,entS,espL1,fepA,fepB,fepC,fepD,fepE,fepG,fes,fimA,fimB,fimC,fimD,fimE,fimF,fimG,fimH,fimI,flgA,flgB,flgC,flgD,flgE,flgF,flgG,flgH,flgI,flgJ,flgK,flgL,fl…
ESC_KB5036AA	Poultry		ST117	843	1	2	aatA,aec7,agn43,artj,aslA,b2972,c3385,c3386,c3400,cadA,ccdb,cdiA,cdiB,cheA,cheB,cheR,cheW,cheY,cheZ,chuA,chuS,chuT,chuU,chuV,chuW,chuX,chuY,csgA,csgB,csgC,csgD,csgE,csgF,csgG,cvac,eaeH,ecpA,ecpB,ecpC,ecpD,ecpE,ecpR,ehaA,ehaB,entA,entB,entC,entD,entE,entF,entS,espL1,fepA,fepB,fepC,fepD,fepE,fepG,fes,fimA,fimB,fimC,fimD,fimE,fimF,fimG,fimH,fimI,flgA,flgB,flgC,flgD,flgE,flgF,flgG,flgH,flgI,flgJ,flgK…
ESC_KB5066AA	Poultry		ST117	316	6	4	aatA,aec7,artj,aslA,b2972,c3385,c3386,c3400,c3610,cadA,ccdb,cdiA,cdiB,cheA,cheB,cheR,cheW,cheY,cheZ,chuA,chuS,chuT,chuU,chuV,chuW,chuX,chuY,csgA,csgB,csgC,csgD,csgE,csgF,csgG,cvac,eaeH,ecpA,ecpB,ecpC,ecpD,ecpE,ecpR,ehaA,ehaB,entA,entB,entC,entD,entE,entF,entS,espL1,fepA,fepB,fepC,fepD,fepE,fepG,fes,fimA,fimB,fimC,fimD,fimE,fimF,fimG,fimH,fimI,flgA,flgB,flgC,flgD,flgE,flgF,flgG,flgH,flgI,flgJ,flgK…
ESC_KB5070AA	Poultry		ST117	844	1	2	aatA,aec7,artj,aslA,b2972,c3385,c3386,c3400,cadA,ccdb,cdiB,cheA,cheB,cheR,cheW,cheY,cheZ,chuA,chuS,chuT,chuU,chuV,chuW,chuX,chuY,cib,csgA,csgB,csgC,csgD,csgE,csgF,csgG,cvac,eaeH,ecpA,ecpB,ecpC,ecpD,ecpE,ecpR,ehaA,ehaB,entA,entB,entC,entD,entE,entF,entS,espL1,fepA,fepB,fepC,fepD,fepE,fepG,fes,fimA,fimB,fimC,fimD,fimE,fimF,fimG,fimH,fimI,flgA,flgB,flgC,flgD,flgE,flgF,flgG,flgH,flgI,flgJ,flgK,flgL,f…
ESC_KB5103AA	Poultry		ST117	845	1	4	aec7,artj,aslA,b2972,c3385,c3386,c3400,c3610,cadA,cheA,cheB,cheR,cheW,cheY,cheZ,chuA,chuS,chuT,chuU,chuV,chuW,chuX,chuY,cka,csgA,csgB,csgC,csgD,csgE,csgF,csgG,cvac,eaeH,ecpA,ecpB,ecpC,ecpD,ecpE,ecpR,ehaA,ehaB,entA,entB,entC,entD,entE,entF,entS,espL1,fepA,fepB,fepC,fepD,fepE,fepG,fes,fimA,fimB,fimC,fimD,fimE,fimF,fimG,fimH,fimI,flgA,flgB,flgC,flgD,flgE,flgF,flgG,flgH,flgI,flgJ,flgK,flgL,flgN,flhA,…
ESC_KB5105AA	Poultry		ST117	846	1	2	aatA,aec7,artj,aslA,b2972,c3385,c3386,c3400,cadA,cdiB,cheA,cheB,cheR,cheW,cheY,cheZ,chuA,chuS,chuT,chuU,chuV,chuW,chuX,chuY,csa,csgA,csgB,csgC,csgD,csgE,csgF,csgG,eaeH,ecpA,ecpB,ecpC,ecpD,ecpE,ecpR,ehaA,ehaB,entA,entB,entC,entD,entE,entF,entS,espL1,faeC,faeD,faeE,faeF,faeG,faeH,faeI,faeJ,fepA,fepB,fepC,fepD,fepE,fepG,fes,fimA,fimB,fimC,fimD,fimE,fimF,fimG,fimH,fimI,flgA,flgB,flgC,flgD,flgE,flgF,f…
ESC_KB5112AA	Poultry		ST117	160	3	5	aatA,aec7,agn43,artj,aslA,astA,b2972,c3385,c3386,c3400,cadA,cdiB,cheA,cheB,cheR,cheW,cheY,cheZ,chuA,chuS,chuT,chuU,chuV,chuW,chuX,chuY,csa,csgA,csgB,csgC,csgD,csgE,csgF,csgG,eaeH,ecpA,ecpB,ecpC,ecpD,ecpE,ecpR,ehaA,ehaB,entA,entB,entC,entD,entE,entF,entS,espL1,fepA,fepB,fepC,fepD,fepE,fepG,fes,fimA,fimB,fimC,fimD,fimE,fimF,fimG,fimH,fimI,flgA,flgB,flgC,flgD,flgE,flgF,flgG,flgH,flgI,flgJ,flgK,flgL,…
ESC_KB5113AA	Poultry		ST117	847	1	5	aatA,aec7,artj,aslA,b2972,c3385,c3386,c3400,c3610,cadA,ccdb,cdiB,cheA,cheB,cheR,cheW,cheY,cheZ,chuA,chuS,chuT,chuU,chuV,chuW,chuX,chuY,csgA,csgB,csgC,csgD,csgE,csgF,csgG,cvac,eaeH,ecpA,ecpB,ecpC,ecpD,ecpE,ecpR,ehaA,entA,entB,entC,entD,entE,entF,entS,espL1,fepA,fepB,fepC,fepD,fepE,fepG,fes,fimA,fimB,fimC,fimD,fimE,fimF,fimG,fimH,fimI,flgA,flgB,flgC,flgD,flgE,flgF,flgG,flgH,flgI,flgJ,flgK,flgL,flgN…
ESC_KB5125AA	Poultry		ST117	848	1	4	aatA,aec7,artj,aslA,b2972,c3385,c3386,c3400,c3610,cadA,ccdb,cdiA,cdiB,cheA,cheB,cheR,cheW,cheY,cheZ,chuA,chuS,chuT,chuU,chuV,chuW,chuX,chuY,csgA,csgB,csgC,csgD,csgE,csgF,csgG,cvac,eaeH,ecpA,ecpB,ecpC,ecpD,ecpE,ecpR,ehaA,ehaB,entA,entB,entC,entD,entE,entF,entS,espL1,fepA,fepB,fepC,fepD,fepE,fepG,fes,fimA,fimB,fimC,fimD,fimE,fimF,fimG,fimH,fimI,flgA,flgB,flgC,flgD,flgE,flgF,flgG,flgH,flgI,flgJ,flgK…
ESC_KB5129AA	Poultry		ST117	849	1	4	aatA,aec7,artj,aslA,b2972,c3385,c3386,c3400,cadA,ccdb,cheA,cheB,cheR,cheW,cheY,cheZ,chuA,chuS,chuT,chuU,chuV,chuW,chuX,chuY,csgA,csgB,csgC,csgD,csgE,csgF,csgG,cvac,eaeH,ecpA,ecpB,ecpC,ecpD,ecpE,ecpR,ehaA,ehaB,entA,entB,entC,entD,entE,entF,entS,espL1,fepA,fepB,fepC,fepD,fepE,fepG,fes,fimA,fimB,fimC,fimD,fimE,fimF,fimG,fimH,fimI,flgA,flgB,flgC,flgD,flgE,flgF,flgG,flgH,flgI,flgJ,flgK,flgL,flgN,flhA,…
ESC_KB5143AA	Poultry		ST117	850	1	4	aatA,aec7,artj,aslA,b2972,c3385,c3386,c3400,cadA,cah,ccdb,cdiB,ce1a,cheA,cheB,cheR,cheW,cheY,cheZ,chuA,chuS,chuT,chuU,chuV,chuW,chuX,chuY,cib,csgA,csgB,csgC,csgD,csgE,csgF,csgG,eaeH,ecpA,ecpB,ecpC,ecpD,ecpE,ecpR,ehaA,ehaB,entA,entB,entC,entD,entE,entF,entS,espL1,fepA,fepB,fepC,fepD,fepE,fepG,fes,fimA,fimB,fimC,fimD,fimE,fimF,fimG,fimH,fimI,flgA,flgB,flgC,flgD,flgE,flgF,flgG,flgH,flgI,flgJ,flgK,fl…
ESC_KB5144AA	Poultry		ST117	851	1	4	aatA,aec7,artj,aslA,b2972,c3385,c3386,c3400,c3610,cadA,ccdb,cdiA,cdiB,cheA,cheB,cheR,cheW,cheY,cheZ,chuA,chuS,chuT,chuU,chuV,chuW,chuX,chuY,csgA,csgB,csgC,csgD,csgE,csgF,csgG,cvac,eaeH,ecpA,ecpB,ecpC,ecpD,ecpE,ecpR,ehaA,ehaB,entA,entB,entC,entD,entE,entF,entS,espL1,fepA,fepB,fepC,fepD,fepE,fepG,fes,fimA,fimB,fimC,fimD,fimE,fimF,fimG,fimH,fimI,flgA,flgB,flgC,flgD,flgE,flgF,flgG,flgH,flgI,flgJ,flgK…
ESC_KB5145AA	Poultry		ST117	852	1	2	aatA,aec7,agn43,artj,aslA,b2972,c3385,c3386,c3400,c3610,cadA,ccdb,cdiA,cdiB,cheA,cheB,cheR,cheW,cheY,cheZ,chuA,chuS,chuT,chuU,chuV,chuW,chuX,chuY,csgA,csgB,csgC,csgD,csgE,csgF,csgG,cvac,eaeH,ecpA,ecpB,ecpC,ecpD,ecpE,ecpR,ehaA,ehaB,entA,entB,entC,entD,entE,entF,entS,espL1,fepA,fepB,fepC,fepD,fepE,fepG,fes,fimA,fimB,fimC,fimD,fimE,fimF,fimG,fimH,fimI,flgA,flgB,flgC,flgD,flgE,flgF,flgG,flgH,flgI,flg…
ESC_KB5146AA	Poultry		ST117	233	2	2	aatA,aec7,artj,aslA,astA,b2972,c3385,c3386,c3400,cadA,cah,cheA,cheB,cheR,cheW,cheY,cheZ,chuA,chuS,chuT,chuU,chuV,chuW,chuX,chuY,csgA,csgB,csgC,csgD,csgE,csgF,csgG,cvac,eaeH,ecpA,ecpB,ecpC,ecpD,ecpE,ecpR,ehaA,ehaB,entA,entB,entC,entD,entE,entF,entS,espL1,fepA,fepB,fepC,fepD,fepE,fepG,fes,fimA,fimB,fimC,fimD,fimE,fimF,fimG,fimH,fimI,flgA,flgB,flgC,flgD,flgE,flgF,flgG,flgH,flgI,flgJ,flgK,flgL,flgN,f…
ESC_KB5152AA	Poultry		ST117	853	1	2	aatA,aec7,artj,aslA,astA,b2972,c3385,c3386,c3400,cadA,cah,cdiB,cheA,cheB,cheR,cheW,cheY,cheZ,chuA,chuS,chuT,chuU,chuV,chuW,chuX,chuY,csgA,csgB,csgC,csgD,csgE,csgF,csgG,eaeH,ecpA,ecpB,ecpC,ecpD,ecpE,ecpR,ehaA,ehaB,entA,entB,entC,entD,entE,entF,entS,espL1,fepA,fepB,fepC,fepD,fepE,fepG,fes,fimA,fimB,fimC,fimD,fimE,fimF,fimG,fimH,fimI,flgA,flgB,flgC,flgD,flgE,flgF,flgG,flgH,flgI,flgJ,flgK,flgL,flgN,f…
ESC_KB5178AA	Poultry		ST117	666	4	5	aatA,aec7,artj,aslA,b2972,c3385,c3386,c3400,cadA,cdiB,ce1a,cheA,cheB,cheR,cheW,cheY,cheZ,chuA,chuS,chuT,chuU,chuV,chuW,chuX,chuY,csgA,csgB,csgC,csgD,csgE,csgF,csgG,cvac,eaeH,ecpA,ecpB,ecpC,ecpD,ecpE,ecpR,ehaA,ehaB,entA,entB,entC,entD,entE,entF,entS,espL1,fepA,fepB,fepC,fepD,fepE,fepG,fes,fimA,fimB,fimC,fimD,fimE,fimF,fimG,fimH,fimI,flgA,flgB,flgC,flgD,flgE,flgF,flgG,flgH,flgI,flgJ,flgK,flgL,flgN,…
ESC_KB5221AA	Poultry		ST117	854	1	5	aatA,aec7,artj,aslA,b2972,c3385,c3386,c3400,c3610,cadA,ccdb,cdiB,cheA,cheB,cheR,cheW,cheY,cheZ,chuA,chuS,chuT,chuU,chuV,chuW,chuX,chuY,csgA,csgB,csgC,csgD,csgE,csgF,csgG,cvac,eaeH,ecpA,ecpB,ecpC,ecpD,ecpE,ecpR,ehaA,entA,entB,entC,entD,entE,entF,entS,espL1,fepA,fepB,fepC,fepD,fepE,fepG,fes,fimA,fimB,fimC,fimD,fimE,fimF,fimG,fimH,fimI,flgA,flgB,flgC,flgD,flgE,flgF,flgG,flgH,flgI,flgJ,flgK,flgL,flgN…
ESC_KB5223AA	Poultry		ST117	855	1	5	aatA,aec7,agn43,artj,aslA,astA,b2972,c3385,c3386,c3400,c3610,cadA,cdiB,cheA,cheB,cheR,cheW,cheY,cheZ,chuA,chuS,chuT,chuU,chuV,chuW,chuX,chuY,csgA,csgB,csgC,csgD,csgE,csgF,csgG,eaeH,ecpA,ecpB,ecpC,ecpD,ecpE,ecpR,ehaA,ehaB,entA,entB,entC,entD,entE,entF,entS,espL1,fepA,fepB,fepC,fepD,fepE,fepG,fes,fimA,fimB,fimC,fimD,fimE,fimF,fimG,fimH,fimI,flgA,flgB,flgC,flgD,flgE,flgF,flgG,flgH,flgI,flgJ,flgK,flg…
ESC_KB5229AA	Poultry		ST117	856	1	2	aatA,aec7,artj,aslA,b2972,c3385,c3386,c3400,c3610,cadA,cheA,cheB,cheR,cheW,cheY,cheZ,chuA,chuS,chuT,chuU,chuV,chuW,chuX,chuY,cib,csgA,csgB,csgC,csgD,csgE,csgF,csgG,cvac,eaeH,ecpA,ecpB,ecpC,ecpD,ecpE,ecpR,ehaA,ehaB,entA,entB,entC,entD,entE,entF,entS,espL1,fepA,fepB,fepC,fepD,fepE,fepG,fes,fimA,fimB,fimC,fimD,fimE,fimF,fimG,fimH,fimI,flgA,flgB,flgC,flgD,flgE,flgF,flgG,flgH,flgI,flgJ,flgK,flgL,flgN,…
ESC_KB5233AA	Poultry		ST117	857	1	2	aatA,aec7,agn43,artj,aslA,b2972,c3385,c3386,c3400,c3610,cadA,cdiB,cheA,cheB,cheR,cheW,cheY,cheZ,chuA,chuS,chuT,chuU,chuV,chuW,chuX,chuY,cib,csgA,csgB,csgC,csgD,csgE,csgF,csgG,cvac,eaeH,ecpA,ecpB,ecpC,ecpD,ecpE,ecpR,ehaA,ehaB,entA,entB,entC,entD,entE,entF,entS,espL1,fepA,fepB,fepC,fepD,fepE,fepG,fes,fimA,fimB,fimC,fimD,fimE,fimF,fimG,fimH,fimI,flgA,flgB,flgC,flgD,flgE,flgF,flgG,flgH,flgI,flgJ,flgK…
ESC_KB8365AA	Poultry		ST117	858	2	2	aatA,aec7,agn43,artj,aslA,b2972,c3385,c3386,c3400,c3610,cadA,ccdb,cdiB,cheA,cheB,cheR,cheW,cheY,cheZ,chuA,chuS,chuT,chuU,chuV,chuW,chuX,chuY,cma,csgA,csgB,csgC,csgD,csgE,csgF,csgG,cvac,eaeH,ecpA,ecpB,ecpC,ecpD,ecpE,ecpR,ehaA,ehaB,entA,entB,entC,entD,entE,entF,entS,espL1,fepA,fepB,fepC,fepD,fepE,fepG,fes,fimA,fimB,fimC,fimD,fimE,fimF,fimG,fimH,fimI,flgA,flgB,flgC,flgD,flgE,flgF,flgG,flgH,flgI,flgJ…
ESC_KB8524AA	Human		ST11019	238	1	3	aatA,aec16,aec17,aec18,aec19,aec22,aec23,aec24,aec25,aec26,aec28,aec29,aec30,aec31,aec32,aec7,aec8,agn43,artj,aslA,b2972,c3385,c3386,c3400,cadA,ccdb,cheA,cheB,cheR,cheW,cheY,cheZ,chuA,chuS,chuT,chuU,chuV,chuW,chuX,chuY,clpV,csgA,csgB,csgC,csgD,csgE,csgF,csgG,cvac,ecpA,ecpB,ecpC,ecpD,ecpE,ecpR,ehaB,entA,entB,entC,entD,entE,entF,entS,espL1,fepA,fepB,fepC,fepD,fepE,fepG,fes,fimA,fimB,fimC,fimD,fimE,…
ESC_KB8546AA	Human		ST117	9	1	1	aatA,aec7,afaA-VIII,afaB-VIII,afaC-VIII,afaD-VIII,afaE-VIII,afaF-VII,artj,aslA,b2972,c3385,c3386,c3400,c3610,cadA,cah,ccdb,cdiB,cdt.IIIA,cdt.IIIB,cdt.IIIC,cheA,cheB,cheR,cheW,cheY,cheZ,chuA,chuS,chuT,chuU,chuV,chuW,chuX,chuY,cma,cnf2,csgA,csgB,csgC,csgD,csgE,csgF,csgG,cvac,eaeH,ecpA,ecpB,ecpC,ecpD,ecpE,ecpR,ehaA,ehaB,entA,entB,entC,entD,entE,entF,entS,espL1,espP,fepA,fepB,fepC,fepD,fepE,fepG,fes,…
ESC_KB8617AA	Poultry		ST117	859	2	5	aatA,aec7,agn43,artj,aslA,b2972,c3385,c3386,c3400,c3610,cadA,ccdb,ce1a,cheA,cheB,cheR,cheW,cheY,cheZ,chuA,chuS,chuT,chuU,chuV,chuW,chuX,chuY,csgA,csgB,csgC,csgD,csgE,csgF,csgG,eaeH,ecpA,ecpB,ecpC,ecpD,ecpE,ecpR,ehaA,ehaB,entA,entB,entC,entD,entE,entF,entS,espL1,fepA,fepB,fepC,fepD,fepE,fepG,fes,fimA,fimB,fimD,fimE,fimF,fimG,fimH,fimI,flgA,flgB,flgC,flgD,flgE,flgF,flgG,flgH,flgI,flgJ,flgK,flgL,flg…
ESC_KB8619AA	Poultry		ST117	859	2	5	aatA,aec7,agn43,artj,aslA,b2972,c3385,c3386,c3400,c3610,cadA,ccdb,ce1a,cheA,cheB,cheR,cheW,cheY,cheZ,chuA,chuS,chuT,chuU,chuV,chuW,chuX,chuY,csgA,csgB,csgC,csgD,csgE,csgF,csgG,eaeH,ecpA,ecpB,ecpC,ecpD,ecpE,ecpR,ehaA,ehaB,entA,entB,entC,entD,entE,entF,entS,espL1,fepA,fepB,fepC,fepD,fepE,fepG,fes,fimA,fimB,fimD,fimE,fimF,fimG,fimH,fimI,flgA,flgB,flgC,flgD,flgE,flgF,flgG,flgH,flgI,flgJ,flgK,flgL,flg…
ESC_KB8625AA	Poultry		ST117	860	1	2	aatA,aec7,artj,aslA,avian-hlyE,b2972,c3385,c3386,c3400,cadA,cah,cdiB,ce1a,cheA,cheB,cheR,cheW,cheY,cheZ,chuA,chuS,chuT,chuU,chuV,chuW,chuX,chuY,cma,csgA,csgB,csgC,csgD,csgE,csgF,csgG,eaeH,ecpA,ecpB,ecpC,ecpD,ecpE,ecpR,ehaA,ehaB,entA,entB,entC,entD,entE,entF,entS,espL1,fepA,fepB,fepC,fepD,fepE,fepG,fes,fimA,fimB,fimC,fimD,fimE,fimF,fimG,fimH,fimI,flgA,flgB,flgC,flgD,flgE,flgF,flgG,flgH,flgI,flgJ,f…
ESC_KB8636AA	Poultry		ST117	861	3	2	aaiW,aatA,aec7,artj,aslA,avian-hlyE,b2972,c3385,c3386,c3400,cadA,cdiB,cheA,cheB,cheR,cheW,cheY,cheZ,chuA,chuS,chuT,chuU,chuV,chuW,chuX,chuY,csa,csgA,csgB,csgC,csgD,csgE,csgF,csgG,cvac,eaeH,ecpA,ecpB,ecpC,ecpD,ecpE,ecpR,ehaA,ehaB,entA,entB,entC,entD,entE,entF,entS,espL1,fepA,fepB,fepC,fepD,fepE,fepG,fes,fimA,fimB,fimC,fimD,fimE,fimF,fimG,fimH,fimI,flgA,flgB,flgC,flgD,flgE,flgF,flgG,flgH,flgI,flgJ,…
ESC_KB8902AA	Poultry		ST117	861	3	2	aaiW,aatA,aec7,artj,aslA,avian-hlyE,b2972,c3385,c3386,c3400,cadA,cdiB,cheA,cheB,cheR,cheW,cheY,cheZ,chuA,chuS,chuT,chuU,chuV,chuW,chuX,chuY,csa,csgA,csgB,csgC,csgD,csgE,csgF,csgG,cvac,eaeH,ecpA,ecpB,ecpC,ecpD,ecpE,ecpR,ehaA,ehaB,entA,entB,entC,entD,entE,entF,entS,espL1,fepA,fepB,fepC,fepD,fepE,fepG,fes,fimA,fimB,fimC,fimD,fimE,fimF,fimG,fimH,fimI,flgA,flgB,flgC,flgD,flgE,flgF,flgG,flgH,flgI,flgJ,…
ESC_KB9265AA	Poultry		ST117	862	1	2	aatA,aec7,artj,aslA,b2972,c3385,c3386,c3400,cadA,cdiB,ce1a,cheA,cheB,cheR,cheW,cheY,cheZ,chuA,chuS,chuT,chuU,chuV,chuW,chuX,chuY,csgA,csgB,csgC,csgD,csgE,csgF,csgG,eaeH,ecpA,ecpB,ecpC,ecpD,ecpE,ecpR,ehaA,ehaB,entA,entB,entC,entD,entE,entF,entS,espL1,fepA,fepB,fepC,fepD,fepE,fepG,fes,fimA,fimB,fimC,fimD,fimE,fimF,fimG,fimH,fimI,flgA,flgB,flgC,flgD,flgE,flgF,flgG,flgH,flgI,flgJ,flgK,flgL,flgN,flhA,…
ESC_KB9691AA	Poultry		ST117	863	2	5	aaiX,aatA,aec7,artj,aslA,c3385,c3386,c3400,cadA,cheA,cheB,cheR,cheW,cheY,cheZ,chuA,chuS,chuT,chuU,chuV,chuW,chuX,chuY,cka,cma,csgA,csgB,csgC,csgD,csgE,csgF,csgG,eaeH,ecpA,ecpB,ecpC,ecpD,ecpE,ecpR,ehaA,ehaB,entA,entB,entC,entD,entE,entF,entS,espL1,fepA,fepB,fepC,fepD,fepE,fepG,fes,fimA,fimB,fimC,fimD,fimF,fimG,fimH,fimI,flgA,flgB,flgC,flgD,flgE,flgF,flgG,flgH,flgI,flgJ,flgK,flgL,flgN,flhA,flhB,flh…
ESC_KB9692AA	Poultry		ST117	863	2	5	aaiX,aatA,aec7,artj,aslA,c3385,c3386,c3400,cadA,cheA,cheB,cheR,cheW,cheY,cheZ,chuA,chuS,chuT,chuU,chuV,chuW,chuX,chuY,cka,cma,csgA,csgB,csgC,csgD,csgE,csgF,csgG,eaeH,ecpA,ecpB,ecpC,ecpD,ecpE,ecpR,ehaA,ehaB,entA,entB,entC,entD,entE,entF,entS,espL1,fepA,fepB,fepC,fepD,fepE,fepG,fes,fimA,fimB,fimC,fimD,fimF,fimG,fimH,fimI,flgA,flgB,flgC,flgD,flgE,flgF,flgG,flgH,flgI,flgJ,flgK,flgL,flgN,flhA,flhB,flh…
ESC_KB9699AA	Poultry		ST117	864	2	4	aatA,aec7,artj,aslA,b2972,c3385,c3386,c3400,cadA,cdiB,ce1a,cheA,cheB,cheR,cheW,cheY,cheZ,chuA,chuS,chuT,chuU,chuV,chuW,chuX,chuY,csgA,csgB,csgC,csgD,csgE,csgF,csgG,eaeH,ecpA,ecpB,ecpC,ecpD,ecpE,ecpR,ehaA,ehaB,entA,entB,entC,entD,entE,entF,entS,espL1,fepA,fepB,fepC,fepD,fepE,fepG,fes,fimA,fimB,fimC,fimD,fimE,fimF,fimG,fimH,fimI,flgA,flgB,flgC,flgD,flgE,flgF,flgG,flgH,flgI,flgJ,flgK,flgL,flgN,flhA,…
ESC_KB9702AA	Poultry		ST117	864	2	4	aatA,aec7,artj,aslA,b2972,c3385,c3386,c3400,cadA,cdiB,ce1a,cheA,cheB,cheR,cheW,cheY,cheZ,chuA,chuS,chuT,chuU,chuV,chuW,chuX,chuY,csgA,csgB,csgC,csgD,csgE,csgF,csgG,eaeH,ecpA,ecpB,ecpC,ecpD,ecpE,ecpR,ehaA,ehaB,entA,entB,entC,entD,entE,entF,entS,espL1,fepA,fepB,fepC,fepD,fepE,fepG,fes,fimA,fimB,fimC,fimD,fimE,fimF,fimG,fimH,fimI,flgA,flgB,flgC,flgD,flgE,flgF,flgG,flgH,flgI,flgJ,flgK,flgL,flgN,flhA,…
ESC_KB9713AA	Poultry		ST117	865	1	4	aatA,aec7,artj,aslA,b2972,c3385,c3386,c3400,cadA,cah,cdiB,cheA,cheB,cheR,cheW,cheY,cheZ,chuA,chuS,chuT,chuU,chuV,chuW,chuX,chuY,csgA,csgB,csgC,csgD,csgE,csgF,csgG,cvac,eaeH,ecpA,ecpB,ecpC,ecpD,ecpE,ecpR,ehaA,ehaB,entA,entB,entC,entD,entE,entF,entS,espL1,fepA,fepB,fepC,fepD,fepE,fepG,fes,fimA,fimB,fimC,fimD,fimE,fimF,fimG,fimH,fimI,flgA,flgB,flgC,flgD,flgE,flgF,flgG,flgH,flgI,flgJ,flgK,flgL,flgN,f…
ESC_KB9727AA	Poultry		ST117	866	1	2	aatA,aec7,artj,aslA,b2972,c3385,c3386,c3400,cadA,cdiB,cheA,cheB,cheR,cheW,cheY,cheZ,chuA,chuS,chuT,chuU,chuV,chuW,chuX,chuY,csgA,csgB,csgC,csgD,csgE,csgF,csgG,cvac,eaeH,ecpA,ecpB,ecpC,ecpD,ecpE,ecpR,ehaA,entA,entB,entC,entD,entE,entF,entS,espL1,fepA,fepB,fepC,fepD,fepE,fepG,fes,fimA,fimB,fimC,fimD,fimE,fimF,fimG,fimH,fimI,flgA,flgB,flgC,flgD,flgE,flgF,flgG,flgH,flgI,flgJ,flgK,flgL,flgN,flhA,flhB,…
ESC_KB9728AA	Poultry		ST117	867	2	2	aatA,aec7,artj,aslA,b2972,c3385,c3386,c3400,cadA,cah,cdiB,cheA,cheB,cheR,cheW,cheY,cheZ,chuA,chuS,chuT,chuU,chuV,chuW,chuX,chuY,cka,csgA,csgB,csgC,csgD,csgE,csgF,csgG,eaeH,ecpA,ecpB,ecpC,ecpD,ecpE,ecpR,ehaA,ehaB,entA,entB,entC,entD,entE,entF,entS,espL1,fepA,fepB,fepC,fepD,fepE,fepG,fes,fimA,fimB,fimC,fimD,fimE,fimF,fimG,fimH,fimI,flgA,flgB,flgC,flgD,flgE,flgF,flgG,flgH,flgI,flgJ,flgK,flgL,flgN,fl…
ESC_KB9731AA	Poultry		ST117	868	1	4	aatA,aec7,artj,aslA,b2972,c3385,c3386,c3400,cadA,cdiB,ce1a,cheA,cheB,cheR,cheW,cheY,cheZ,chuA,chuS,chuT,chuU,chuV,chuW,chuX,chuY,csgA,csgB,csgC,csgD,csgE,csgF,csgG,eaeH,ecpA,ecpB,ecpC,ecpD,ecpE,ecpR,ehaA,ehaB,entA,entB,entC,entD,entE,entF,entS,espL1,fepA,fepB,fepC,fepD,fepE,fepG,fes,fimA,fimB,fimC,fimD,fimE,fimF,fimG,fimH,fimI,flgA,flgB,flgC,flgD,flgE,flgF,flgG,flgH,flgI,flgJ,flgK,flgL,flgN,flhA,…
ESC_KB9733AA	Poultry		ST117	867	2	2	aatA,aec7,artj,aslA,b2972,c3385,c3386,c3400,cadA,cah,cdiB,cheA,cheB,cheR,cheW,cheY,cheZ,chuA,chuS,chuT,chuU,chuV,chuW,chuX,chuY,cka,csgA,csgB,csgC,csgD,csgE,csgF,csgG,eaeH,ecpA,ecpB,ecpC,ecpD,ecpE,ecpR,ehaA,ehaB,entA,entB,entC,entD,entE,entF,entS,espL1,fepA,fepB,fepC,fepD,fepE,fepG,fes,fimA,fimB,fimC,fimD,fimE,fimF,fimG,fimH,fimI,flgA,flgB,flgC,flgD,flgE,flgF,flgG,flgH,flgI,flgJ,flgK,flgL,flgN,fl…
ESC_KB9763AA	Poultry		ST117	869	1	4	aatA,aec7,artj,aslA,astA,b2972,c3385,c3386,c3400,c3610,cadA,cdiB,cheA,cheB,cheR,cheW,cheY,cheZ,chuA,chuS,chuT,chuU,chuV,chuW,chuX,chuY,csgA,csgB,csgC,csgD,csgE,csgF,csgG,cvac,eaeH,ecpA,ecpB,ecpC,ecpD,ecpE,ecpR,ehaA,ehaB,entA,entB,entC,entD,entE,entF,entS,espL1,fepA,fepB,fepC,fepD,fepE,fepG,fes,fimA,fimB,fimC,fimD,fimE,fimF,fimG,fimH,fimI,flgA,flgB,flgC,flgD,flgE,flgF,flgG,flgH,flgI,flgJ,flgK,flgL…
ESC_KB9766AA	Poultry		ST117	870	1	4	aatA,aec7,artj,aslA,astA,b2972,c3385,c3386,c3400,c3610,cadA,cheA,cheB,cheR,cheW,cheY,cheZ,chuA,chuS,chuT,chuU,chuV,chuW,chuX,chuY,csgA,csgB,csgC,csgD,csgE,csgF,csgG,cvac,eaeH,ecpA,ecpB,ecpC,ecpD,ecpE,ecpR,ehaA,ehaB,entA,entB,entC,entD,entE,entF,entS,espL1,fepA,fepB,fepC,fepD,fepE,fepG,fes,fimA,fimB,fimC,fimD,fimE,fimF,fimG,fimH,fimI,flgA,flgB,flgC,flgD,flgE,flgF,flgG,flgH,flgI,flgJ,flgK,flgL,flgN…
ESC_LA5686AA	Poultry		ST5796	334	22	4	aatA,aec7,artj,aslA,b2972,c3385,c3386,c3400,cadA,cdiB,ce1a,cheA,cheB,cheR,cheW,cheY,cheZ,chuA,chuS,chuT,chuU,chuV,chuW,chuX,chuY,csgA,csgB,csgC,csgD,csgE,csgF,csgG,eaeH,ecpA,ecpB,ecpC,ecpD,ecpE,ecpR,ehaA,ehaB,entA,entB,entC,entD,entE,entF,entS,espL1,fepA,fepB,fepC,fepD,fepE,fepG,fes,fimA,fimB,fimC,fimD,fimE,fimF,fimG,fimH,fimI,flgA,flgB,flgC,flgD,flgE,flgF,flgG,flgH,flgI,flgJ,flgK,flgL,flgN,flhA,…
ESC_LA5687AA	Poultry		ST5796	334	22	4	aatA,aec7,artj,aslA,b2972,c3385,c3386,c3400,cadA,cdiB,ce1a,cheA,cheB,cheR,cheW,cheY,cheZ,chuA,chuS,chuT,chuU,chuV,chuW,chuX,chuY,csgA,csgB,csgC,csgD,csgE,csgF,csgG,eaeH,ecpA,ecpB,ecpC,ecpD,ecpE,ecpR,ehaA,ehaB,entA,entB,entC,entD,entE,entF,entS,espL1,fepA,fepB,fepC,fepD,fepE,fepG,fes,fimA,fimB,fimC,fimD,fimE,fimF,fimG,fimH,fimI,flgA,flgB,flgC,flgD,flgE,flgF,flgG,flgH,flgI,flgJ,flgK,flgL,flgN,flhA,…
ESC_LA5688AA	Poultry		ST5796	821	17	4	aatA,aec7,artj,aslA,b2972,c3385,c3386,c3400,cadA,cdiB,ce1a,cheA,cheB,cheR,cheW,cheY,cheZ,chuA,chuS,chuT,chuU,chuV,chuW,chuX,chuY,csgA,csgB,csgC,csgD,csgE,csgF,csgG,eaeH,ecpA,ecpB,ecpC,ecpD,ecpE,ecpR,ehaA,ehaB,entA,entB,entC,entD,entE,entF,entS,espL1,fepA,fepB,fepC,fepD,fepE,fepG,fes,fimA,fimB,fimC,fimD,fimE,fimF,fimG,fimH,fimI,flgA,flgB,flgC,flgD,flgE,flgF,flgG,flgH,flgI,flgJ,flgK,flgL,flgN,flhA,…
ESC_LA6546AA	Human		ST117	146	1	4	aatA,aec7,artj,aslA,astA,b2972,c3385,c3386,c3400,c3610,cadA,cah,cdiB,cheA,cheB,cheR,cheW,cheY,cheZ,chuA,chuS,chuT,chuU,chuV,chuW,chuX,chuY,cma,csgA,csgB,csgC,csgD,csgE,csgF,csgG,eaeH,ecpA,ecpB,ecpC,ecpD,ecpE,ecpR,ehaA,ehaB,entA,entB,entC,entD,entE,entF,entS,espL1,fepA,fepB,fepC,fepD,fepE,fepG,fes,fimA,fimB,fimC,fimD,fimE,fimF,fimG,fimH,fimI,flgA,flgB,flgC,flgD,flgE,flgF,flgG,flgH,flgI,flgJ,flgK,f…
ESC_LB0500AA	Poultry		ST117	861	3	2	aaiW,aatA,aec7,artj,aslA,avian-hlyE,b2972,c3385,c3386,c3400,cadA,cdiB,cheA,cheB,cheR,cheW,cheY,cheZ,chuA,chuS,chuT,chuU,chuV,chuW,chuX,chuY,csa,csgA,csgB,csgC,csgD,csgE,csgF,csgG,cvac,eaeH,ecpA,ecpB,ecpC,ecpD,ecpE,ecpR,ehaA,ehaB,entA,entB,entC,entD,entE,entF,entS,espL1,fepA,fepB,fepC,fepD,fepE,fepG,fes,fimA,fimB,fimC,fimD,fimE,fimF,fimG,fimH,fimI,flgA,flgB,flgC,flgD,flgE,flgF,flgG,flgH,flgI,flgJ,…
ESC_LB0560AA	Poultry		ST117	871	1	2	aatA,aec7,agn43,artj,aslA,b2972,c3385,c3386,c3400,cadA,cdiB,ce1a,cheA,cheB,cheR,cheW,cheY,cheZ,chuA,chuS,chuT,chuU,chuV,chuW,chuX,chuY,cma,csgA,csgB,csgC,csgD,csgE,csgF,csgG,eaeH,ecpA,ecpB,ecpC,ecpD,ecpE,ecpR,ehaB,entA,entB,entC,entD,entE,entF,entS,espL1,fepA,fepB,fepC,fepD,fepE,fepG,fes,fimA,fimB,fimC,fimD,fimE,fimF,fimG,fimH,fimI,flgA,flgB,flgC,flgD,flgE,flgF,flgG,flgH,flgI,flgJ,flgK,flgL,flgN,…
ESC_LB0565AA	Poultry		ST117	872	1	2	aaiW,aatA,aec7,artj,aslA,avian-hlyE,b2972,c3385,c3386,c3400,cadA,cdiB,cheA,cheB,cheR,cheW,cheY,cheZ,chuA,chuS,chuT,chuU,chuV,chuW,chuX,chuY,csa,csgA,csgB,csgC,csgD,csgE,csgF,csgG,cvac,eaeH,ecpA,ecpB,ecpC,ecpD,ecpE,ecpR,ehaA,ehaB,entA,entB,entC,entD,entE,entF,entS,espL1,fepA,fepB,fepC,fepD,fepE,fepG,fes,fimA,fimB,fimC,fimD,fimE,fimF,fimG,fimH,fimI,flgA,flgB,flgC,flgD,flgE,flgF,flgG,flgH,flgI,flgJ,…
ESC_LB0566AA	Poultry		ST117	873	1	4	aatA,aec7,agn43,artj,aslA,b2972,c3385,c3386,c3400,cadA,ccdb,cdiB,ce1a,cheB,cheR,cheW,cheY,cheZ,chuA,chuS,chuT,chuU,chuV,chuW,chuX,chuY,csgA,csgB,csgC,csgD,csgE,csgF,csgG,eaeH,ecpA,ecpB,ecpC,ecpD,ecpE,ecpR,ehaA,ehaB,entA,entB,entC,entD,entE,entF,entS,espL1,fepA,fepB,fepC,fepD,fepE,fepG,fes,fimA,fimB,fimC,fimD,fimE,fimF,fimG,fimH,fimI,flgA,flgB,flgC,flgD,flgE,flgF,flgG,flgH,flgI,flgJ,flgK,flgL,flgN…
ESC_LB0642AA	Poultry		ST117	874	1	2	aatA,aec7,artj,aslA,astA,avian-hlyE,b2972,c3385,c3386,c3400,c3610,cadA,ccdb,cdiA,cdiB,ce1a,cheA,cheB,cheR,cheW,cheY,cheZ,chuA,chuS,chuT,chuU,chuV,chuW,chuX,chuY,cib,csgA,csgB,csgC,csgD,csgE,csgF,csgG,cvac,eaeH,ecpA,ecpB,ecpC,ecpD,ecpE,ecpR,ehaA,ehaB,entA,entB,entC,entD,entE,entF,entS,espL1,fepA,fepB,fepC,fepD,fepE,fepG,fes,fimA,fimB,fimC,fimD,fimE,fimF,fimG,fimH,fimI,flgA,flgB,flgC,flgD,flgE,flgF…
ESC_LB1012AA	Human		ST117	10	1	2	aatA,aec7,artj,aslA,b2972,c3385,c3386,c3400,cadA,cdiB,ce1a,cheA,cheB,cheR,cheW,cheY,cheZ,chuA,chuS,chuT,chuU,chuV,chuW,chuX,chuY,csgA,csgB,csgC,csgD,csgE,csgF,csgG,cvac,eaeH,ecpA,ecpB,ecpC,ecpD,ecpE,ecpR,ehaA,ehaB,entA,entB,entC,entD,entE,entF,entS,espL1,fepA,fepB,fepC,fepD,fepE,fepG,fes,fimA,fimB,fimC,fimD,fimE,fimF,fimG,fimH,fimI,flgA,flgB,flgC,flgD,flgE,flgF,flgG,flgH,flgI,flgJ,flgK,flgL,flgN,…
ESC_LB1928AA	Human		ST117	147	1	5	aatA,aec7,artj,aslA,astA,b2972,c3385,c3386,c3400,cadA,cah,cdiB,ce1a,cheA,cheB,cheR,cheW,cheY,cheZ,chuA,chuS,chuT,chuU,chuV,chuW,chuX,chuY,csgA,csgB,csgC,csgD,csgE,csgF,csgG,eaeH,ecpA,ecpB,ecpC,ecpD,ecpE,ecpR,ehaA,ehaB,entA,entB,entC,entD,entE,entF,entS,espL1,fepA,fepB,fepC,fepD,fepE,fepG,fes,fimA,fimB,fimC,fimD,fimE,fimF,fimG,fimH,fimI,flgA,flgB,flgC,flgD,flgE,flgF,flgG,flgH,flgI,flgJ,flgK,flgL,f…
ESC_LB2378AA	Human		ST11067	239	1	2	aatA,aec7,artj,aslA,avian-hlyE,b2972,c3385,c3386,c3400,cadA,ccdb,cdtA,cdtB,cdtC,cheA,cheB,cheR,cheW,cheY,cheZ,chuA,chuS,chuT,chuU,chuV,chuW,chuX,chuY,cma,csgA,csgB,csgC,csgD,csgE,csgF,csgG,cvac,eaeH,ecpA,ecpB,ecpC,ecpD,ecpE,ecpR,ehaA,ehaB,entA,entB,entC,entD,entE,entF,entS,espL1,fepA,fepB,fepC,fepD,fepE,fepG,fes,fimA,fimB,fimC,fimD,fimE,fimF,fimG,fimH,fimI,flgA,flgB,flgC,flgD,flgE,flgF,flgG,flgH,…
ESC_LB2540AA	Livestock	Swine	ST117	413	1	5	aec7,artj,aslA,astA,b2972,c3385,c3386,c3400,cadA,cdiB,cheA,cheB,cheR,cheW,cheY,cheZ,chuA,chuS,chuT,chuU,chuV,chuW,chuX,chuY,csgA,csgB,csgC,csgD,csgE,csgF,csgG,cta,eaeH,ecpA,ecpB,ecpC,ecpD,ecpE,ecpR,ehaA,ehaB,entA,entB,entC,entD,entE,entF,entS,espL1,fepA,fepB,fepC,fepD,fepE,fepG,fes,fimA,fimB,fimC,fimD,fimE,fimF,fimG,fimH,fimI,flgA,flgB,flgC,flgD,flgE,flgF,flgG,flgH,flgI,flgJ,flgK,flgL,flgN,flhA,f…
ESC_LB3221AA	Livestock	Swine	ST117	414	1	2	aaiW,aatA,aec7,artj,aslA,b2972,c3385,c3386,c3400,cadA,ccdb,cdiB,cheA,cheB,cheR,cheW,cheY,cheZ,chuA,chuS,chuT,chuU,chuV,chuW,chuX,chuY,cma,csgA,csgB,csgC,csgD,csgE,csgF,csgG,cvac,eaeH,ecpA,ecpB,ecpC,ecpD,ecpE,ecpR,ehaA,ehaB,entA,entB,entC,entD,entE,entF,entS,espL1,fepA,fepB,fepC,fepD,fepE,fepG,fes,fimA,fimB,fimC,fimD,fimE,fimF,fimG,fimH,fimI,flgA,flgB,flgC,flgD,flgE,flgF,flgG,flgH,flgI,flgJ,flgK,f…
ESC_LB3930AA	Human		ST117	148	1	2	aatA,aec7,artj,aslA,b2972,c3385,c3386,c3400,cadA,cdiB,cheA,cheB,cheR,cheW,cheY,cheZ,chuA,chuS,chuT,chuU,chuV,chuW,chuX,chuY,cib,csgA,csgB,csgC,csgD,csgE,csgF,csgG,eaeH,ecpA,ecpB,ecpC,ecpD,ecpE,ecpR,ehaA,ehaB,entA,entB,entC,entD,entE,entF,entS,espL1,fepA,fepB,fepC,fepD,fepE,fepG,fes,fimA,fimB,fimC,fimD,fimE,fimF,fimG,fimH,fimI,flgA,flgB,flgC,flgD,flgE,flgF,flgG,flgH,flgI,flgJ,flgK,flgL,flgN,flhA,f…
ESC_LB3934AA	Human		ST117	149	1	2	aatA,aec7,artj,aslA,b2972,c3385,c3386,c3400,cadA,ccdb,cheA,cheB,cheR,cheW,cheY,cheZ,chuA,chuS,chuT,chuU,chuV,chuW,chuX,chuY,cib,cma,csgA,csgB,csgC,csgD,csgE,csgF,csgG,cvac,eaeH,ecpA,ecpB,ecpC,ecpD,ecpE,ecpR,ehaA,ehaB,entA,entB,entC,entD,entE,entF,entS,espL1,fepA,fepB,fepC,fepD,fepE,fepG,fes,fimA,fimB,fimC,fimD,fimE,fimF,fimG,fimH,fimI,flgA,flgB,flgC,flgD,flgE,flgF,flgG,flgH,flgI,flgJ,flgK,flgL,fl…
ESC_LB3940AA	Human		ST117	150	1	2	aec7,artj,aslA,b2972,c3385,c3386,c3400,cadA,cdiB,cheA,cheB,cheR,cheW,cheY,cheZ,chuA,chuS,chuT,chuU,chuV,chuW,chuX,chuY,cib,cma,csgA,csgB,csgC,csgD,csgE,csgF,csgG,eaeH,ecpA,ecpB,ecpC,ecpD,ecpE,ecpR,ehaA,ehaB,entA,entB,entC,entD,entE,entF,entS,espL1,fepA,fepB,fepC,fepD,fepE,fepG,fes,fimA,fimB,fimC,fimD,fimE,fimF,fimG,fimH,fimI,flgA,flgB,flgC,flgD,flgE,flgF,flgG,flgH,flgI,flgJ,flgK,flgL,flgN,flhA,fl…
ESC_LB3943AA	Human		ST117	151	1	2	aatA,aec7,artj,aslA,b2972,c3385,c3386,c3400,cadA,ccdb,cheA,cheB,cheR,cheW,cheY,cheZ,chuA,chuS,chuT,chuU,chuV,chuW,chuX,chuY,cib,cma,csgA,csgB,csgC,csgD,csgE,csgF,csgG,cvac,eaeH,ecpA,ecpB,ecpC,ecpD,ecpE,ecpR,ehaA,ehaB,entA,entB,entC,entD,entE,entF,entS,espL1,fepA,fepB,fepC,fepD,fepE,fepG,fes,fimA,fimB,fimC,fimD,fimE,fimF,fimG,fimH,fimI,flgA,flgB,flgC,flgD,flgE,flgF,flgG,flgH,flgI,flgJ,flgK,flgL,fl…
ESC_LB4859AA	Poultry		ST117	875	1	2	aatA,aec7,artj,aslA,b2972,c3385,c3386,c3400,cadA,cdiB,cheA,cheB,cheR,cheW,cheY,cheZ,chuA,chuS,chuT,chuU,chuV,chuW,chuX,chuY,cib,csa,csgA,csgB,csgC,csgD,csgE,csgF,csgG,cvac,eaeH,ecpA,ecpB,ecpC,ecpD,ecpE,ecpR,ehaA,ehaB,entA,entB,entC,entD,entE,entF,entS,espL1,fepA,fepB,fepC,fepD,fepE,fepG,fes,fimA,fimB,fimC,fimD,fimE,fimF,fimG,fimH,fimI,flgA,flgB,flgC,flgD,flgE,flgF,flgG,flgH,flgI,flgJ,flgK,flgL,fl…
ESC_LB4868AA	Livestock	Bovine	ST117	313	1	5	aatA,aec7,artj,aslA,astA,b2972,c3385,c3386,c3400,cadA,cah,cdiB,ce1a,cheA,cheB,cheR,cheW,cheY,cheZ,chuA,chuS,chuT,chuU,chuV,chuW,chuX,chuY,csgA,csgB,csgC,csgD,csgE,csgF,csgG,eaeH,ecpA,ecpB,ecpC,ecpD,ecpE,ecpR,ehaA,ehaB,entA,entB,entC,entD,entE,entF,entS,espL1,fepA,fepB,fepC,fepD,fepE,fepG,fes,fimA,fimB,fimC,fimD,fimE,fimF,fimG,fimH,fimI,flgA,flgB,flgC,flgD,flgE,flgF,flgG,flgH,flgI,flgJ,flgK,flgL,f…
ESC_LB5581AA	Livestock	Swine	ST117	415	1	4	aec7,artj,aslA,b2972,c3385,c3386,c3400,cadA,cdiA,cdiB,cheA,cheB,cheR,cheW,cheY,cheZ,chuA,chuS,chuT,chuU,chuV,chuW,chuX,chuY,csgA,csgB,csgC,csgD,csgE,csgF,csgG,eaeH,ecpA,ecpB,ecpC,ecpD,ecpE,ecpR,ehaA,ehaB,entA,entB,entC,entD,entE,entF,entS,espL1,fepA,fepB,fepC,fepD,fepE,fepG,fes,fimA,fimB,fimC,fimD,fimE,fimF,fimG,fimH,fimI,flgA,flgB,flgC,flgD,flgE,flgF,flgG,flgH,flgI,flgJ,flgK,flgL,flgN,flhA,flhB,…
ESC_LB5623AA	Livestock	Bovine	ST117	314	1	5	aatA,artj,aslA,b2972,c3385,c3386,c3400,cadA,cah,cba,cda,cdiB,ce1a,cheA,cheB,cheR,cheW,cheY,cheZ,chuA,chuS,chuT,chuU,chuV,chuW,chuX,chuY,cib,clpB,clpC,clpE,clpF,clpG,clpH,clpL,cma,csgA,csgB,csgC,csgD,csgE,csgF,csgG,eaeH,ecpA,ecpB,ecpC,ecpD,ecpE,ecpR,ehaA,ehaB,entA,entB,entC,entD,entE,entF,entS,espL1,faeD,faeJ,fepA,fepB,fepC,fepD,fepE,fepG,fes,fimA,fimB,fimC,fimD,fimE,fimF,fimG,fimH,fimI,flgA,flgB,…
ESC_LB5725AA	Poultry		ST117	876	1	4	aatA,aec7,artj,aslA,b2972,c3385,c3386,c3400,c3610,cadA,ccdb,cdiA,cdiB,cheA,cheB,cheR,cheW,cheY,cheZ,chuA,chuS,chuT,chuU,chuV,chuW,chuX,chuY,csgA,csgB,csgC,csgD,csgE,csgF,csgG,cvac,eaeH,ecpA,ecpB,ecpC,ecpD,ecpE,ecpR,ehaA,ehaB,entA,entB,entC,entD,entE,entF,entS,espL1,fepA,fepB,fepC,fepD,fepE,fepG,fes,fimA,fimB,fimC,fimD,fimE,fimF,fimG,fimH,fimI,flgA,flgB,flgC,flgD,flgE,flgF,flgG,flgH,flgI,flgJ,flgK…
ESC_LB5768AA	Poultry		ST117	877	1	5	aec7,artj,aslA,b2972,c3385,c3386,c3400,cadA,cah,cdiB,ce1a,cheA,cheB,cheR,cheW,cheY,cheZ,chuA,chuS,chuT,chuU,chuV,chuW,chuX,chuY,csgA,csgB,csgC,csgD,csgE,csgF,csgG,eaeH,ecpA,ecpB,ecpC,ecpD,ecpE,ecpR,ehaA,ehaB,entA,entB,entC,entD,entE,entF,entS,espL1,fepA,fepB,fepC,fepD,fepE,fepG,fes,fimA,fimB,fimC,fimD,fimE,fimF,fimG,fimH,fimI,flgA,flgB,flgC,flgD,flgE,flgF,flgG,flgH,flgI,flgJ,flgK,flgL,flgN,flhA,f…
ESC_LB5952AA	Poultry		ST117	878	1	4	aatA,aec7,artj,aslA,b2972,c3385,c3386,c3400,c3610,cadA,cba,ccdb,cdiB,cheA,cheB,cheR,cheW,cheY,cheZ,chuA,chuS,chuT,chuU,chuV,chuW,chuX,chuY,cib,csgA,csgB,csgC,csgD,csgE,csgF,csgG,eaeH,ecpA,ecpB,ecpC,ecpD,ecpE,ecpR,ehaA,ehaB,entA,entB,entC,entD,entE,entF,entS,espL1,fepA,fepB,fepC,fepD,fepE,fepG,fes,fimA,fimB,fimC,fimD,fimE,fimF,fimG,fimH,fimI,flgA,flgB,flgC,flgD,flgE,flgF,flgG,flgH,flgI,flgJ,flgK,f…
ESC_LB6041AA	Human		ST117	152	1	2	aatA,aec7,artj,aslA,astA,b2972,c3385,c3386,c3400,cadA,cah,ccdb,cdiB,cheA,cheB,cheR,cheW,cheY,cheZ,chuA,chuS,chuT,chuU,chuV,chuW,chuX,chuY,cma,csgA,csgB,csgC,csgD,csgE,csgF,csgG,cvac,eaeH,ecpA,ecpB,ecpC,ecpD,ecpE,ecpR,ehaA,ehaB,entA,entB,entC,entD,entE,entF,entS,espL1,fepA,fepB,fepC,fepD,fepE,fepG,fes,fimA,fimB,fimC,fimD,fimE,fimF,fimG,fimH,fimI,flgA,flgB,flgC,flgD,flgE,flgF,flgG,flgH,flgI,flgJ,fl…
ESC_LB7034AA	Livestock	Bovine	ST117	315	2	1	aatA,aec7,afaA-VIII,afaB-VIII,afaC-VIII,afaD-VIII,afaE-VIII,afaF-VII,agn43,artj,aslA,b2972,c3385,c3386,c3400,cadA,ccdb,cdiB,cdtA,cdtB,cdtC,cei,cfa,cheA,cheB,cheR,cheW,cheY,cheZ,chuA,chuS,chuT,chuU,chuV,chuW,chuX,chuY,cib,clpB,clpC,clpE,clpF,clpG,clpH,clpL,csgA,csgB,csgC,csgD,csgE,csgF,csgG,eaeH,ecpA,ecpB,ecpC,ecpD,ecpE,ecpR,ehaA,ehaB,entA,entB,entC,entD,entE,entF,entS,epeA,espL1,espP,faeD,faeJ,fe…
ESC_LB7038AA	Livestock	Swine	ST117	416	1	2	aatA,aec7,agn43,artj,aslA,b2972,c3385,c3386,c3400,cadA,cdiB,cei,cheA,cheB,cheR,cheW,cheY,cheZ,chuA,chuS,chuT,chuU,chuV,chuW,chuX,chuY,cia,csgA,csgB,csgC,csgD,csgE,csgF,csgG,cvac,eaeH,ecpA,ecpB,ecpC,ecpD,ecpE,ecpR,ehaA,ehaB,entA,entB,entC,entD,entE,entF,entS,espL1,fepA,fepB,fepC,fepD,fepE,fepG,fes,fimA,fimB,fimC,fimD,fimE,fimF,fimG,fimH,fimI,flgA,flgB,flgC,flgD,flgE,flgF,flgG,flgH,flgI,flgJ,flgK,f…
ESC_LB7108AA	Human		ST117	153	1	5	aatA,aec7,artj,aslA,astA,b2972,c3385,c3386,c3400,cadA,cdiB,ce1a,cheA,cheB,cheR,cheW,cheY,cheZ,chuA,chuS,chuT,chuU,chuV,chuW,chuX,chuY,cib,csgA,csgB,csgC,csgD,csgE,csgF,csgG,eaeH,ecpA,ecpB,ecpC,ecpD,ecpE,ecpR,ehaA,ehaB,entA,entB,entC,entD,entE,entF,entS,espL1,fepA,fepB,fepC,fepD,fepE,fepG,fes,fimA,fimB,fimC,fimD,fimE,fimF,fimG,fimH,fimI,flgA,flgB,flgC,flgD,flgE,flgF,flgG,flgH,flgI,flgJ,flgK,flgL,f…
ESC_LB7202AA	Livestock	Swine	ST117	417	1	2	aatA,aec7,artj,aslA,b2972,c3385,c3386,c3400,cadA,cdiB,cei,cheA,cheB,cheR,cheW,cheY,cheZ,chuA,chuS,chuT,chuU,chuV,chuW,chuX,chuY,cib,cka,cma,csgA,csgB,csgC,csgD,csgE,csgF,csgG,eaeH,ecpA,ecpB,ecpC,ecpD,ecpE,ecpR,ehaA,ehaB,entA,entB,entC,entD,entE,entF,entS,espL1,fepA,fepB,fepC,fepD,fepE,fepG,fes,fimA,fimB,fimC,fimD,fimE,fimF,fimG,fimH,fimI,flgA,flgB,flgC,flgD,flgE,flgF,flgG,flgH,flgI,flgJ,flgK,flgL…
ESC_LB8064AA	Poultry		ST117	879	1	2	aatA,aec7,artj,aslA,b2972,c3385,c3386,c3400,cadA,cdiB,cheA,cheB,cheR,cheW,cheY,cheZ,chuA,chuS,chuT,chuU,chuV,chuW,chuX,chuY,cib,csgA,csgB,csgC,csgD,csgE,csgF,csgG,cvac,eaeH,ecpA,ecpB,ecpC,ecpD,ecpE,ecpR,ehaA,ehaB,entA,entB,entC,entD,entE,entF,entS,espL1,fepA,fepB,fepC,fepD,fepE,fepG,fes,fimA,fimB,fimC,fimD,fimE,fimF,fimG,fimH,fimI,flgA,flgB,flgC,flgD,flgE,flgF,flgG,flgH,flgI,flgJ,flgK,flgL,flgN,f…
ESC_LB8079AA	Livestock	Swine	ST117	418	1	2	aatA,aec7,artj,aslA,b2972,c3385,c3386,c3400,cadA,ccdb,cdiB,ce1a,cheA,cheB,cheR,cheW,cheY,cheZ,chuA,chuS,chuT,chuU,chuV,chuW,chuX,chuY,cib,cma,csgA,csgB,csgC,csgD,csgE,csgF,csgG,eaeH,ecpA,ecpB,ecpC,ecpD,ecpE,ecpR,ehaA,ehaB,entA,entB,entC,entD,entE,entF,entS,espL1,fepA,fepB,fepC,fepD,fepE,fepG,fes,fimA,fimB,fimC,fimD,fimE,fimF,fimG,fimH,fimI,flgA,flgB,flgC,flgD,flgE,flgF,flgG,flgH,flgI,flgJ,flgK,fl…
ESC_LB8101AA	Poultry		ST117	880	1	4	aatA,aec7,artj,aslA,b2972,c3385,c3386,c3400,cadA,ccdb,cheA,cheB,cheR,cheW,cheY,cheZ,chuA,chuS,chuT,chuU,chuV,chuW,chuX,chuY,cib,csgA,csgB,csgC,csgD,csgE,csgF,csgG,eaeH,ecpA,ecpB,ecpC,ecpD,ecpE,ecpR,ehaA,ehaB,entA,entB,entC,entD,entE,entF,entS,espL1,fepA,fepB,fepC,fepD,fepE,fepG,fes,fimA,fimB,fimC,fimD,fimE,fimF,fimG,fimH,fimI,flgA,flgB,flgC,flgD,flgE,flgF,flgG,flgH,flgI,flgJ,flgK,flgL,flgN,flhA,f…
ESC_LB8170AA	Poultry		ST117	881	1	2	aatA,aec7,agn43,artj,aslA,avian-hlyE,b2972,c3385,c3386,c3400,cadA,cah,ce1a,cheA,cheB,cheR,cheW,cheY,cheZ,chuA,chuS,chuT,chuU,chuV,chuW,chuX,chuY,csgA,csgB,csgC,csgD,csgE,csgF,csgG,eaeH,ecpA,ecpB,ecpC,ecpD,ecpE,ecpR,ehaA,ehaB,entA,entB,entC,entD,entE,entF,entS,espL1,fepA,fepB,fepC,fepD,fepE,fepG,fes,fimA,fimB,fimC,fimD,fimE,fimF,fimG,fimH,fimI,flgA,flgB,flgC,flgD,flgE,flgF,flgG,flgH,flgI,flgJ,flgK…
ESC_LB8845AA	Human		ST117	154	1	2	aatA,aec7,artj,aslA,b2972,c3385,c3386,c3400,cadA,cdiB,ce1a,cheA,cheB,cheR,cheW,cheY,cheZ,chuA,chuS,chuT,chuU,chuV,chuW,chuX,chuY,csgA,csgB,csgC,csgD,csgE,csgF,csgG,cvac,eaeH,ecpA,ecpB,ecpC,ecpD,ecpE,ecpR,ehaA,ehaB,entA,entB,entC,entD,entE,entF,entS,espL1,fepA,fepB,fepC,fepD,fepE,fepG,fes,fimA,fimB,fimC,fimD,fimE,fimF,fimG,fimH,fimI,flgA,flgB,flgC,flgD,flgE,flgF,flgG,flgH,flgI,flgJ,flgK,flgL,flgN,…
ESC_LB9603AA	Poultry		ST117	586	3	2	aatA,aec7,artj,aslA,b2972,c3385,c3386,c3400,cadA,cdiB,cheA,cheB,cheR,cheW,cheY,cheZ,chuA,chuS,chuT,chuU,chuV,chuW,chuX,chuY,csgA,csgB,csgC,csgD,csgE,csgF,csgG,cvac,eaeH,ecpA,ecpB,ecpC,ecpD,ecpE,ecpR,ehaA,ehaB,entA,entB,entC,entD,entE,entF,entS,espL1,fepA,fepB,fepC,fepD,fepE,fepG,fes,fimA,fimB,fimC,fimD,fimE,fimF,fimG,fimH,fimI,flgA,flgB,flgC,flgD,flgE,flgF,flgG,flgH,flgI,flgJ,flgK,flgL,flgN,flhA,…
ESC_MA1855AA	Poultry		ST4674	1199	2	2	aatA,aec7,artj,aslA,b2972,c3385,c3386,c3400,c3610,cadA,cah,cdiB,ce1a,cheA,cheB,cheR,cheW,cheY,cheZ,chuA,chuS,chuT,chuU,chuV,chuW,chuX,chuY,csgA,csgB,csgC,csgD,csgE,csgF,csgG,cvac,eaeH,ecpA,ecpB,ecpC,ecpD,ecpE,ecpR,ehaA,ehaB,entA,entB,entC,entD,entE,entF,entS,espL1,fepA,fepB,fepC,fepD,fepE,fepG,fes,fimA,fimB,fimC,fimD,fimE,fimF,fimG,fimH,fimI,flgA,flgB,flgC,flgD,flgE,flgF,flgG,flgH,flgI,flgJ,flgK,…
ESC_MA2397AA	Poultry		ST5796	1199	2	2	aatA,aec7,artj,aslA,b2972,c3385,c3386,c3400,c3610,cadA,cah,cdiB,ce1a,cheA,cheB,cheR,cheW,cheY,cheZ,chuA,chuS,chuT,chuU,chuV,chuW,chuX,chuY,csgA,csgB,csgC,csgD,csgE,csgF,csgG,cvac,eaeH,ecpA,ecpB,ecpC,ecpD,ecpE,ecpR,ehaA,ehaB,entA,entB,entC,entD,entE,entF,entS,espL1,fepA,fepB,fepC,fepD,fepE,fepG,fes,fimA,fimB,fimC,fimD,fimE,fimF,fimG,fimH,fimI,flgA,flgB,flgC,flgD,flgE,flgF,flgG,flgH,flgI,flgJ,flgK,…
ESC_MA7193AA	Poultry		ST4662	1198	1	2	aatA,aec7,artj,aslA,b2972,c3385,c3386,c3400,cadA,cheA,cheB,cheR,cheW,cheY,cheZ,chuA,chuS,chuT,chuU,chuV,chuW,chuX,chuY,csgA,csgB,csgC,csgD,csgE,csgF,csgG,eaeH,ecpA,ecpB,ecpC,ecpD,ecpE,ecpR,ehaA,ehaB,entA,entB,entC,entD,entE,entF,entS,espL1,fepA,fepB,fepC,fepD,fepE,fepG,fes,fimA,fimB,fimC,fimD,fimE,fimF,fimG,fimH,fimI,flgA,flgB,flgC,flgD,flgE,flgF,flgG,flgH,flgI,flgJ,flgK,flgL,flgN,flhA,flhB,flhC,…
ESC_MB2199AA	Livestock	Swine	ST117	419	1	2	aatA,aec7,artj,aslA,b2972,c3385,c3386,c3400,cadA,cah,cdiA,cdiB,cheA,cheB,cheR,cheW,cheY,cheZ,chuA,chuS,chuT,chuU,chuV,chuW,chuX,chuY,cka,csgA,csgB,csgC,csgD,csgE,csgF,csgG,eaeH,ecpA,ecpB,ecpC,ecpD,ecpE,ecpR,ehaA,ehaB,entA,entB,entC,entD,entE,entF,entS,espL1,fepA,fepB,fepC,fepD,fepE,fepG,fes,fimA,fimB,fimC,fimD,fimE,fimF,fimG,fimH,fimI,flgA,flgB,flgC,flgD,flgE,flgF,flgG,flgH,flgI,flgJ,flgK,flgL,fl…
ESC_MB6549AA	Poultry		ST117	882	1	2	aatA,aec7,artj,aslA,b2972,c3385,c3386,c3400,cadA,cheA,cheB,cheR,cheW,cheY,cheZ,chuA,chuS,chuT,chuU,chuV,chuW,chuX,chuY,csgA,csgB,csgC,csgD,csgE,csgF,csgG,cvac,eaeH,ecpA,ecpB,ecpC,ecpD,ecpE,ecpR,ehaA,ehaB,entA,entB,entC,entD,entE,entF,entS,espL1,fepA,fepB,fepC,fepD,fepE,fepG,fes,fimA,fimB,fimC,fimD,fimE,fimF,fimG,fimH,fimI,flgA,flgB,flgC,flgD,flgE,flgF,flgG,flgH,flgI,flgJ,flgK,flgL,flgN,flhA,flhB,…
ESC_MB6551AA	Poultry		ST117	724	2	2	aatA,aec7,artj,aslA,b2972,c3385,c3386,c3400,cadA,cdiB,cheA,cheB,cheR,cheW,cheY,cheZ,chuA,chuS,chuT,chuU,chuV,chuW,chuX,chuY,csa,csgA,csgB,csgC,csgD,csgE,csgF,csgG,eaeH,ecpA,ecpB,ecpC,ecpD,ecpE,ecpR,ehaA,ehaB,entA,entB,entC,entD,entE,entF,entS,espL1,fepA,fepB,fepC,fepD,fepE,fepG,fes,fimA,fimB,fimC,fimD,fimE,fimF,fimG,fimH,fimI,flgA,flgB,flgC,flgD,flgE,flgF,flgG,flgH,flgI,flgJ,flgK,flgL,flgN,flhA,f…
ESC_MB7476AA	Poultry		ST117	883	1	2	aec7,artj,aslA,avian-hlyE,c3385,c3386,c3400,cadA,cah,ce1a,cheA,cheB,cheR,cheW,cheY,cheZ,chuA,chuS,chuT,chuU,chuV,chuW,chuX,chuY,csgA,csgB,csgC,csgD,csgE,csgF,csgG,eaeH,ecpA,ecpB,ecpC,ecpD,ecpE,ecpR,ehaA,ehaB,entA,entB,entC,entD,entE,entF,entS,espL1,fepA,fepB,fepC,fepD,fepE,fepG,fes,fimA,fimB,fimC,fimD,fimE,fimF,fimG,fimH,fimI,flgA,flgB,flgC,flgD,flgE,flgF,flgG,flgH,flgI,flgJ,flgK,flgL,flgN,flhA,f…
ESC_NA8869AA	Human		ST117	155	1	2	aatA,aec7,artj,aslA,c3385,c3386,c3400,cadA,cah,cdiB,cheA,cheB,cheR,cheW,cheY,cheZ,chuA,chuS,chuT,chuU,chuV,chuW,chuX,chuY,csgA,csgB,csgC,csgD,csgE,csgF,csgG,cvac,eaeH,ecpA,ecpB,ecpC,ecpD,ecpE,ecpR,ehaA,ehaB,entA,entB,entC,entD,entE,entF,entS,espL1,fepA,fepB,fepC,fepD,fepE,fepG,fes,fimA,fimB,fimC,fimD,fimE,fimF,fimG,fimH,fimI,flgA,flgB,flgC,flgD,flgE,flgF,flgG,flgH,flgI,flgJ,flgK,flgL,flgN,flhA,fl…
ESC_NA8870AA	Human		ST117	156	1	2	aec7,artj,aslA,b2972,c3385,c3386,c3400,cadA,cba,ccdb,cdiA,cdiB,cheA,cheB,cheR,cheW,cheY,cheZ,chuA,chuS,chuT,chuU,chuV,chuW,chuX,chuY,cma,csgA,csgB,csgC,csgD,csgE,csgF,csgG,cvac,eaeH,ecpA,ecpB,ecpC,ecpD,ecpE,ecpR,ehaA,ehaB,entA,entB,entC,entD,entE,entF,entS,espL1,fepA,fepB,fepC,fepD,fepE,fepG,fes,fimA,fimB,fimC,fimD,fimE,fimF,fimG,fimH,fimI,flgA,flgB,flgC,flgD,flgE,flgF,flgG,flgH,flgI,flgJ,flgK,fl…
ESC_NA8900AA	Human		ST117	157	1	2	aatA,aec7,agn43,artj,aslA,b2972,c3385,c3386,c3400,cadA,cdiB,cheA,cheB,cheR,cheW,chuA,chuS,chuT,chuU,chuV,chuW,chuX,chuY,csgA,csgB,csgC,csgD,csgE,csgF,csgG,cvac,eaeH,ecpA,ecpB,ecpC,ecpD,ecpE,ecpR,ehaA,ehaB,entA,entB,entC,entD,entE,entF,entS,espL1,fepA,fepB,fepC,fepD,fepE,fepG,fes,fimA,fimB,fimC,fimD,fimE,fimF,fimG,fimH,fimI,flgA,flgB,flgC,flgD,flgE,flgF,flgG,flgH,flgI,flgJ,flgK,flgL,flgN,flhA,flhC…
ESC_NA8902AA	Human		ST117	158	1	2	aatA,aec7,artj,aslA,c3385,c3386,c3400,cadA,cah,cdiB,ce1a,cheA,cheB,cheR,cheW,cheY,cheZ,chuA,chuS,chuT,chuU,chuV,chuW,chuX,chuY,csgA,csgB,csgC,csgD,csgE,csgF,csgG,cvac,eaeH,ecpA,ecpB,ecpC,ecpD,ecpE,ecpR,ehaA,ehaB,entA,entB,entC,entD,entE,entF,entS,espL1,fepA,fepB,fepC,fepD,fepE,fepG,fes,fimA,fimB,fimC,fimD,fimE,fimF,fimG,fimH,fimI,flgA,flgB,flgC,flgD,flgE,flgF,flgG,flgH,flgI,flgJ,flgK,flgL,flgN,fl…
ESC_NA8906AA	Human		ST117	159	1	2	aatA,aec7,artj,aslA,b2972,c3385,c3386,c3400,cadA,cheA,cheB,cheR,cheW,cheY,cheZ,chuA,chuS,chuT,chuU,chuV,chuW,chuX,chuY,csgA,csgB,csgC,csgD,csgE,csgF,csgG,eaeH,ecpA,ecpB,ecpC,ecpD,ecpE,ecpR,ehaA,ehaB,entA,entB,entC,entD,entE,entF,entS,espL1,fepA,fepB,fepC,fepD,fepE,fepG,fes,fimA,fimB,fimC,fimD,fimE,fimF,fimG,fimH,fimI,flgA,flgB,flgC,flgD,flgE,flgF,flgG,flgH,flgI,flgJ,flgK,flgL,flgN,flhA,flhB,flhC,…
ESC_NB0443AA	Human		ST117	160	3	5	aatA,aec7,agn43,artj,aslA,astA,b2972,c3385,c3386,c3400,cadA,cdiB,cheA,cheB,cheR,cheW,cheY,cheZ,chuA,chuS,chuT,chuU,chuV,chuW,chuX,chuY,csa,csgA,csgB,csgC,csgD,csgE,csgF,csgG,eaeH,ecpA,ecpB,ecpC,ecpD,ecpE,ecpR,ehaA,ehaB,entA,entB,entC,entD,entE,entF,entS,espL1,fepA,fepB,fepC,fepD,fepE,fepG,fes,fimA,fimB,fimC,fimD,fimE,fimF,fimG,fimH,fimI,flgA,flgB,flgC,flgD,flgE,flgF,flgG,flgH,flgI,flgJ,flgK,flgL,…
ESC_NB0445AA	Human		ST117	160	3	5	aatA,aec7,agn43,artj,aslA,astA,b2972,c3385,c3386,c3400,cadA,cdiB,cheA,cheB,cheR,cheW,cheY,cheZ,chuA,chuS,chuT,chuU,chuV,chuW,chuX,chuY,csa,csgA,csgB,csgC,csgD,csgE,csgF,csgG,eaeH,ecpA,ecpB,ecpC,ecpD,ecpE,ecpR,ehaA,ehaB,entA,entB,entC,entD,entE,entF,entS,espL1,fepA,fepB,fepC,fepD,fepE,fepG,fes,fimA,fimB,fimC,fimD,fimE,fimF,fimG,fimH,fimI,flgA,flgB,flgC,flgD,flgE,flgF,flgG,flgH,flgI,flgJ,flgK,flgL,…
ESC_NB1881AA	Poultry		ST117	884	1	2	aec7,artj,aslA,avian-hlyE,b2972,c3385,c3386,c3400,cadA,cah,cfa,cheA,cheB,cheR,cheW,cheY,cheZ,chuA,chuS,chuT,chuU,chuV,chuW,chuX,chuY,csgA,csgB,csgC,csgD,csgE,csgF,csgG,eaeH,ecpA,ecpB,ecpC,ecpD,ecpE,ecpR,ehaA,ehaB,entA,entB,entC,entD,entE,entF,entS,espL1,fepA,fepB,fepC,fepD,fepE,fepG,fes,fimA,fimB,fimC,fimD,fimE,fimF,fimG,fimH,fimI,flgA,flgB,flgC,flgD,flgE,flgF,flgG,flgH,flgI,flgJ,flgK,flgL,flgN,f…
ESC_NB1915AA	Poultry		ST117	885	1	4	aec7,agn43,artj,aslA,b2972,c3385,c3386,c3400,c3610,cadA,cdiB,cheA,cheB,cheR,cheW,cheY,cheZ,chuA,chuS,chuT,chuU,chuV,chuW,chuX,chuY,csgA,csgB,csgC,csgD,csgE,csgF,csgG,cvac,eaeH,ecpA,ecpB,ecpC,ecpD,ecpE,ecpR,ehaA,ehaB,entA,entB,entC,entD,entE,entF,entS,espL1,fepA,fepB,fepC,fepD,fepE,fepG,fes,fimA,fimB,fimC,fimD,fimE,fimF,fimG,fimH,fimI,flgA,flgB,flgC,flgD,flgE,flgF,flgG,flgH,flgI,flgJ,flgK,flgL,flg…
ESC_NB3483AA	Poultry		ST117	886	1	4	aatA,aec7,artj,aslA,b2972,c3385,c3386,c3400,c3610,cadA,ccdb,cdiB,cheA,cheB,cheR,cheW,cheY,cheZ,chuA,chuS,chuT,chuU,chuV,chuW,chuX,chuY,csgA,csgB,csgC,csgD,csgE,csgF,csgG,eaeH,ecpA,ecpB,ecpC,ecpD,ecpE,ecpR,ehaA,ehaB,entA,entB,entC,entD,entE,entF,entS,espL1,fepA,fepB,fepC,fepD,fepE,fepG,fes,fimA,fimB,fimC,fimD,fimE,fimF,fimG,fimH,fimI,flgA,flgB,flgC,flgD,flgE,flgF,flgG,flgH,flgI,flgJ,flgK,flgL,flgN…
ESC_NB3562AA	Livestock	Bovine	ST117	316	6	4	aatA,aec7,artj,aslA,b2972,c3385,c3386,c3400,c3610,cadA,ccdb,cdiA,cdiB,cheA,cheB,cheR,cheW,cheY,cheZ,chuA,chuS,chuT,chuU,chuV,chuW,chuX,chuY,csgA,csgB,csgC,csgD,csgE,csgF,csgG,cvac,eaeH,ecpA,ecpB,ecpC,ecpD,ecpE,ecpR,ehaA,ehaB,entA,entB,entC,entD,entE,entF,entS,espL1,fepA,fepB,fepC,fepD,fepE,fepG,fes,fimA,fimB,fimC,fimD,fimE,fimF,fimG,fimH,fimI,flgA,flgB,flgC,flgD,flgE,flgF,flgG,flgH,flgI,flgJ,flgK…
ESC_NB3568AA	Poultry		ST117	887	1	2	aec7,artj,aslA,astA,b2972,c3385,c3386,c3400,cadA,cdiA,cdiB,cheA,cheB,cheR,cheW,cheY,cheZ,chuA,chuS,chuT,chuU,chuV,chuW,chuX,chuY,csgA,csgB,csgC,csgD,csgE,csgF,csgG,eaeH,ecpA,ecpB,ecpC,ecpD,ecpE,ecpR,ehaA,ehaB,entA,entB,entC,entD,entE,entF,entS,espL1,fepA,fepB,fepC,fepD,fepE,fepG,fes,fimA,fimB,fimC,fimD,fimE,fimF,fimG,fimH,fimI,flgA,flgB,flgC,flgD,flgE,flgF,flgG,flgH,flgI,flgJ,flgK,flgL,flgN,flhA,…
ESC_NB3575AA	Poultry		ST117	316	6	4	aatA,aec7,artj,aslA,b2972,c3385,c3386,c3400,c3610,cadA,ccdb,cdiA,cdiB,cheA,cheB,cheR,cheW,cheY,cheZ,chuA,chuS,chuT,chuU,chuV,chuW,chuX,chuY,csgA,csgB,csgC,csgD,csgE,csgF,csgG,cvac,eaeH,ecpA,ecpB,ecpC,ecpD,ecpE,ecpR,ehaA,ehaB,entA,entB,entC,entD,entE,entF,entS,espL1,fepA,fepB,fepC,fepD,fepE,fepG,fes,fimA,fimB,fimC,fimD,fimE,fimF,fimG,fimH,fimI,flgA,flgB,flgC,flgD,flgE,flgF,flgG,flgH,flgI,flgJ,flgK…
ESC_NB3582AA	Livestock	Swine	ST117	420	1	4	aatA,aec7,agn43,artj,aslA,astA,b2972,c3385,c3386,c3400,c3610,cadA,cheA,cheB,cheR,cheW,cheY,cheZ,chuA,chuS,chuT,chuU,chuV,chuW,chuX,chuY,csgA,csgB,csgC,csgD,csgE,csgF,csgG,cvac,eaeH,ecpA,ecpB,ecpC,ecpD,ecpE,ecpR,ehaA,ehaB,entA,entB,entC,entD,entE,entF,entS,espL1,fepA,fepB,fepC,fepD,fepE,fepG,fes,fimA,fimB,fimC,fimD,fimE,fimF,fimG,fimH,fimI,flgA,flgB,flgC,flgD,flgE,flgF,flgG,flgH,flgI,flgJ,flgK,flg…
ESC_NB3623AA	Poultry		ST117	379	7	4	aatA,aec7,artj,aslA,b2972,c3385,c3386,c3400,cadA,cdiB,ce1a,cheA,cheB,cheR,cheW,cheY,cheZ,chuA,chuS,chuT,chuU,chuV,chuW,chuX,chuY,csgA,csgB,csgC,csgD,csgE,csgF,csgG,eaeH,ecpA,ecpB,ecpC,ecpD,ecpE,ecpR,ehaA,ehaB,entA,entB,entC,entD,entE,entF,entS,espL1,fepA,fepB,fepC,fepD,fepE,fepG,fes,fimA,fimB,fimC,fimD,fimE,fimF,fimG,fimH,fimI,flgA,flgB,flgC,flgD,flgE,flgF,flgG,flgH,flgI,flgJ,flgK,flgL,flgN,flhA,…
ESC_NB3665AA	Poultry		ST117	888	1	4	aatA,aec7,artj,aslA,b2972,c3385,c3386,c3400,c3610,cadA,ccdb,cdiB,cheA,cheB,cheR,cheW,cheY,cheZ,chuA,chuS,chuT,chuU,chuV,chuW,chuX,chuY,csgA,csgB,csgC,csgD,csgE,csgF,csgG,cvac,eaeH,ecpA,ecpB,ecpC,ecpD,ecpE,ecpR,ehaA,ehaB,entA,entB,entC,entD,entE,entF,entS,espL1,fepA,fepB,fepC,fepD,fepE,fepG,fes,fimA,fimB,fimC,fimD,fimE,fimF,fimG,fimH,fimI,flgA,flgB,flgC,flgD,flgE,flgF,flgG,flgH,flgI,flgJ,flgK,flgL…
ESC_NB3682AA	Poultry		ST117	889	1	2	aatA,aec7,artj,aslA,astA,b2972,c3385,c3386,c3400,cadA,cah,cdiB,cheA,cheB,cheR,cheW,cheY,cheZ,chuA,chuS,chuT,chuU,chuV,chuW,chuX,chuY,csgA,csgB,csgC,csgD,csgE,csgF,csgG,cvac,eaeH,ecpA,ecpB,ecpC,ecpD,ecpE,ecpR,ehaA,ehaB,entA,entB,entC,entD,entE,entF,entS,espL1,fepA,fepB,fepC,fepD,fepE,fepG,fes,fimA,fimB,fimC,fimD,fimE,fimF,fimG,fimH,fimI,flgA,flgB,flgC,flgD,flgE,flgF,flgG,flgH,flgI,flgJ,flgK,flgL,f…
ESC_NB3775AA	Human		ST5899	231	1	2	aec7,artj,aslA,b2972,c3385,c3386,c3400,cadA,cah,cdiA,cheA,cheB,cheR,cheW,cheY,cheZ,chuA,chuS,chuT,chuU,chuV,chuW,chuX,chuY,cma,csgA,csgB,csgC,csgD,csgE,csgF,csgG,cvac,eaeH,ecpA,ecpB,ecpC,ecpD,ecpE,ecpR,ehaA,ehaB,entA,entB,entC,entD,entE,entF,entS,fepA,fepB,fepC,fepD,fepE,fepG,fes,fimA,fimB,fimC,fimD,fimE,fimF,fimG,fimH,fimI,flgA,flgB,flgC,flgD,flgE,flgF,flgG,flgH,flgI,flgJ,flgK,flgL,flgN,flhA,flh…
ESC_NB4071AA	Poultry		ST117	316	6	4	aatA,aec7,artj,aslA,b2972,c3385,c3386,c3400,c3610,cadA,ccdb,cdiA,cdiB,cheA,cheB,cheR,cheW,cheY,cheZ,chuA,chuS,chuT,chuU,chuV,chuW,chuX,chuY,csgA,csgB,csgC,csgD,csgE,csgF,csgG,cvac,eaeH,ecpA,ecpB,ecpC,ecpD,ecpE,ecpR,ehaA,ehaB,entA,entB,entC,entD,entE,entF,entS,espL1,fepA,fepB,fepC,fepD,fepE,fepG,fes,fimA,fimB,fimC,fimD,fimE,fimF,fimG,fimH,fimI,flgA,flgB,flgC,flgD,flgE,flgF,flgG,flgH,flgI,flgJ,flgK…
ESC_NB4542AA	Poultry		ST117	760	5	2	aatA,aec7,artj,aslA,b2972,c3385,c3386,c3400,cadA,ccdb,cdiB,cheA,cheB,cheR,cheW,cheY,cheZ,chuA,chuS,chuT,chuU,chuV,chuW,chuX,chuY,csgA,csgB,csgC,csgD,csgE,csgF,csgG,cvac,eaeH,ecpA,ecpB,ecpC,ecpD,ecpE,ecpR,ehaA,ehaB,entA,entB,entC,entD,entE,entF,entS,espL1,fepA,fepB,fepC,fepD,fepE,fepG,fes,fimA,fimB,fimC,fimD,fimE,fimF,fimG,fimH,fimI,flgA,flgB,flgC,flgD,flgE,flgF,flgG,flgH,flgI,flgJ,flgK,flgL,flgN,…
ESC_NB4553AA	Poultry		ST117	890	1	2	aec7,agn43,artj,aslA,avian-hlyE,b2972,c3385,c3386,c3400,cadA,cdiB,ce1a,cheA,cheB,cheR,cheW,cheY,cheZ,chuA,chuS,chuT,chuU,chuV,chuW,chuX,chuY,csgA,csgB,csgC,csgD,csgE,csgF,csgG,cvac,eaeH,ecpA,ecpB,ecpC,ecpD,ecpE,ecpR,ehaA,ehaB,entA,entB,entC,entD,entE,entF,entS,espL1,fepA,fepB,fepC,fepD,fepE,fepG,fes,fimA,fimB,fimC,fimD,fimE,fimF,fimG,fimH,fimI,flgA,flgB,flgC,flgD,flgE,flgF,flgG,flgH,flgI,flgJ,flg…
ESC_NB4557AA	Poultry		ST117	891	2	4	aatA,aec7,artj,aslA,b2972,c3385,c3386,c3400,cadA,cdiB,ce1a,cheA,cheB,cheR,cheW,cheY,cheZ,chuA,chuS,chuT,chuU,chuV,chuW,chuX,chuY,csgA,csgB,csgC,csgD,csgE,csgF,csgG,eaeH,ecpA,ecpB,ecpC,ecpD,ecpE,ecpR,ehaA,ehaB,entA,entB,entC,entD,entE,entF,entS,espL1,fepA,fepB,fepC,fepD,fepE,fepG,fes,fimA,fimB,fimC,fimD,fimE,fimF,fimG,fimH,fimI,flgA,flgB,flgC,flgD,flgE,flgF,flgG,flgH,flgI,flgJ,flgK,flgL,flgN,flhA,…
ESC_NB4561AA	Poultry		ST117	891	2	4	aatA,aec7,artj,aslA,b2972,c3385,c3386,c3400,cadA,cdiB,ce1a,cheA,cheB,cheR,cheW,cheY,cheZ,chuA,chuS,chuT,chuU,chuV,chuW,chuX,chuY,csgA,csgB,csgC,csgD,csgE,csgF,csgG,eaeH,ecpA,ecpB,ecpC,ecpD,ecpE,ecpR,ehaA,ehaB,entA,entB,entC,entD,entE,entF,entS,espL1,fepA,fepB,fepC,fepD,fepE,fepG,fes,fimA,fimB,fimC,fimD,fimE,fimF,fimG,fimH,fimI,flgA,flgB,flgC,flgD,flgE,flgF,flgG,flgH,flgI,flgJ,flgK,flgL,flgN,flhA,…
ESC_NB4570AA	Poultry		ST117	892	1	2	aatA,aec7,artj,aslA,b2972,c3385,c3386,c3400,cadA,cdiB,cheA,cheB,cheR,cheW,cheY,cheZ,chuA,chuS,chuT,chuU,chuV,chuW,chuX,chuY,cma,csgA,csgB,csgC,csgD,csgE,csgF,csgG,eaeH,ecpA,ecpB,ecpC,ecpD,ecpE,ecpR,ehaA,ehaB,entA,entB,entC,entD,entE,entF,entS,espL1,fepA,fepB,fepC,fepD,fepE,fepG,fes,fimA,fimB,fimC,fimD,fimE,fimF,fimG,fimH,fimI,flgA,flgB,flgC,flgD,flgE,flgF,flgG,flgH,flgI,flgJ,flgK,flgL,flgN,flhA,f…
[truncated: 633 more rows]
