# Supplementary material for: Virulome analysis of Escherichia coli ST117 from bovine sources identifies similarities and differences with strains isolated from other food animals
Source: PLoS One. 2024 Jan 4;19(1):e0296514. doi: 10.1371/journal.pone.0296514 (PMC10766182; doi:10.1371/journal.pone.0296514)
Supplement: S6 File — (XLSX) [file pone.0296514.s006.xlsx]

## Sheet: Sheet1
Cluster	Number of genomes	aec17	aec18	aec19	aec22	aec23	aec24	aec25	aec26	aec28	aec29	aec30	aec31	aec32	afaA-VIII	afaB	afaB-VIII	afaC-VIII	afaD-VIII	afaE-VIII	afaF-III	afaF-VII	agn43	b2972	ccdb	cda	cdiA	cdiB	cdt-IIIA	cdt-IIIB	cdt-IIIC	cdtA	cdtB	cdtC	ce1a	cei	cfa	cfaA	cfaB	cfaC	cfaD	cheA	cheB	cheR	cheW	cheY	cheZ	chuA	chuS
1	56	0	0	0	0	0	0	0	0	0	0	0	0	0	96.4286	0	96.4286	89.2857	96.4286	89.2857	0	92.8571	46.4286	100	60.7143	3.57143	17.8571	87.5	35.7143	37.5	37.5	8.92857	8.92857	8.92857	44.6429	14.2857	10.7143	0	0	0	0	100	100	100	100	100	98.2143	100	100
2	636	0	0	0	0	0	0	0	0	0	0	0	0.157233	0.157233	0.314465	0.628931	0.471698	0.471698	0.314465	0.314465	0.628931	0.471698	16.195	97.327	33.1761	0.471698	6.13208	73.7421	0	0	0	9.59119	9.59119	9.59119	18.0818	1.25786	1.25786	0.786164	0.786164	0.786164	0.786164	99.6855	100	100	100	99.8428	99.8428	100	100
3	4	100	100	100	100	100	100	100	100	100	100	100	100	100	0	0	0	0	0	0	0	0	50	100	50	0	0	25	0	0	0	0	0	0	50	0	0	0	0	0	0	100	100	100	100	100	100	75	100
4	394	0	0	0	0	0	0	0	0	0	0	0	1.01523	1.01523	0	0	0	0	0	0	0	0	17.0051	98.9848	25.3807	0	13.9594	80.203	0	0	0	5.32995	5.32995	4.82234	39.5939	0	0	0	0	0	0	99.7462	100	100	100	100	100	99.7462	100
5	385	0	0	0	0	0	0	0	0	0	0	0	0	0	8.31169	0	8.31169	6.49351	7.27273	7.53247	0	7.27273	32.2078	94.026	34.026	1.03896	2.07792	76.8831	0	0	0	0.25974	0.25974	0.25974	42.8571	1.03896	0.25974	0	0	0	0	99.7403	99.7403	100	100	100	100	99.7403	100
6	54	0	0	0	0	0	0	0	0	0	0	0	0	0	0	0	0	0	0	0	0	0	25.9259	98.1481	35.1852	0	44.4444	64.8148	0	0	0	1.85185	1.85185	1.85185	25.9259	1.85185	1.85185	0	0	0	0	98.1481	100	100	100	100	100	98.1481	100
7	7	0	0	0	0	0	0	0	0	0	0	0	0	0	0	0	0	0	0	0	0	0	0	100	28.5714	0	0	71.4286	0	0	0	0	0	0	0	0	0	0	0	0	0	100	100	100	100	100	100	100	100
[truncated: 311 more columns]
